# Supplementary material for: X-box binding protein 1 as a key modulator in “healing endothelial cells”, a novel EC phenotype promoting angiogenesis after MCAO
Source: Cell Mol Biol Lett. 2022 Nov 8;27:97. doi: 10.1186/s11658-022-00399-5 (PMC9644469; doi:10.1186/s11658-022-00399-5)
Supplement: Supplementary file 2 — Additional file 2: Table S1. Marker genes for all subclusters in the overall dataset. Table S2. Marker genes for subclusters in the endothelial cells. Table S3. Marker genes for UCell scoring in each EC subtypes. Table S4. The primers and shRNA sequences used in PCR. Table S5. Differentially expressed gene list of Healing EC between MCAO and sham conditions. Table S6. Gene sets enrichment analysis in Healing EC by comparing MCAO and sham condition. Table S7. Differentially expressed gene list of Venous EC between MCAO and sham conditions. Table S8. Gene sets enrichment analysis in Venous EC by comparing MCAO and sham condition (XLSX) [file 11658_2022_399_MOESM2_ESM.xlsx]

## Sheet: Table S1
Table S1. Marker genes for all subclusters in the overall dataset.
gene	p_val	avg_log2FC	pct.1	pct.2	p_val_adj	cluster	Cell_type
Itm2a	0	2.74794	0.992	0.634	0	0	capEC
Slco1a4	0	2.54073	0.991	0.407	0	0	capEC
Cxcl12	0	2.48102	0.674	0.243	0	0	capEC
Car4	0	2.36528	0.785	0.312	0	0	capEC
Bsg	0	2.35379	1	0.98	0	0	capEC
Slc7a5	0	2.28159	0.802	0.253	0	0	capEC
Spock2	0	2.15013	0.858	0.384	0	0	capEC
Cldn5	0	2.13386	0.999	0.642	0	0	capEC
Tsc22d1	0	2.10855	0.987	0.631	0	0	capEC
Abcg2	0	2.09027	0.911	0.37	0	0	capEC
Pltp	0	2.03409	0.896	0.453	0	0	capEC
Flt1	0	2.01355	0.974	0.435	0	0	capEC
Sgms1	0	2.00149	0.882	0.337	0	0	capEC
Abcb1a	0	1.95952	0.753	0.205	0	0	capEC
Pglyrp1	0	1.94841	0.979	0.555	0	0	capEC
Arl4a	0	1.9444	0.843	0.368	0	0	capEC
Slc22a8	0	1.94005	0.663	0.182	0	0	capEC
Slco1c1	0	1.91526	0.828	0.325	0	0	capEC
Kank3	0	1.88509	0.788	0.267	0	0	capEC
Slc2a1	0	1.87883	0.987	0.589	0	0	capEC
Foxq1	0	1.85607	0.647	0.184	0	0	capEC
Ramp2	0	1.80927	0.865	0.361	0	0	capEC
Id1	0	1.80518	0.898	0.484	0	0	capEC
Igf1r	0	1.80362	0.677	0.228	0	0	capEC
Degs2	0	1.78897	0.656	0.197	0	0	capEC
Tspan13	0	1.775	0.87	0.434	0	0	capEC
Sema3c	0	1.76352	0.573	0.162	0	0	capEC
Sepp1	0	1.74729	0.992	0.858	0	0	capEC
Vwa1	0	1.7306	0.854	0.34	0	0	capEC
Slc7a1	0	1.7222	0.485	0.164	0	0	capEC
Wfdc1	0	1.70481	0.701	0.248	0	0	capEC
Slc16a1	0	1.70035	0.425	0.132	0	0	capEC
Ablim1	0	1.69101	0.658	0.231	0	0	capEC
Sdpr	0	1.69053	0.675	0.223	0	0	capEC
Nostrin	0	1.69047	0.579	0.174	0	0	capEC
Paqr5	0	1.67421	0.717	0.255	0	0	capEC
Ly6c1	0	1.67235	0.999	0.785	0	0	capEC
Adgrl4	0	1.66977	0.712	0.259	0	0	capEC
Ocln	0	1.65013	0.624	0.193	0	0	capEC
Prom1	0	1.62534	0.526	0.147	0	0	capEC
Mpzl1	0	1.61509	0.662	0.233	0	0	capEC
Slc9a3r2	0	1.61298	0.854	0.408	0	0	capEC
Egfl7	0	1.58247	0.921	0.433	0	0	capEC
Sptbn1	0	1.57542	0.808	0.368	0	0	capEC
Sox17	0	1.56962	0.638	0.209	0	0	capEC
Gpcpd1	0	1.562	0.698	0.307	0	0	capEC
Esam	0	1.53831	0.914	0.448	0	0	capEC
Hmcn1	0	1.53462	0.37	0.06	0	0	capEC
Ccdc141	0	1.51403	0.54	0.189	0	0	capEC
Crip2	0	1.48497	0.957	0.575	0	0	capEC
Rgcc	0	1.48447	0.661	0.275	0	0	capEC
Mfsd2a	0	1.47426	0.446	0.13	0	0	capEC
Cd59a	0	1.46274	0.579	0.252	0	0	capEC
Slc39a10	0	1.44314	0.471	0.148	0	0	capEC
Id3	0	1.44244	0.948	0.589	0	0	capEC
Itih5	0	1.42521	0.476	0.14	0	0	capEC
Abhd2	0	1.42136	0.478	0.229	0	0	capEC
Rgs12	0	1.4174	0.448	0.135	0	0	capEC
Ddc	0	1.41073	0.386	0.091	0	0	capEC
Fcgrt	0	1.40841	0.772	0.444	0	0	capEC
Ly6a	0	1.39818	0.997	0.742	0	0	capEC
Slc40a1	0	1.39586	0.51	0.196	0	0	capEC
Adgrf5	0	1.39469	0.61	0.237	0	0	capEC
Emcn	0	1.39118	0.637	0.237	0	0	capEC
Pde2a	0	1.38012	0.421	0.119	0	0	capEC
AU021092	0	1.3787	0.423	0.134	0	0	capEC
Lsr	0	1.37435	0.619	0.249	0	0	capEC
Slc16a4	0	1.35551	0.383	0.097	0	0	capEC
Tmem204	0	1.35157	0.525	0.21	0	0	capEC
Slc1a1	0	1.35036	0.391	0.118	0	0	capEC
Gsta4	0	1.34913	0.564	0.26	0	0	capEC
Hspb1	0	1.34846	0.894	0.538	0	0	capEC
Ndrg1	0	1.34363	0.556	0.237	0	0	capEC
Plat	0	1.3431	0.582	0.301	0	0	capEC
Gm694	0	1.34063	0.605	0.219	0	0	capEC
Nebl	0	1.3398	0.533	0.193	0	0	capEC
Gng11	0	1.33452	0.823	0.418	0	0	capEC
Lef1	0	1.33416	0.431	0.133	0	0	capEC
Slc6a6	0	1.33167	0.677	0.404	0	0	capEC
Maoa	0	1.32122	0.516	0.196	0	0	capEC
Ptprb	0	1.32103	0.548	0.212	0	0	capEC
Ifit1	0	1.3149	0.462	0.198	0	0	capEC
BC028528	0	1.30955	0.652	0.353	0	0	capEC
Eng	0	1.3089	0.722	0.366	0	0	capEC
Gimap6	0	1.30814	0.557	0.239	0	0	capEC
Gatm	0	1.30363	0.793	0.438	0	0	capEC
Pik3ip1	0	1.29845	0.464	0.177	0	0	capEC
Cd34	0	1.28833	0.719	0.366	0	0	capEC
Mecom	0	1.28213	0.467	0.152	0	0	capEC
Palmd	0	1.28104	0.39	0.126	0	0	capEC
Tshz2	0	1.26784	0.448	0.147	0	0	capEC
Ccdc85b	0	1.25408	0.505	0.226	0	0	capEC
Fry	0	1.24972	0.513	0.222	0	0	capEC
Slc3a2	0	1.24929	0.951	0.796	0	0	capEC
Arhgap31	0	1.24903	0.648	0.332	0	0	capEC
Tdrp	0	1.24378	0.343	0.091	0	0	capEC
Fam63a	0	1.23833	0.429	0.174	0	0	capEC
Rapgef4	0	1.23778	0.357	0.108	0	0	capEC
Cav2	0	1.2368	0.461	0.179	0	0	capEC
Lims2	0	1.22992	0.504	0.211	0	0	capEC
Fas	0	1.22887	0.484	0.196	0	0	capEC
Slc38a5	0	1.22281	0.397	0.135	0	0	capEC
Net1	0	1.22255	0.381	0.136	0	0	capEC
Nkd1	0	1.21637	0.469	0.197	0	0	capEC
Pecam1	0	1.19703	0.612	0.26	0	0	capEC
Cmtm8	0	1.19593	0.374	0.128	0	0	capEC
Hmgcs2	0	1.19111	0.314	0.105	0	0	capEC
Fn1	0	1.1849	0.635	0.307	0	0	capEC
Acvrl1	0	1.17838	0.592	0.276	0	0	capEC
Arl2bp	0	1.17398	0.521	0.263	0	0	capEC
Foxp1	0	1.16614	0.527	0.262	0	0	capEC
Tfrc	0	1.16419	0.325	0.114	0	0	capEC
Rasip1	0	1.16219	0.512	0.201	0	0	capEC
Polk	0	1.16027	0.307	0.085	0	0	capEC
Tsc22d3	0	1.15981	0.813	0.561	0	0	capEC
Slc38a3	0	1.15909	0.385	0.152	0	0	capEC
Myl12b	0	1.15871	0.802	0.569	0	0	capEC
Alas1	0	1.15596	0.62	0.363	0	0	capEC
Jam2	0	1.15456	0.477	0.216	0	0	capEC
Pllp	0	1.15437	0.422	0.15	0	0	capEC
Hspa12b	0	1.14976	0.387	0.14	0	0	capEC
Gstm7	0	1.1372	0.322	0.105	0	0	capEC
9430020K01Rik	0	1.13229	0.47	0.215	0	0	capEC
Mcf2l	0	1.13226	0.318	0.093	0	0	capEC
Palm	0	1.13184	0.318	0.1	0	0	capEC
Afap1l1	0	1.13071	0.443	0.189	0	0	capEC
Kdr	0	1.12915	0.377	0.135	0	0	capEC
Isyna1	0	1.12689	0.523	0.292	0	0	capEC
Aqp11	0	1.11896	0.351	0.125	0	0	capEC
Tspan5	0	1.106	0.385	0.158	0	0	capEC
Clec2d	0	1.10485	0.41	0.177	0	0	capEC
Grrp1	0	1.10125	0.483	0.193	0	0	capEC
Tmsb10	0	1.09879	0.87	0.679	0	0	capEC
Grap	0	1.0953	0.462	0.227	0	0	capEC
Slc31a1	0	1.08243	0.531	0.334	0	0	capEC
Epas1	0	1.08017	0.675	0.382	0	0	capEC
Gata2	0	1.07483	0.37	0.138	0	0	capEC
Pcmtd1	0	1.0682	0.455	0.234	0	0	capEC
Ushbp1	0	1.0588	0.31	0.096	0	0	capEC
Ptprg	0	1.05753	0.359	0.141	0	0	capEC
Cd200	0	1.05181	0.795	0.41	0	0	capEC
Zic3	0	1.05019	0.268	0.074	0	0	capEC
Gimap1	0	1.04904	0.382	0.153	0	0	capEC
Isg15	0	1.04492	0.597	0.361	0	0	capEC
Cracr2b	0	1.04297	0.362	0.151	0	0	capEC
Pcp4l1	0	1.03718	0.701	0.403	0	0	capEC
App	0	1.03673	0.816	0.585	0	0	capEC
Tjp1	0	1.03608	0.402	0.188	0	0	capEC
Sema7a	0	1.03487	0.401	0.181	0	0	capEC
Irf7	0	1.03166	0.584	0.345	0	0	capEC
Tek	0	1.03104	0.327	0.115	0	0	capEC
Klf2	0	1.02876	0.982	0.811	0	0	capEC
Cdh5	0	1.02694	0.423	0.178	0	0	capEC
Grasp	0	1.02397	0.321	0.116	0	0	capEC
Gpd2	0	1.02075	0.34	0.142	0	0	capEC
Parvb	0	1.01193	0.332	0.151	0	0	capEC
St6galnac2	0	1.00816	0.346	0.151	0	0	capEC
Xdh	0	1.00429	0.277	0.111	0	0	capEC
Lmo2	0	1.00187	0.451	0.263	0	0	capEC
Iigp1	0	1.00141	0.284	0.109	0	0	capEC
Sox18	0	1.00073	0.28	0.091	0	0	capEC
Ifnar1	0	0.986448	0.373	0.195	0	0	capEC
Foxf2	0	0.981982	0.313	0.118	0	0	capEC
Gstm1	0	0.981174	0.723	0.422	0	0	capEC
Myl12a	0	0.980593	0.929	0.767	0	0	capEC
Cyyr1	0	0.97959	0.399	0.174	0	0	capEC
Icam2	0	0.978333	0.442	0.202	0	0	capEC
Ly6e	0	0.974082	0.983	0.842	0	0	capEC
Csrp2	0	0.964888	0.405	0.215	0	0	capEC
Eogt	0	0.954608	0.303	0.117	0	0	capEC
St3gal6	0	0.952921	0.673	0.431	0	0	capEC
Bvht	0	0.948101	0.326	0.131	0	0	capEC
Ifit3	0	0.945173	0.444	0.26	0	0	capEC
Luzp1	0	0.94289	0.419	0.234	0	0	capEC
4931406P16Rik	0	0.936325	0.363	0.182	0	0	capEC
Robo4	0	0.934539	0.307	0.124	0	0	capEC
Ctla2a	0	0.934237	0.855	0.55	0	0	capEC
Dock9	0	0.933939	0.332	0.158	0	0	capEC
Pim3	0	0.930161	0.424	0.246	0	0	capEC
Acer2	0	0.926509	0.322	0.146	0	0	capEC
Rpl38	0	0.925943	0.985	0.935	0	0	capEC
Aldh2	0	0.924587	0.579	0.393	0	0	capEC
Mkl2	0	0.921861	0.342	0.17	0	0	capEC
Bnip3l	0	0.920832	0.692	0.519	0	0	capEC
Cxx1a	0	0.914462	0.458	0.273	0	0	capEC
Hspa1a	0	0.911987	0.663	0.622	0	0	capEC
Ndufa7	0	0.909585	0.809	0.69	0	0	capEC
S100a13	0	0.90737	0.635	0.447	0	0	capEC
Ctnnb1	0	0.900948	0.438	0.273	0	0	capEC
Dusp3	0	0.898651	0.434	0.28	0	0	capEC
Aplp2	0	0.89295	0.691	0.507	0	0	capEC
Fnbp1l	0	0.890498	0.278	0.118	0	0	capEC
Impdh1	0	0.887227	0.263	0.102	0	0	capEC
Tpm4	0	0.883466	0.691	0.465	0	0	capEC
Tinagl1	0	0.881163	0.575	0.297	0	0	capEC
Bcl2l1	0	0.878165	0.494	0.346	0	0	capEC
Prex2	0	0.875273	0.349	0.165	0	0	capEC
Ets1	0	0.874484	0.33	0.166	0	0	capEC
Limch1	0	0.872438	0.284	0.129	0	0	capEC
B4galt4	0	0.864121	0.356	0.19	0	0	capEC
Ppfibp1	0	0.862213	0.268	0.121	0	0	capEC
Kitl	0	0.855947	0.272	0.113	0	0	capEC
Ppp1r2	0	0.845959	0.55	0.389	0	0	capEC
Tie1	0	0.838148	0.278	0.119	0	0	capEC
Max	0	0.837235	0.411	0.281	0	0	capEC
AW112010	0	0.835629	0.481	0.247	0	0	capEC
Cav1	0	0.835112	0.308	0.154	0	0	capEC
Hes1	0	0.83354	0.505	0.314	0	0	capEC
Sypl	0	0.83346	0.549	0.413	0	0	capEC
S1pr1	0	0.824332	0.474	0.289	0	0	capEC
Fermt2	0	0.824201	0.535	0.317	0	0	capEC
Clec14a	0	0.82344	0.287	0.116	0	0	capEC
H2afv	0	0.82265	0.529	0.368	0	0	capEC
Gch1	0	0.819824	0.271	0.137	0	0	capEC
Atox1	0	0.818991	0.93	0.792	0	0	capEC
Snx3	0	0.817623	0.715	0.598	0	0	capEC
Calm1	0	0.816913	0.978	0.914	0	0	capEC
Cgnl1	0	0.816266	0.261	0.116	0	0	capEC
Cdc42ep3	0	0.815791	0.327	0.193	0	0	capEC
1810037I17Rik	0	0.811708	0.763	0.605	0	0	capEC
Golim4	0	0.806233	0.273	0.131	0	0	capEC
Gbp3	0	0.803016	0.252	0.111	0	0	capEC
S100a16	0	0.799941	0.539	0.325	0	0	capEC
Arl6ip5	0	0.799369	0.703	0.575	0	0	capEC
Apold1	0	0.797531	0.263	0.136	0	0	capEC
Tprgl	0	0.796388	0.554	0.405	0	0	capEC
Sp100	0	0.794248	0.351	0.211	0	0	capEC
Eif3f	0	0.792676	0.711	0.612	0	0	capEC
Prkch	0	0.791628	0.25	0.111	0	0	capEC
Ralbp1	0	0.79023	0.427	0.309	0	0	capEC
Mxd4	0	0.789811	0.421	0.282	0	0	capEC
Nfib	0	0.786933	0.334	0.188	0	0	capEC
Anxa3	0	0.786134	0.747	0.584	0	0	capEC
Sparcl1	0	0.780636	0.869	0.493	0	0	capEC
Tcf4	0	0.772664	0.62	0.459	0	0	capEC
Rasgrp2	0	0.769995	0.369	0.19	0	0	capEC
Xaf1	0	0.768478	0.444	0.32	0	0	capEC
Smco4	0	0.767848	0.3	0.157	0	0	capEC
Capn2	0	0.766946	0.314	0.189	0	0	capEC
Ahnak	0	0.766551	0.41	0.254	0	0	capEC
Gbp7	0	0.766234	0.304	0.17	0	0	capEC
Sri	0	0.762773	0.589	0.47	0	0	capEC
Sorbs2	0	0.762237	0.388	0.199	0	0	capEC
Jun	0	0.759789	0.957	0.927	0	0	capEC
Anp32a	0	0.757509	0.64	0.536	0	0	capEC
Rab11a	0	0.756249	0.706	0.584	0	0	capEC
Pop5	0	0.753974	0.372	0.273	0	0	capEC
Pls3	0	0.753396	0.444	0.268	0	0	capEC
Cd320	0	0.743177	0.264	0.154	0	0	capEC
Vat1	0	0.74274	0.311	0.193	0	0	capEC
Rbms1	0	0.741929	0.477	0.348	0	0	capEC
Uaca	0	0.739264	0.268	0.13	0	0	capEC
Ctnnbip1	0	0.731491	0.367	0.254	0	0	capEC
Trim47	0	0.731427	0.385	0.256	0	0	capEC
Mtus1	0	0.729723	0.382	0.26	0	0	capEC
Pttg1ip	0	0.726297	0.504	0.392	0	0	capEC
Oasl2	0	0.72499	0.329	0.21	0	0	capEC
Gnas	0	0.722783	0.866	0.752	0	0	capEC
Snrk	0	0.722193	0.395	0.272	0	0	capEC
Ccser2	0	0.722085	0.3	0.174	0	0	capEC
Bmpr2	0	0.720303	0.304	0.185	0	0	capEC
Gltp	0	0.718548	0.484	0.386	0	0	capEC
Cd151	0	0.718351	0.512	0.375	0	0	capEC
Stmn1	0	0.713089	0.576	0.324	0	0	capEC
Scarb1	0	0.711146	0.257	0.142	0	0	capEC
Podxl	0	0.7066	0.295	0.161	0	0	capEC
Il10rb	0	0.700586	0.551	0.436	0	0	capEC
Utrn	0	0.693102	0.296	0.164	0	0	capEC
Klf9	0	0.688422	0.408	0.269	0	0	capEC
Bcam	0	0.686622	0.415	0.26	0	0	capEC
Dynll1	0	0.679666	0.931	0.82	0	0	capEC
Zbtb20	0	0.678169	0.516	0.368	0	0	capEC
Klf13	0	0.67359	0.439	0.331	0	0	capEC
Timp3	0	0.672056	0.564	0.359	0	0	capEC
Gnb1	0	0.663794	0.603	0.527	0	0	capEC
Klf4	0	0.645881	0.535	0.401	0	0	capEC
Sec62	0	0.645665	0.751	0.687	0	0	capEC
Syf2	0	0.641666	0.517	0.443	0	0	capEC
Rab18	0	0.638953	0.486	0.411	0	0	capEC
Gnai2	0	0.636342	0.675	0.586	0	0	capEC
Pomp	0	0.634177	0.787	0.738	0	0	capEC
Gng5	0	0.614428	0.852	0.799	0	0	capEC
Kif5b	0	0.602497	0.571	0.506	0	0	capEC
Laptm4a	0	0.597532	0.914	0.862	0	0	capEC
Mal	0	0.59243	0.563	0.273	0	0	capEC
Psma6	0	0.585006	0.613	0.562	0	0	capEC
Akr1a1	0	0.576128	0.696	0.649	0	0	capEC
Hmgb1	0	0.572824	0.861	0.807	0	0	capEC
Igfbp7	0	0.558416	0.976	0.662	0	0	capEC
Gabarapl2	0	0.545395	0.614	0.567	0	0	capEC
Scgb3a1	0	0.545358	0.301	0.148	0	0	capEC
Rhoa	0	0.533196	0.77	0.736	0	0	capEC
Rps27rt	0	0.503947	0.7	0.656	0	0	capEC
Pfdn5	0	0.498569	0.788	0.769	0	0	capEC
Sparc	0	0.494784	0.963	0.851	0	0	capEC
Nfkbia	0	0.492735	0.911	0.757	0	0	capEC
Sepw1	0	0.473323	0.795	0.691	0	0	capEC
Ebf1	0	0.470285	0.386	0.229	0	0	capEC
Ywhaq	0	0.466085	0.717	0.626	0	0	capEC
Capns1	0	0.460826	0.696	0.674	0	0	capEC
Rabac1	0	0.455521	0.714	0.687	0	0	capEC
Sumo2	0	0.442358	0.723	0.711	0	0	capEC
Prnp	0	0.416514	0.472	0.326	0	0	capEC
Fxyd5	0	0.415347	0.628	0.473	0	0	capEC
Ifitm3	0	0.405132	0.971	0.858	0	0	capEC
Cnbp	0	0.403516	0.78	0.778	0	0	capEC
Ybx1	0	0.393296	0.881	0.833	0	0	capEC
Rps14	0	0.385812	0.989	0.977	0	0	capEC
Tm4sf1	0	0.384648	0.612	0.393	0	0	capEC
Atp5j	0	0.37956	0.867	0.813	0	0	capEC
Rps27	0	0.376125	0.993	0.986	0	0	capEC
Selk	0	0.365783	0.814	0.816	0	0	capEC
Serinc3	0	0.354842	0.896	0.8	0	0	capEC
Uba52	0	0.31417	0.923	0.921	0	0	capEC
Rpl37	0	0.298178	0.98	0.971	0	0	capEC
Ptn	0	0.256908	0.637	0.365	0	0	capEC
Rpl18a	0	0.255571	0.985	0.98	0	0	capEC
Vamp5	5.32418e-307	0.671859	0.298	0.181	1.02629e-302	0	capEC
Ifi35	2.15924e-301	0.652366	0.46	0.375	4.16216e-297	0	capEC
Cxx1b	4.47404e-300	0.720345	0.318	0.207	8.62415e-296	0	capEC
Tpt1	1.40711e-290	0.322839	0.888	0.881	2.71234e-286	0	capEC
Ece1	1.76176e-290	0.610448	0.289	0.172	3.39596e-286	0	capEC
Nrp1	2.30482e-288	0.570196	0.361	0.247	4.44277e-284	0	capEC
Cdkn1a	1.26041e-287	0.611671	0.594	0.491	2.42957e-283	0	capEC
Cltb	3.58788e-284	0.571636	0.501	0.42	6.91599e-280	0	capEC
Sult1a1	2.33946e-283	0.6934	0.342	0.232	4.50955e-279	0	capEC
Osbpl1a	3.04654e-280	0.699644	0.254	0.148	5.87252e-276	0	capEC
Smpdl3a	2.6056e-277	0.619244	0.378	0.271	5.02256e-273	0	capEC
Slc50a1	1.38945e-276	0.655416	0.419	0.332	2.6783e-272	0	capEC
Arf6	6.41142e-274	0.645673	0.454	0.383	1.23587e-269	0	capEC
Clip1	1.8411e-273	0.718571	0.285	0.18	3.54891e-269	0	capEC
Ostf1	4.08022e-272	0.49002	0.598	0.559	7.86503e-268	0	capEC
Nampt	5.49641e-267	0.714781	0.3	0.198	1.05949e-262	0	capEC
Osbpl9	5.57811e-267	0.661324	0.376	0.283	1.07524e-262	0	capEC
Arpc3	1.55233e-265	0.40862	0.707	0.675	2.99227e-261	0	capEC
Hnrnpf	5.77246e-265	0.408946	0.726	0.724	1.1127e-260	0	capEC
Rpl13a	9.94869e-264	0.252134	0.959	0.957	1.91771e-259	0	capEC
Mospd1	2.21162e-262	0.659722	0.286	0.182	4.26312e-258	0	capEC
Fli1	1.36683e-261	0.67162	0.333	0.23	2.63471e-257	0	capEC
Itga6	2.79136e-259	0.656982	0.327	0.223	5.38062e-255	0	capEC
Sptan1	1.70754e-256	0.681528	0.295	0.195	3.29145e-252	0	capEC
Jund	1.61822e-253	0.461285	0.723	0.704	3.11927e-249	0	capEC
Rsu1	3.78308e-253	0.570959	0.482	0.419	7.29226e-249	0	capEC
Tmem123	6.24669e-250	0.655121	0.333	0.239	1.20411e-245	0	capEC
Kctd10	8.83081e-245	0.601694	0.295	0.191	1.70223e-240	0	capEC
Ifnar2	1.88446e-242	0.619503	0.451	0.385	3.63248e-238	0	capEC
Chchd2	2.4346e-238	0.288694	0.853	0.836	4.69293e-234	0	capEC
Plk2	8.03598e-235	0.698402	0.313	0.212	1.54902e-230	0	capEC
Ctnna1	1.01199e-234	0.63091	0.376	0.292	1.95071e-230	0	capEC
H1f0	1.08117e-233	0.632634	0.41	0.324	2.08405e-229	0	capEC
Ddit4	3.78957e-231	0.617444	0.423	0.332	7.30477e-227	0	capEC
Rtp4	1.49727e-226	0.526259	0.502	0.429	2.88614e-222	0	capEC
Lpar6	3.64001e-225	0.716864	0.313	0.219	7.01649e-221	0	capEC
Stx12	2.48636e-224	0.663326	0.323	0.239	4.79272e-220	0	capEC
Hpcal1	1.2735e-223	0.640252	0.292	0.2	2.4548e-219	0	capEC
Elk3	1.36175e-223	0.617349	0.311	0.217	2.62491e-219	0	capEC
Clic4	4.00873e-219	0.534118	0.427	0.343	7.72723e-215	0	capEC
Actn4	5.00406e-216	0.547539	0.421	0.343	9.64583e-212	0	capEC
Tagln2	7.29911e-215	0.418386	0.556	0.476	1.40698e-210	0	capEC
H3f3a	1.90318e-212	0.330145	0.749	0.752	3.66858e-208	0	capEC
Gm10076	1.33431e-211	0.299366	0.837	0.83	2.57203e-207	0	capEC
Aspscr1	9.0226e-210	0.680844	0.277	0.193	1.7392e-205	0	capEC
Wasf2	1.3136e-206	0.56857	0.452	0.396	2.5321e-202	0	capEC
Ndufa6	1.58457e-206	0.396858	0.645	0.625	3.05441e-202	0	capEC
Klf7	5.28724e-206	0.605279	0.35	0.266	1.01917e-201	0	capEC
Sh3glb1	2.16546e-203	0.483414	0.543	0.519	4.17415e-199	0	capEC
Ptrf	1.71708e-201	0.385404	0.317	0.21	3.30984e-197	0	capEC
Serpinh1	3.45542e-198	0.304789	0.474	0.364	6.66067e-194	0	capEC
Ech1	2.91357e-196	0.46294	0.532	0.506	5.61621e-192	0	capEC
Rbm39	1.55203e-192	0.282874	0.839	0.852	2.99169e-188	0	capEC
Vamp3	7.45568e-192	0.620363	0.335	0.261	1.43716e-187	0	capEC
Grcc10	8.68925e-192	0.467075	0.558	0.535	1.67494e-187	0	capEC
Ap3s1	1.38233e-190	0.617484	0.334	0.262	2.66458e-186	0	capEC
Wbp5	1.19863e-187	0.608835	0.485	0.438	2.31048e-183	0	capEC
Map1lc3b	4.12148e-186	0.354939	0.645	0.644	7.94456e-182	0	capEC
Rpl31	1.23149e-184	0.278586	0.832	0.839	2.37383e-180	0	capEC
Sptssa	3.50975e-183	0.538834	0.441	0.401	6.76539e-179	0	capEC
Faim	3.78613e-180	0.626273	0.295	0.223	7.29815e-176	0	capEC
Mast4	7.78834e-180	0.558982	0.288	0.203	1.50128e-175	0	capEC
Rdx	1.99643e-177	0.522686	0.449	0.402	3.84832e-173	0	capEC
Chmp5	9.86383e-177	0.574235	0.403	0.356	1.90135e-172	0	capEC
Eva1b	3.58657e-174	0.482355	0.294	0.208	6.91348e-170	0	capEC
Ldha	2.17669e-173	0.374875	0.712	0.701	4.19578e-169	0	capEC
Cox7a2l	2.42821e-171	0.46596	0.537	0.525	4.68063e-167	0	capEC
Dbp	5.26231e-169	0.553058	0.282	0.196	1.01436e-164	0	capEC
Hprt	3.78935e-168	0.480497	0.502	0.479	7.30435e-164	0	capEC
Fosb	7.23866e-168	0.529951	0.501	0.433	1.39532e-163	0	capEC
Gclm	3.77703e-165	0.528085	0.368	0.305	7.28061e-161	0	capEC
Ier3	3.19565e-159	0.48727	0.46	0.389	6.15993e-155	0	capEC
Cyr61	1.35651e-158	0.554729	0.334	0.244	2.6148e-154	0	capEC
H2-Q4	9.01904e-158	0.520933	0.339	0.264	1.73851e-153	0	capEC
2210013O21Rik	4.97336e-157	0.573038	0.276	0.205	9.58666e-153	0	capEC
Usp18	3.74871e-155	0.583565	0.271	0.196	7.22601e-151	0	capEC
Cd93	9.05215e-155	0.475934	0.252	0.17	1.74489e-150	0	capEC
Smim10l1	1.08657e-154	0.573923	0.318	0.254	2.09447e-150	0	capEC
Lamtor5	1.02321e-153	0.480785	0.475	0.464	1.97234e-149	0	capEC
Eif4a2	3.46119e-152	0.39222	0.599	0.615	6.67179e-148	0	capEC
Ginm1	1.00808e-150	0.536207	0.351	0.292	1.94317e-146	0	capEC
Tns1	1.33296e-150	0.438042	0.302	0.22	2.56941e-146	0	capEC
Bnip2	1.43734e-150	0.53342	0.367	0.311	2.77061e-146	0	capEC
Smim14	7.58667e-148	0.43953	0.502	0.485	1.46241e-143	0	capEC
Tob1	2.16421e-146	0.576041	0.304	0.241	4.17173e-142	0	capEC
Pnpla2	9.27471e-144	0.565724	0.265	0.196	1.78779e-139	0	capEC
Rab6a	2.64276e-143	0.52134	0.373	0.322	5.09419e-139	0	capEC
Vwf	5.11838e-143	0.339846	0.257	0.174	9.8662e-139	0	capEC
Tax1bp3	2.08114e-141	0.546315	0.327	0.269	4.01161e-137	0	capEC
Uqcc2	1.03228e-140	0.438842	0.503	0.495	1.98982e-136	0	capEC
Edf1	1.1365e-139	0.362591	0.604	0.623	2.19071e-135	0	capEC
Apbb2	7.31421e-139	0.529304	0.257	0.187	1.40989e-134	0	capEC
Eif4h	1.29534e-138	0.483356	0.452	0.431	2.4969e-134	0	capEC
Ier2	5.60074e-136	0.288726	0.748	0.721	1.0796e-131	0	capEC
Adipor1	6.79702e-136	0.469751	0.472	0.461	1.31019e-131	0	capEC
Rbx1	1.01032e-135	0.315761	0.681	0.712	1.94749e-131	0	capEC
Cnn3	2.5992e-134	0.348247	0.449	0.385	5.01022e-130	0	capEC
Eci2	2.90186e-134	0.563443	0.329	0.277	5.59362e-130	0	capEC
Smox	4.89442e-133	0.523849	0.336	0.28	9.43449e-129	0	capEC
Rhoc	8.86019e-132	0.37286	0.445	0.389	1.70789e-127	0	capEC
Ywhae	2.3806e-131	0.274236	0.734	0.762	4.58885e-127	0	capEC
Sod1	2.86807e-131	0.542557	0.315	0.259	5.5285e-127	0	capEC
Uqcc3	4.38774e-130	0.523651	0.34	0.292	8.45781e-126	0	capEC
Dnajc8	1.69162e-129	0.45835	0.478	0.468	3.26076e-125	0	capEC
Sbds	2.48897e-128	0.518629	0.356	0.311	4.79774e-124	0	capEC
Ubald2	8.44353e-128	0.522011	0.328	0.275	1.62758e-123	0	capEC
Iqgap1	4.42332e-123	0.502213	0.312	0.253	8.5264e-119	0	capEC
Tpd52	4.95019e-123	0.411248	0.462	0.433	9.54199e-119	0	capEC
Prss23	1.64029e-122	0.369489	0.268	0.19	3.16182e-118	0	capEC
Spr	3.41415e-122	0.53821	0.31	0.259	6.58111e-118	0	capEC
H2-T23	4.21806e-118	0.468563	0.347	0.292	8.13074e-114	0	capEC
Chmp3	2.31054e-117	0.549052	0.328	0.283	4.45379e-113	0	capEC
Ssbp4	5.4695e-117	0.519462	0.326	0.279	1.0543e-112	0	capEC
Chmp2a	1.40628e-116	0.367766	0.555	0.571	2.71074e-112	0	capEC
Paqr7	1.81287e-116	0.514524	0.252	0.192	3.49448e-112	0	capEC
Anxa5	1.3023e-115	0.299475	0.553	0.522	2.51032e-111	0	capEC
Sumo1	8.88665e-113	0.374162	0.521	0.537	1.71299e-108	0	capEC
Rheb	1.38983e-112	0.366754	0.536	0.553	2.67905e-108	0	capEC
Kmt2e	3.24514e-112	0.490616	0.353	0.309	6.25534e-108	0	capEC
Leprot	4.76528e-112	0.477623	0.374	0.339	9.18555e-108	0	capEC
Med28	4.06611e-107	0.392963	0.486	0.494	7.83783e-103	0	capEC
Gnb2	1.79672e-106	0.298028	0.648	0.694	3.46336e-102	0	capEC
Srp14	1.14295e-104	0.372502	0.525	0.541	2.20315e-100	0	capEC
Ndufb4	2.01437e-104	0.3548	0.533	0.551	3.8829e-100	0	capEC
Prkar1a	5.39589e-104	0.323792	0.565	0.585	1.04011e-99	0	capEC
Tmod3	1.29654e-103	0.470288	0.282	0.228	2.49921e-99	0	capEC
Paip2	1.30681e-103	0.388301	0.485	0.484	2.519e-99	0	capEC
Arpp19	2.25581e-103	0.317012	0.605	0.644	4.3483e-99	0	capEC
Fkbp4	1.80612e-101	0.517234	0.362	0.337	3.48148e-97	0	capEC
Pnkd	4.41177e-100	0.479658	0.35	0.316	8.50413e-96	0	capEC
Rbm8a	1.94338e-99	0.387851	0.506	0.525	3.74605e-95	0	capEC
Ubl3	3.5933e-98	0.459563	0.367	0.339	6.92645e-94	0	capEC
Cbx1	6.63276e-97	0.475261	0.348	0.317	1.27853e-92	0	capEC
Srpr	1.51141e-95	0.510443	0.299	0.258	2.91339e-91	0	capEC
Cetn3	2.06221e-95	0.423932	0.434	0.429	3.97511e-91	0	capEC
Dnaja1	2.15821e-94	0.303608	0.607	0.638	4.16017e-90	0	capEC
Irf9	2.38897e-92	0.483142	0.271	0.222	4.60498e-88	0	capEC
Selm	4.90372e-91	0.357361	0.374	0.326	9.4524e-87	0	capEC
Lrrc8a	7.11408e-91	0.478839	0.309	0.262	1.37131e-86	0	capEC
Serpinb6a	1.69287e-89	0.471736	0.257	0.209	3.26318e-85	0	capEC
Tspan4	6.43445e-89	0.369123	0.464	0.45	1.2403e-84	0	capEC
Oaz2	1.15281e-84	0.305354	0.402	0.365	2.22216e-80	0	capEC
Eif3h	1.9721e-83	0.369715	0.492	0.513	3.80143e-79	0	capEC
Mff	2.72226e-82	0.46536	0.353	0.336	5.24743e-78	0	capEC
Git2	3.64082e-82	0.43634	0.31	0.268	7.01805e-78	0	capEC
Samhd1	7.48856e-82	0.433264	0.283	0.236	1.44349e-77	0	capEC
Snrpb	2.86978e-81	0.294951	0.583	0.622	5.53179e-77	0	capEC
Igtp	8.01458e-80	0.510265	0.254	0.206	1.54489e-75	0	capEC
Rtf1	4.50499e-79	0.451727	0.33	0.303	8.68383e-75	0	capEC
Psma7	3.21637e-78	0.254676	0.643	0.682	6.19988e-74	0	capEC
Pcbp2	9.10569e-78	0.311414	0.55	0.59	1.75521e-73	0	capEC
Mapk3	1.03517e-77	0.459394	0.286	0.248	1.9954e-73	0	capEC
Higd2a	2.921e-77	0.359602	0.468	0.476	5.63052e-73	0	capEC
Mat2b	3.48692e-77	0.444048	0.352	0.335	6.72139e-73	0	capEC
Ppp1cb	3.52029e-76	0.33569	0.397	0.374	6.78572e-72	0	capEC
Rab11b	7.19915e-74	0.371745	0.456	0.468	1.38771e-69	0	capEC
Psmb10	2.61481e-73	0.43145	0.373	0.356	5.04031e-69	0	capEC
Arf1	2.65156e-73	0.253397	0.634	0.689	5.11115e-69	0	capEC
Lipa	1.10126e-72	0.476872	0.263	0.225	2.12279e-68	0	capEC
Dpm3	1.46174e-72	0.40253	0.43	0.442	2.81764e-68	0	capEC
Nras	2.01744e-70	0.473007	0.28	0.248	3.88881e-66	0	capEC
Hiat1	2.32117e-69	0.468697	0.265	0.231	4.47428e-65	0	capEC
Sqstm1	5.3748e-68	0.390769	0.408	0.408	1.03605e-63	0	capEC
Snrpg	3.82165e-67	0.303615	0.518	0.544	7.36662e-63	0	capEC
Gltscr2	2.47782e-65	0.388955	0.418	0.427	4.77625e-61	0	capEC
Ecm1	3.9331e-65	0.348585	0.298	0.256	7.58144e-61	0	capEC
Ypel3	4.5036e-65	0.278301	0.495	0.494	8.68115e-61	0	capEC
Rbbp7	6.67568e-65	0.461154	0.333	0.32	1.2868e-60	0	capEC
Pdcd10	1.90788e-63	0.379471	0.397	0.399	3.67762e-59	0	capEC
Gsk3b	4.4048e-63	0.441858	0.329	0.311	8.49069e-59	0	capEC
Nrbp1	5.78214e-63	0.439579	0.271	0.24	1.11456e-58	0	capEC
Cbx3	1.3943e-62	0.429723	0.356	0.342	2.68766e-58	0	capEC
Rac1	1.43641e-62	0.260228	0.578	0.622	2.76882e-58	0	capEC
Dync1i2	1.72161e-62	0.373654	0.462	0.482	3.31857e-58	0	capEC
Polr2c	1.98397e-62	0.417759	0.33	0.317	3.8243e-58	0	capEC
Pfdn1	7.04012e-62	0.407106	0.368	0.364	1.35705e-57	0	capEC
Vps36	1.54173e-59	0.460943	0.259	0.23	2.97184e-55	0	capEC
Gemin7	8.61632e-57	0.419152	0.313	0.299	1.66088e-52	0	capEC
Macf1	8.68199e-57	0.389169	0.292	0.263	1.67354e-52	0	capEC
Hmg20b	4.71079e-56	0.433298	0.262	0.234	9.08052e-52	0	capEC
Ube2g1	3.24224e-55	0.412223	0.268	0.242	6.24974e-51	0	capEC
Atxn7l3b	1.38454e-54	0.372365	0.396	0.399	2.66883e-50	0	capEC
Ccdc12	2.62568e-54	0.332971	0.434	0.452	5.06126e-50	0	capEC
Ucp2	2.79859e-54	0.32511	0.521	0.537	5.39456e-50	0	capEC
Reep3	4.86231e-54	0.434597	0.27	0.244	9.37259e-50	0	capEC
Lgals9	7.88975e-52	0.368919	0.365	0.354	1.52083e-47	0	capEC
Irf2bpl	1.592e-49	0.422214	0.268	0.245	3.06873e-45	0	capEC
Pttg1	1.05395e-48	0.360979	0.372	0.375	2.03159e-44	0	capEC
Rnaseh2c	2.85005e-48	0.432926	0.255	0.232	5.49376e-44	0	capEC
Gm8797	4.49027e-48	0.254092	0.617	0.677	8.65544e-44	0	capEC
Tnfaip1	2.75777e-47	0.364953	0.258	0.229	5.31587e-43	0	capEC
Fbxw2	5.45359e-47	0.403302	0.283	0.266	1.05123e-42	0	capEC
Nsmce1	1.79536e-44	0.405118	0.297	0.284	3.46074e-40	0	capEC
B230219D22Rik	5.88207e-44	0.399034	0.252	0.229	1.13383e-39	0	capEC
Sipa1	6.40578e-44	0.35078	0.278	0.253	1.23478e-39	0	capEC
Cyb5r3	8.22954e-44	0.353287	0.309	0.291	1.58633e-39	0	capEC
Anxa7	4.7991e-43	0.348732	0.33	0.319	9.25075e-39	0	capEC
Eif3k	7.3366e-43	0.2629	0.518	0.567	1.4142e-38	0	capEC
Yipf4	1.64505e-42	0.362108	0.339	0.338	3.17099e-38	0	capEC
Zfand6	3.49409e-42	0.336972	0.395	0.414	6.73521e-38	0	capEC
Csnk1a1	1.81129e-39	0.335861	0.415	0.44	3.49144e-35	0	capEC
2022-09-02	1.61944e-38	0.381777	0.307	0.301	3.12164e-34	0	capEC
Ube2v2	3.72993e-38	0.393669	0.308	0.309	7.18981e-34	0	capEC
Scp2	6.33669e-37	0.269262	0.467	0.506	1.22146e-32	0	capEC
Cdc26	7.43313e-37	0.392158	0.308	0.31	1.43281e-32	0	capEC
Rpl9-ps6	1.16478e-35	0.393241	0.291	0.282	2.24523e-31	0	capEC
Mrps24	6.01386e-35	0.346296	0.372	0.395	1.15923e-30	0	capEC
2610001J05Rik	8.74029e-35	0.356327	0.374	0.394	1.68478e-30	0	capEC
Tbrg1	1.19443e-34	0.37879	0.263	0.249	2.30238e-30	0	capEC
Ssu72	1.3789e-34	0.336692	0.402	0.431	2.65796e-30	0	capEC
Raly	2.43924e-33	0.330226	0.382	0.404	4.70187e-29	0	capEC
Dek	1.70537e-31	0.359036	0.336	0.343	3.28727e-27	0	capEC
Ndfip2	1.85708e-31	0.353806	0.301	0.3	3.5797e-27	0	capEC
Aes	3.01253e-30	0.369013	0.276	0.271	5.80695e-26	0	capEC
Dnm2	3.85679e-30	0.359773	0.281	0.276	7.43434e-26	0	capEC
Pon2	7.7575e-29	0.329785	0.366	0.385	1.49534e-24	0	capEC
Dctn3	1.24037e-28	0.310154	0.394	0.429	2.39094e-24	0	capEC
Ppdpf	6.47829e-28	0.378792	0.3	0.304	1.24876e-23	0	capEC
Ivns1abp	6.8506e-27	0.447735	0.318	0.317	1.32052e-22	0	capEC
Coa3	4.82339e-26	0.293548	0.398	0.436	9.29757e-22	0	capEC
Ywhab	1.38144e-24	0.301184	0.39	0.423	2.66286e-20	0	capEC
Commd1	1.72575e-24	0.356155	0.311	0.325	3.32656e-20	0	capEC
Maf1	5.67073e-24	0.330571	0.277	0.275	1.09309e-19	0	capEC
Ogt	7.12638e-23	0.284976	0.307	0.306	1.37368e-18	0	capEC
Trappc6b	7.51327e-22	0.335638	0.322	0.341	1.44826e-17	0	capEC
Dazap2	2.32908e-21	0.285906	0.402	0.443	4.48953e-17	0	capEC
Tax1bp1	2.74506e-21	0.317431	0.346	0.368	5.29138e-17	0	capEC
Peli1	6.49296e-21	0.335402	0.277	0.278	1.25158e-16	0	capEC
Fam103a1	2.16104e-20	0.315036	0.317	0.333	4.16561e-16	0	capEC
Tonsl	3.6666e-20	0.259001	0.455	0.516	7.06773e-16	0	capEC
Rab1a	9.02317e-20	0.274259	0.413	0.462	1.73931e-15	0	capEC
Ntan1	6.10404e-18	0.343939	0.254	0.258	1.17662e-13	0	capEC
2310036O22Rik	1.78145e-17	0.3146	0.355	0.39	3.43392e-13	0	capEC
Dram2	2.61021e-17	0.292982	0.308	0.32	5.03144e-13	0	capEC
Lmbrd1	1.80567e-16	0.33261	0.273	0.284	3.48061e-12	0	capEC
Dynlt3	2.97409e-16	0.31113	0.255	0.257	5.73286e-12	0	capEC
Fam32a	3.15449e-16	0.303474	0.315	0.333	6.08059e-12	0	capEC
Polr2m	6.73388e-16	0.327627	0.264	0.272	1.29802e-11	0	capEC
Cwc15	7.10635e-16	0.302742	0.341	0.373	1.36982e-11	0	capEC
Ube2e3	7.89218e-16	0.334114	0.286	0.302	1.5213e-11	0	capEC
Snrnp27	9.59412e-16	0.294306	0.381	0.422	1.84936e-11	0	capEC
Cript	9.61187e-16	0.310992	0.323	0.349	1.85278e-11	0	capEC
Gm11808	3.98432e-15	0.257009	0.425	0.478	7.68017e-11	0	capEC
Txndc17	9.4388e-15	0.262794	0.391	0.44	1.81942e-10	0	capEC
Puf60	2.23035e-14	0.302506	0.32	0.345	4.29921e-10	0	capEC
Anapc11	7.27714e-14	0.274367	0.36	0.396	1.40274e-09	0	capEC
Bad	3.90134e-13	0.329273	0.254	0.264	7.52023e-09	0	capEC
Cr1l	9.67298e-13	0.284444	0.295	0.31	1.86456e-08	0	capEC
Fam174a	3.64491e-12	0.288458	0.302	0.324	7.02593e-08	0	capEC
Map7d1	4.49878e-12	0.307622	0.257	0.266	8.67185e-08	0	capEC
Smim11	3.98862e-11	0.30898	0.284	0.305	7.68846e-07	0	capEC
Arglu1	2.48837e-10	0.275677	0.277	0.287	4.79659e-06	0	capEC
Use1	7.13778e-10	0.293662	0.331	0.368	1.37588e-05	0	capEC
Rrp1	1.06597e-09	0.287945	0.333	0.372	2.05477e-05	0	capEC
Stard3nl	1.41845e-09	0.275724	0.284	0.305	2.7342e-05	0	capEC
Tsen34	1.82384e-09	0.270994	0.316	0.346	3.51563e-05	0	capEC
Rassf1	7.0354e-09	0.268837	0.255	0.265	0.000135614	0	capEC
Rab5a	7.29984e-09	0.293839	0.289	0.315	0.000140712	0	capEC
Rala	7.46436e-09	0.290759	0.263	0.281	0.000143883	0	capEC
Tmed4	4.29049e-08	0.302114	0.259	0.279	0.000827035	0	capEC
Pea15a	7.14661e-08	0.253862	0.313	0.341	0.00137758	0	capEC
Rpl27-ps3	2.25213e-07	0.290471	0.274	0.297	0.0043412	0	capEC
Anapc5	8.39519e-07	0.284947	0.271	0.295	0.0161826	0	capEC
Lamtor3	2.43373e-06	0.272502	0.262	0.285	0.0469125	0	capEC
Trappc4	7.25295e-06	0.26634	0.3	0.335	0.139808	0	capEC
Naa38	1.07405e-05	0.287188	0.311	0.352	0.207033	0	capEC
Hdac1	2.39322e-05	0.278992	0.246	0.267	0.461316	0	capEC
Unc50	2.86753e-05	0.253006	0.281	0.31	0.552745	0	capEC
Pcnp	3.50144e-05	0.267935	0.291	0.324	0.674938	0	capEC
Ssna1	5.47012e-05	0.283343	0.263	0.29	1	0	capEC
Med10	7.16734e-05	0.288398	0.233	0.253	1	0	capEC
Stra13	0.000442487	0.294677	0.263	0.293	1	0	capEC
Gtf2a2	0.0026322	0.252563	0.291	0.332	1	0	capEC
Wbp4	0.0028955	0.266178	0.237	0.26	1	0	capEC
Ccdc59	0.00540727	0.275222	0.23	0.253	1	0	capEC
Hexb	0	4.25616	0.999	0.593	0	1	Inter.Micro
P2ry12	0	3.91499	0.77	0.151	0	1	Inter.Micro
Selplg	0	3.64642	0.87	0.223	0	1	Inter.Micro
Tmem119	0	3.47635	0.873	0.182	0	1	Inter.Micro
Ctss	0	3.45817	0.999	0.587	0	1	Inter.Micro
Cx3cr1	0	3.45458	0.931	0.234	0	1	Inter.Micro
C1qc	0	3.35311	0.998	0.542	0	1	Inter.Micro
Ccl4	0	3.30928	0.588	0.392	0	1	Inter.Micro
Lgmn	0	3.3092	0.998	0.579	0	1	Inter.Micro
C1qb	0	3.29826	1	0.672	0	1	Inter.Micro
Gpr34	0	3.21277	0.761	0.094	0	1	Inter.Micro
C1qa	0	3.2084	0.998	0.603	0	1	Inter.Micro
Cst3	0	3.20152	1	0.993	0	1	Inter.Micro
Ly86	0	3.15645	0.901	0.138	0	1	Inter.Micro
Trem2	0	3.15165	0.96	0.222	0	1	Inter.Micro
Olfml3	0	3.11132	0.875	0.149	0	1	Inter.Micro
Csf1r	0	3.09876	0.961	0.249	0	1	Inter.Micro
Fcrls	0	3.01092	0.954	0.26	0	1	Inter.Micro
Ccl3	0	2.86629	0.557	0.231	0	1	Inter.Micro
Lpcat2	0	2.86347	0.836	0.119	0	1	Inter.Micro
Ctsd	0	2.85278	0.998	0.801	0	1	Inter.Micro
Mafb	0	2.8136	0.894	0.19	0	1	Inter.Micro
Ccl12	0	2.80327	0.653	0.32	0	1	Inter.Micro
Siglech	0	2.71238	0.67	0.062	0	1	Inter.Micro
Fcgr3	0	2.68467	0.962	0.275	0	1	Inter.Micro
Cd14	0	2.60136	0.787	0.265	0	1	Inter.Micro
Rgs10	0	2.58599	0.854	0.149	0	1	Inter.Micro
Vsir	0	2.51739	0.835	0.19	0	1	Inter.Micro
Laptm5	0	2.45878	0.934	0.257	0	1	Inter.Micro
Ctsz	0	2.45191	0.985	0.529	0	1	Inter.Micro
Cd53	0	2.41873	0.949	0.222	0	1	Inter.Micro
Rgs2	0	2.38197	0.775	0.166	0	1	Inter.Micro
Cd68	0	2.37762	0.903	0.236	0	1	Inter.Micro
Aif1	0	2.34292	0.833	0.163	0	1	Inter.Micro
Ctsb	0	2.30227	0.991	0.736	0	1	Inter.Micro
Tyrobp	0	2.2939	0.991	0.391	0	1	Inter.Micro
Crybb1	0	2.29178	0.539	0.063	0	1	Inter.Micro
Lair1	0	2.29177	0.733	0.088	0	1	Inter.Micro
Pld4	0	2.28615	0.704	0.153	0	1	Inter.Micro
Grn	0	2.28615	0.965	0.44	0	1	Inter.Micro
Unc93b1	0	2.28202	0.883	0.216	0	1	Inter.Micro
Lag3	0	2.23525	0.664	0.067	0	1	Inter.Micro
Irf8	0	2.19696	0.786	0.13	0	1	Inter.Micro
Ptgs1	0	2.19545	0.642	0.073	0	1	Inter.Micro
Ltc4s	0	2.16221	0.675	0.151	0	1	Inter.Micro
Rgs1	0	2.14536	0.504	0.109	0	1	Inter.Micro
Ctsl	0	2.12997	0.929	0.55	0	1	Inter.Micro
P2ry13	0	2.12103	0.571	0.047	0	1	Inter.Micro
Fcer1g	0	2.11799	0.994	0.435	0	1	Inter.Micro
Marcks	0	2.09957	0.734	0.158	0	1	Inter.Micro
C5ar1	0	2.09356	0.62	0.162	0	1	Inter.Micro
Fam105a	0	2.04599	0.675	0.102	0	1	Inter.Micro
Syngr1	0	2.03426	0.638	0.08	0	1	Inter.Micro
Sirpa	0	2.026	0.705	0.115	0	1	Inter.Micro
Hpgds	0	2.02597	0.658	0.067	0	1	Inter.Micro
Abhd12	0	2.02583	0.814	0.225	0	1	Inter.Micro
Abi3	0	2.02494	0.692	0.131	0	1	Inter.Micro
Gpr84	0	2.02313	0.478	0.06	0	1	Inter.Micro
Hk2	0	2.00303	0.592	0.065	0	1	Inter.Micro
Lpl	0	2.00235	0.292	0.095	0	1	Inter.Micro
Bin2	0	2.00166	0.664	0.096	0	1	Inter.Micro
Ifngr1	0	1.99324	0.865	0.318	0	1	Inter.Micro
C3ar1	0	1.95281	0.575	0.112	0	1	Inter.Micro
Tgfbr1	0	1.95005	0.595	0.097	0	1	Inter.Micro
Fcgr1	0	1.93774	0.722	0.127	0	1	Inter.Micro
AF251705	0	1.92076	0.661	0.098	0	1	Inter.Micro
Cd37	0	1.859	0.588	0.069	0	1	Inter.Micro
Cd9	0	1.85053	0.946	0.521	0	1	Inter.Micro
Susd3	0	1.85045	0.516	0.055	0	1	Inter.Micro
P2ry6	0	1.84587	0.642	0.092	0	1	Inter.Micro
Cyth4	0	1.82194	0.659	0.117	0	1	Inter.Micro
Hexa	0	1.74883	0.813	0.266	0	1	Inter.Micro
Sgk1	0	1.72985	0.826	0.438	0	1	Inter.Micro
Pycard	0	1.72336	0.719	0.165	0	1	Inter.Micro
Ctsa	0	1.72189	0.89	0.418	0	1	Inter.Micro
B930036N10Rik	0	1.71881	0.357	0.063	0	1	Inter.Micro
Slc15a3	0	1.70918	0.525	0.077	0	1	Inter.Micro
Tmx4	0	1.70508	0.429	0.151	0	1	Inter.Micro
Spi1	0	1.6923	0.723	0.143	0	1	Inter.Micro
Ccl2	0	1.67951	0.485	0.216	0	1	Inter.Micro
Apbb1ip	0	1.67799	0.56	0.073	0	1	Inter.Micro
Ccr5	0	1.66864	0.499	0.061	0	1	Inter.Micro
Bcl2a1b	0	1.66482	0.639	0.111	0	1	Inter.Micro
Scamp2	0	1.65111	0.65	0.163	0	1	Inter.Micro
Hspa5	0	1.65032	0.91	0.667	0	1	Inter.Micro
Sdf2l1	0	1.63748	0.601	0.181	0	1	Inter.Micro
Rnaset2a	0	1.62203	0.849	0.402	0	1	Inter.Micro
Rhoh	0	1.61277	0.446	0.038	0	1	Inter.Micro
Cd86	0	1.61161	0.565	0.095	0	1	Inter.Micro
Coro1a	0	1.59616	0.711	0.156	0	1	Inter.Micro
Tnfaip8l2	0	1.59016	0.523	0.084	0	1	Inter.Micro
Pou2f2	0	1.59006	0.465	0.047	0	1	Inter.Micro
Sft2d1	0	1.58068	0.818	0.342	0	1	Inter.Micro
Hmha1	0	1.57913	0.491	0.08	0	1	Inter.Micro
Daglb	0	1.57847	0.538	0.08	0	1	Inter.Micro
Fscn1	0	1.56806	0.51	0.086	0	1	Inter.Micro
Hpgd	0	1.54411	0.427	0.052	0	1	Inter.Micro
Fgd2	0	1.52814	0.431	0.048	0	1	Inter.Micro
Lilrb4a	0	1.52711	0.312	0.143	0	1	Inter.Micro
Fam49b	0	1.51904	0.687	0.186	0	1	Inter.Micro
Evi2a	0	1.51752	0.578	0.116	0	1	Inter.Micro
Cd72	0	1.51447	0.25	0.057	0	1	Inter.Micro
Slc2a5	0	1.49481	0.323	0.018	0	1	Inter.Micro
Btg2	0	1.49396	0.892	0.604	0	1	Inter.Micro
Cyba	0	1.4905	0.972	0.593	0	1	Inter.Micro
Rab3il1	0	1.48123	0.518	0.081	0	1	Inter.Micro
Adap2os	0	1.47798	0.514	0.08	0	1	Inter.Micro
Bin1	0	1.47443	0.665	0.184	0	1	Inter.Micro
Cd84	0	1.47267	0.491	0.075	0	1	Inter.Micro
Gusb	0	1.46226	0.591	0.163	0	1	Inter.Micro
Gna15	0	1.46019	0.405	0.04	0	1	Inter.Micro
Plxdc2	0	1.4554	0.448	0.062	0	1	Inter.Micro
Ctsc	0	1.45405	0.855	0.361	0	1	Inter.Micro
Basp1	0	1.45155	0.444	0.045	0	1	Inter.Micro
Hist1h2ap	0	1.44997	0.363	0.068	0	1	Inter.Micro
Efhd2	0	1.44909	0.701	0.235	0	1	Inter.Micro
Fyb	0	1.44791	0.556	0.12	0	1	Inter.Micro
Ms4a6d	0	1.44332	0.556	0.166	0	1	Inter.Micro
Rnase4	0	1.44299	0.697	0.266	0	1	Inter.Micro
Mef2c	0	1.44166	0.788	0.318	0	1	Inter.Micro
Cmtm7	0	1.42558	0.515	0.123	0	1	Inter.Micro
Cotl1	0	1.42532	0.657	0.181	0	1	Inter.Micro
Asah1	0	1.39994	0.785	0.325	0	1	Inter.Micro
H2-DMa	0	1.39385	0.504	0.089	0	1	Inter.Micro
Mpeg1	0	1.37241	0.466	0.08	0	1	Inter.Micro
Cited2	0	1.36544	0.478	0.173	0	1	Inter.Micro
Usp2	0	1.35867	0.446	0.093	0	1	Inter.Micro
Frmd4a	0	1.35648	0.425	0.09	0	1	Inter.Micro
Btg1	0	1.35624	0.923	0.572	0	1	Inter.Micro
Adap2	0	1.35307	0.469	0.076	0	1	Inter.Micro
Celf2	0	1.35109	0.508	0.121	0	1	Inter.Micro
Cd63	0	1.34345	0.814	0.517	0	1	Inter.Micro
Pla2g15	0	1.34139	0.425	0.061	0	1	Inter.Micro
Arrb2	0	1.34048	0.521	0.118	0	1	Inter.Micro
Man2b1	0	1.33805	0.513	0.15	0	1	Inter.Micro
Lyn	0	1.32981	0.553	0.144	0	1	Inter.Micro
Bhlhe41	0	1.32608	0.357	0.061	0	1	Inter.Micro
Creg1	0	1.32473	0.626	0.222	0	1	Inter.Micro
Itgb2	0	1.32236	0.509	0.1	0	1	Inter.Micro
Id2	0	1.3157	0.525	0.365	0	1	Inter.Micro
Adrb2	0	1.30804	0.476	0.132	0	1	Inter.Micro
Kctd12	0	1.30661	0.506	0.144	0	1	Inter.Micro
Plek	0	1.30116	0.461	0.112	0	1	Inter.Micro
Sox4	0	1.29766	0.274	0.068	0	1	Inter.Micro
Rnaset2b	0	1.29484	0.806	0.454	0	1	Inter.Micro
Limd2	0	1.29378	0.5	0.117	0	1	Inter.Micro
Ptpn6	0	1.29172	0.511	0.109	0	1	Inter.Micro
Samsn1	0	1.28321	0.444	0.079	0	1	Inter.Micro
Evl	0	1.27913	0.485	0.112	0	1	Inter.Micro
Socs3	0	1.27148	0.548	0.28	0	1	Inter.Micro
Hist4h4	0	1.27021	0.28	0.054	0	1	Inter.Micro
Ccl9	0	1.26533	0.483	0.174	0	1	Inter.Micro
Capza2	0	1.26458	0.906	0.585	0	1	Inter.Micro
Ier5	0	1.26327	0.827	0.48	0	1	Inter.Micro
Ppfia4	0	1.26042	0.312	0.03	0	1	Inter.Micro
Lat2	0	1.25891	0.402	0.061	0	1	Inter.Micro
Tmem86a	0	1.25876	0.428	0.085	0	1	Inter.Micro
Adgre1	0	1.25795	0.456	0.08	0	1	Inter.Micro
Cebpa	0	1.257	0.354	0.046	0	1	Inter.Micro
Alox5ap	0	1.2542	0.667	0.171	0	1	Inter.Micro
Golm1	0	1.25272	0.412	0.076	0	1	Inter.Micro
Tnf	0	1.2451	0.303	0.075	0	1	Inter.Micro
Hck	0	1.23771	0.416	0.07	0	1	Inter.Micro
Calr	0	1.22862	0.787	0.494	0	1	Inter.Micro
Cd81	0	1.22044	0.994	0.922	0	1	Inter.Micro
Scoc	0	1.22044	0.652	0.285	0	1	Inter.Micro
Snx5	0	1.21736	0.617	0.228	0	1	Inter.Micro
Irf5	0	1.2167	0.451	0.097	0	1	Inter.Micro
Tmem173	0	1.21223	0.358	0.067	0	1	Inter.Micro
Rrbp1	0	1.20551	0.761	0.394	0	1	Inter.Micro
Inpp5d	0	1.19818	0.401	0.09	0	1	Inter.Micro
Dusp6	0	1.18808	0.603	0.265	0	1	Inter.Micro
Ftl1	0	1.18264	0.999	0.992	0	1	Inter.Micro
Zfhx3	0	1.18171	0.422	0.109	0	1	Inter.Micro
Camk1	0	1.17628	0.665	0.295	0	1	Inter.Micro
Tbxas1	0	1.17164	0.356	0.051	0	1	Inter.Micro
Zfp36	0	1.16899	0.808	0.462	0	1	Inter.Micro
Blnk	0	1.16399	0.321	0.026	0	1	Inter.Micro
Fermt3	0	1.15953	0.413	0.079	0	1	Inter.Micro
Pdia3	0	1.15329	0.881	0.616	0	1	Inter.Micro
Erp29	0	1.14797	0.696	0.327	0	1	Inter.Micro
Gng10	0	1.14663	0.298	0.043	0	1	Inter.Micro
Mertk	0	1.14356	0.418	0.106	0	1	Inter.Micro
Slc11a1	0	1.14297	0.368	0.062	0	1	Inter.Micro
Cd33	0	1.14243	0.317	0.05	0	1	Inter.Micro
Itgam	0	1.14173	0.375	0.067	0	1	Inter.Micro
Acox3	0	1.13887	0.297	0.068	0	1	Inter.Micro
Spint1	0	1.13657	0.311	0.031	0	1	Inter.Micro
Psap	0	1.13214	0.987	0.824	0	1	Inter.Micro
Tnpo3	0	1.13009	0.373	0.119	0	1	Inter.Micro
Ptpn18	0	1.12784	0.467	0.128	0	1	Inter.Micro
Maf	0	1.12608	0.423	0.095	0	1	Inter.Micro
Nrros	0	1.12056	0.486	0.134	0	1	Inter.Micro
Pag1	0	1.11791	0.287	0.034	0	1	Inter.Micro
Vav1	0	1.1121	0.371	0.057	0	1	Inter.Micro
Serpine2	0	1.11089	0.713	0.32	0	1	Inter.Micro
Slc16a6	0	1.10956	0.327	0.049	0	1	Inter.Micro
Lcp1	0	1.10905	0.523	0.151	0	1	Inter.Micro
Gpr183	0	1.10526	0.332	0.041	0	1	Inter.Micro
Cd83	0	1.10489	0.359	0.099	0	1	Inter.Micro
Cd180	0	1.10455	0.307	0.029	0	1	Inter.Micro
Mtdh	0	1.10181	0.674	0.331	0	1	Inter.Micro
Ntpcr	0	1.09931	0.406	0.108	0	1	Inter.Micro
Npc2	0	1.09883	0.895	0.579	0	1	Inter.Micro
Fcgr2b	0	1.09867	0.535	0.143	0	1	Inter.Micro
H3f3b	0	1.09837	0.999	0.991	0	1	Inter.Micro
Il10ra	0	1.07795	0.276	0.033	0	1	Inter.Micro
Timp2	0	1.07568	0.422	0.123	0	1	Inter.Micro
Syngr2	0	1.07014	0.618	0.267	0	1	Inter.Micro
Pdia6	0	1.06918	0.749	0.476	0	1	Inter.Micro
Pmp22	0	1.06806	0.567	0.249	0	1	Inter.Micro
Ctc1	0	1.06178	0.285	0.046	0	1	Inter.Micro
Ptpre	0	1.06059	0.329	0.067	0	1	Inter.Micro
Bmp2k	0	1.06052	0.333	0.086	0	1	Inter.Micro
Ikzf1	0	1.05993	0.291	0.04	0	1	Inter.Micro
Lgals3bp	0	1.05752	0.649	0.32	0	1	Inter.Micro
Ifngr2	0	1.05322	0.436	0.123	0	1	Inter.Micro
Itgb5	0	1.05284	0.349	0.082	0	1	Inter.Micro
Pik3r1	0	1.04381	0.417	0.148	0	1	Inter.Micro
Tlr2	0	1.04377	0.304	0.065	0	1	Inter.Micro
Tagap	0	1.04323	0.256	0.028	0	1	Inter.Micro
Asph	0	1.04215	0.386	0.096	0	1	Inter.Micro
Adora3	0	1.04097	0.264	0.014	0	1	Inter.Micro
Ppt1	0	1.03989	0.566	0.225	0	1	Inter.Micro
Comt	0	1.03736	0.596	0.27	0	1	Inter.Micro
Cmtm6	0	1.03627	0.56	0.236	0	1	Inter.Micro
Plekho1	0	1.03082	0.362	0.083	0	1	Inter.Micro
Zeb2os	0	1.02899	0.332	0.06	0	1	Inter.Micro
Smad7	0	1.02628	0.388	0.131	0	1	Inter.Micro
Ncf1	0	1.02302	0.316	0.056	0	1	Inter.Micro
Msr1	0	1.02054	0.275	0.078	0	1	Inter.Micro
Pabpc1	0	1.01724	0.804	0.503	0	1	Inter.Micro
Gm12166	0	1.01022	0.345	0.087	0	1	Inter.Micro
Atf3	0	1.00979	0.434	0.204	0	1	Inter.Micro
Il21r	0	1.00914	0.291	0.034	0	1	Inter.Micro
0610040J01Rik	0	1.00573	0.263	0.029	0	1	Inter.Micro
St3gal5	0	1.00346	0.345	0.091	0	1	Inter.Micro
F11r	0	1.00269	0.689	0.394	0	1	Inter.Micro
Tmem37	0	0.997733	0.406	0.111	0	1	Inter.Micro
Eif4a1	0	0.994415	0.912	0.739	0	1	Inter.Micro
Epb41l2	0	0.994313	0.361	0.105	0	1	Inter.Micro
Commd8	0	0.993319	0.441	0.184	0	1	Inter.Micro
Sat1	0	0.991944	0.839	0.511	0	1	Inter.Micro
B2m	0	0.987794	1	0.96	0	1	Inter.Micro
Zeb2	0	0.98774	0.474	0.169	0	1	Inter.Micro
Cd300a	0	0.986435	0.302	0.056	0	1	Inter.Micro
Rhob	0	0.986113	0.889	0.629	0	1	Inter.Micro
Cd48	0	0.984574	0.388	0.09	0	1	Inter.Micro
Ang	0	0.97605	0.34	0.092	0	1	Inter.Micro
Havcr2	0	0.969541	0.256	0.024	0	1	Inter.Micro
Ssh2	0	0.963545	0.358	0.108	0	1	Inter.Micro
Cxcl16	0	0.963011	0.305	0.076	0	1	Inter.Micro
Ptpn1	0	0.961639	0.505	0.203	0	1	Inter.Micro
Rogdi	0	0.960604	0.339	0.112	0	1	Inter.Micro
Ppcdc	0	0.953354	0.288	0.057	0	1	Inter.Micro
Hcls1	0	0.952974	0.388	0.094	0	1	Inter.Micro
Hvcn1	0	0.9513	0.255	0.021	0	1	Inter.Micro
Ms4a6b	0	0.950316	0.476	0.132	0	1	Inter.Micro
Ifi30	0	0.947624	0.404	0.111	0	1	Inter.Micro
Manf	0	0.944216	0.661	0.42	0	1	Inter.Micro
H2-DMb1	0	0.941351	0.378	0.072	0	1	Inter.Micro
Sla	0	0.933584	0.289	0.052	0	1	Inter.Micro
Egr1	0	0.933265	0.702	0.446	0	1	Inter.Micro
Atp6v0b	0	0.933184	0.877	0.611	0	1	Inter.Micro
Prkcd	0	0.933179	0.352	0.103	0	1	Inter.Micro
Ssr4	0	0.928534	0.713	0.451	0	1	Inter.Micro
Npl	0	0.921707	0.295	0.039	0	1	Inter.Micro
Ywhah	0	0.92149	0.821	0.554	0	1	Inter.Micro
Slco2b1	0	0.919972	0.531	0.241	0	1	Inter.Micro
Pld3	0	0.918047	0.429	0.189	0	1	Inter.Micro
Hsp90b1	0	0.917569	0.795	0.564	0	1	Inter.Micro
Dnajb1	0	0.917524	0.53	0.346	0	1	Inter.Micro
Mylip	0	0.915062	0.291	0.057	0	1	Inter.Micro
Edem2	0	0.911383	0.38	0.123	0	1	Inter.Micro
Fos	0	0.900434	0.92	0.762	0	1	Inter.Micro
Il6ra	0	0.900421	0.375	0.13	0	1	Inter.Micro
Dnase2a	0	0.8985	0.371	0.112	0	1	Inter.Micro
Cd164	0	0.894771	0.452	0.217	0	1	Inter.Micro
Gns	0	0.889907	0.354	0.11	0	1	Inter.Micro
Ncf2	0	0.886741	0.335	0.09	0	1	Inter.Micro
Runx1	0	0.883166	0.266	0.052	0	1	Inter.Micro
Csnk1e	0	0.881326	0.359	0.127	0	1	Inter.Micro
Edem1	0	0.881002	0.336	0.091	0	1	Inter.Micro
Vimp	0	0.880074	0.667	0.36	0	1	Inter.Micro
Klf6	0	0.879583	0.802	0.593	0	1	Inter.Micro
Tpst2	0	0.87332	0.563	0.278	0	1	Inter.Micro
Kcnk13	0	0.869352	0.265	0.037	0	1	Inter.Micro
Gtf2h2	0	0.869154	0.299	0.071	0	1	Inter.Micro
Clta	0	0.868431	0.825	0.543	0	1	Inter.Micro
Lpxn	0	0.866917	0.264	0.047	0	1	Inter.Micro
Tgfb1	0	0.866688	0.485	0.208	0	1	Inter.Micro
Tmcc3	0	0.862228	0.374	0.142	0	1	Inter.Micro
Stard3	0	0.857588	0.34	0.109	0	1	Inter.Micro
Srsf7	0	0.854677	0.616	0.368	0	1	Inter.Micro
Tmem55b	0	0.846722	0.435	0.188	0	1	Inter.Micro
Itm2b	0	0.844093	0.993	0.985	0	1	Inter.Micro
Cndp2	0	0.842364	0.419	0.197	0	1	Inter.Micro
Zfp36l2	0	0.841387	0.436	0.208	0	1	Inter.Micro
Csf2ra	0	0.836304	0.338	0.099	0	1	Inter.Micro
Tifa	0	0.835401	0.306	0.097	0	1	Inter.Micro
Slc7a7	0	0.8339	0.26	0.043	0	1	Inter.Micro
Naglu	0	0.831988	0.284	0.066	0	1	Inter.Micro
Arpc4	0	0.825643	0.693	0.406	0	1	Inter.Micro
Clec5a	0	0.82087	0.273	0.049	0	1	Inter.Micro
Fam134b	0	0.813939	0.315	0.1	0	1	Inter.Micro
Ddx5	0	0.812028	0.962	0.859	0	1	Inter.Micro
Tmem176b	0	0.808563	0.622	0.366	0	1	Inter.Micro
Cyfip1	0	0.807358	0.449	0.192	0	1	Inter.Micro
P4ha1	0	0.802977	0.341	0.11	0	1	Inter.Micro
Ccdc86	0	0.802772	0.306	0.091	0	1	Inter.Micro
Cd302	0	0.802334	0.345	0.116	0	1	Inter.Micro
Milr1	0	0.801805	0.287	0.072	0	1	Inter.Micro
Ptprc	0	0.796799	0.309	0.079	0	1	Inter.Micro
Wsb1	0	0.791408	0.412	0.174	0	1	Inter.Micro
Ctsh	0	0.791058	0.852	0.595	0	1	Inter.Micro
Tnfrsf21	0	0.791005	0.258	0.054	0	1	Inter.Micro
Cxxc5	0	0.788518	0.275	0.091	0	1	Inter.Micro
Skap2	0	0.78494	0.372	0.131	0	1	Inter.Micro
Rac2	0	0.784879	0.418	0.115	0	1	Inter.Micro
Rin2	0	0.781264	0.308	0.103	0	1	Inter.Micro
Atp6ap2	0	0.779919	0.605	0.336	0	1	Inter.Micro
Gpsm3	0	0.774948	0.326	0.106	0	1	Inter.Micro
Pmepa1	0	0.774478	0.306	0.109	0	1	Inter.Micro
Hn1	0	0.768378	0.476	0.216	0	1	Inter.Micro
Ddost	0	0.767338	0.6	0.346	0	1	Inter.Micro
Snx18	0	0.765262	0.312	0.1	0	1	Inter.Micro
Nmt1	0	0.763097	0.675	0.421	0	1	Inter.Micro
Nop56	0	0.761187	0.394	0.185	0	1	Inter.Micro
PISD	0	0.754354	0.367	0.156	0	1	Inter.Micro
Lrp1	0	0.750178	0.35	0.129	0	1	Inter.Micro
Txnip	0	0.748448	0.532	0.314	0	1	Inter.Micro
Rnf13	0	0.746126	0.525	0.254	0	1	Inter.Micro
Mat2a	0	0.745354	0.684	0.463	0	1	Inter.Micro
Elmo1	0	0.742447	0.329	0.133	0	1	Inter.Micro
Mknk1	0	0.742097	0.25	0.064	0	1	Inter.Micro
BC017643	0	0.735265	0.282	0.088	0	1	Inter.Micro
Tra2b	0	0.732373	0.706	0.464	0	1	Inter.Micro
Skil	0	0.731568	0.346	0.135	0	1	Inter.Micro
Arhgdib	0	0.730851	0.576	0.262	0	1	Inter.Micro
Ctsf	0	0.727324	0.333	0.151	0	1	Inter.Micro
Ubc	0	0.725867	0.992	0.968	0	1	Inter.Micro
Gm10116	0	0.720056	0.456	0.238	0	1	Inter.Micro
Clec4a3	0	0.717903	0.256	0.068	0	1	Inter.Micro
Pdia4	0	0.717649	0.485	0.27	0	1	Inter.Micro
Xlr	0	0.717148	0.279	0.074	0	1	Inter.Micro
Ldhb	0	0.717006	0.692	0.295	0	1	Inter.Micro
Junb	0	0.716641	0.943	0.774	0	1	Inter.Micro
Cmtm3	0	0.716226	0.304	0.094	0	1	Inter.Micro
Cklf	0	0.713127	0.275	0.081	0	1	Inter.Micro
Ophn1	0	0.713041	0.26	0.078	0	1	Inter.Micro
Hmox1	0	0.710339	0.311	0.141	0	1	Inter.Micro
Tmed5	0	0.704013	0.564	0.313	0	1	Inter.Micro
Mbnl1	0	0.701914	0.444	0.229	0	1	Inter.Micro
Nagpa	0	0.701217	0.275	0.077	0	1	Inter.Micro
Gngt2	0	0.700955	0.464	0.191	0	1	Inter.Micro
Taf1d	0	0.700572	0.316	0.125	0	1	Inter.Micro
Tcirg1	0	0.70013	0.289	0.096	0	1	Inter.Micro
Lamp2	0	0.694699	0.645	0.397	0	1	Inter.Micro
Chka	0	0.694654	0.362	0.198	0	1	Inter.Micro
Spcs2	0	0.691169	0.79	0.596	0	1	Inter.Micro
Srgap2	0	0.687207	0.368	0.163	0	1	Inter.Micro
Lamp1	0	0.687205	0.908	0.709	0	1	Inter.Micro
Renbp	0	0.687065	0.289	0.091	0	1	Inter.Micro
Jmjd1c	0	0.686738	0.321	0.141	0	1	Inter.Micro
Cd52	0	0.681116	0.602	0.179	0	1	Inter.Micro
Rpn2	0	0.679707	0.671	0.444	0	1	Inter.Micro
B4galt1	0	0.67717	0.304	0.114	0	1	Inter.Micro
Lst1	0	0.675628	0.307	0.105	0	1	Inter.Micro
Icam1	0	0.668403	0.347	0.129	0	1	Inter.Micro
Ppp1r18	0	0.666871	0.334	0.138	0	1	Inter.Micro
Nrip1	0	0.666543	0.273	0.106	0	1	Inter.Micro
P2rx4	0	0.664268	0.311	0.109	0	1	Inter.Micro
Il4ra	0	0.661389	0.315	0.131	0	1	Inter.Micro
Picalm	0	0.659863	0.448	0.238	0	1	Inter.Micro
Rgs19	0	0.652939	0.264	0.092	0	1	Inter.Micro
Slc35b2	0	0.651675	0.298	0.116	0	1	Inter.Micro
Itm2c	0	0.65087	0.8	0.519	0	1	Inter.Micro
Apex1	0	0.647155	0.257	0.086	0	1	Inter.Micro
Tspan14	0	0.643102	0.355	0.157	0	1	Inter.Micro
Nfkbiz	0	0.642271	0.313	0.151	0	1	Inter.Micro
Entpd1	0	0.638558	0.308	0.148	0	1	Inter.Micro
Ppp1r15a	0	0.636879	0.511	0.302	0	1	Inter.Micro
Tram1	0	0.632709	0.51	0.296	0	1	Inter.Micro
Tcn2	0	0.632212	0.585	0.378	0	1	Inter.Micro
Orai1	0	0.62971	0.386	0.196	0	1	Inter.Micro
Mgat1	0	0.629661	0.306	0.137	0	1	Inter.Micro
Dhrs3	0	0.618428	0.338	0.154	0	1	Inter.Micro
Alg5	0	0.615181	0.389	0.194	0	1	Inter.Micro
Tmem176a	0	0.614943	0.41	0.218	0	1	Inter.Micro
Crlf3	0	0.614478	0.279	0.114	0	1	Inter.Micro
Gmfg	0	0.613886	0.314	0.113	0	1	Inter.Micro
Ms4a6c	0	0.613591	0.432	0.158	0	1	Inter.Micro
Lyl1	0	0.612848	0.289	0.132	0	1	Inter.Micro
Plod1	0	0.60798	0.351	0.157	0	1	Inter.Micro
Gdi2	0	0.607691	0.7	0.506	0	1	Inter.Micro
Rnpep	0	0.607439	0.396	0.199	0	1	Inter.Micro
Fkbp2	0	0.607308	0.556	0.355	0	1	Inter.Micro
Tmem219	0	0.605582	0.328	0.155	0	1	Inter.Micro
Actb	0	0.605083	0.999	0.984	0	1	Inter.Micro
Srm	0	0.604576	0.29	0.122	0	1	Inter.Micro
Zfos1	0	0.603672	0.386	0.224	0	1	Inter.Micro
Ivns1abp	0	0.602753	0.502	0.261	0	1	Inter.Micro
Stt3a	0	0.601016	0.432	0.231	0	1	Inter.Micro
Pdlim4	0	0.599296	0.25	0.083	0	1	Inter.Micro
Tmed3	0	0.598352	0.456	0.261	0	1	Inter.Micro
Cnpy3	0	0.596756	0.313	0.141	0	1	Inter.Micro
Derl2	0	0.596736	0.406	0.21	0	1	Inter.Micro
Atp6ap1	0	0.594426	0.636	0.427	0	1	Inter.Micro
Hmox2	0	0.589513	0.399	0.219	0	1	Inter.Micro
Srsf2	0	0.588574	0.705	0.542	0	1	Inter.Micro
Phgdh	0	0.586907	0.335	0.131	0	1	Inter.Micro
Hsp90aa1	0	0.58629	0.742	0.567	0	1	Inter.Micro
Serinc3	0	0.585751	0.907	0.811	0	1	Inter.Micro
M6pr	0	0.584688	0.531	0.334	0	1	Inter.Micro
Fuca1	0	0.584404	0.446	0.267	0	1	Inter.Micro
Mef2a	0	0.583699	0.383	0.211	0	1	Inter.Micro
Canx	0	0.582739	0.599	0.401	0	1	Inter.Micro
Cttnbp2nl	0	0.579817	0.33	0.152	0	1	Inter.Micro
Slc29a1	0	0.578465	0.298	0.124	0	1	Inter.Micro
H2-M3	0	0.576701	0.267	0.109	0	1	Inter.Micro
Slfn2	0	0.575726	0.459	0.227	0	1	Inter.Micro
Derl1	0	0.575344	0.423	0.23	0	1	Inter.Micro
Pgd	0	0.571119	0.28	0.113	0	1	Inter.Micro
Abca1	0	0.567368	0.266	0.103	0	1	Inter.Micro
Man1a2	0	0.56466	0.259	0.104	0	1	Inter.Micro
Sec11c	0	0.563936	0.564	0.34	0	1	Inter.Micro
Ythdf2	0	0.563533	0.314	0.149	0	1	Inter.Micro
Gm10073	0	0.563143	0.682	0.484	0	1	Inter.Micro
Fuca2	0	0.561681	0.295	0.131	0	1	Inter.Micro
Pnp	0	0.56045	0.45	0.271	0	1	Inter.Micro
Gadd45b	0	0.547709	0.298	0.148	0	1	Inter.Micro
Hfe	0	0.547703	0.269	0.124	0	1	Inter.Micro
Clic1	0	0.547002	0.877	0.671	0	1	Inter.Micro
Tmed9	0	0.546595	0.777	0.606	0	1	Inter.Micro
Tpp1	0	0.545958	0.395	0.218	0	1	Inter.Micro
Rnf130	0	0.545347	0.345	0.186	0	1	Inter.Micro
Slbp	0	0.542373	0.363	0.196	0	1	Inter.Micro
Ccnl1	0	0.540836	0.462	0.275	0	1	Inter.Micro
Mboat7	0	0.538098	0.25	0.094	0	1	Inter.Micro
Slc25a5	0	0.525607	0.912	0.8	0	1	Inter.Micro
Aup1	0	0.516906	0.381	0.214	0	1	Inter.Micro
Nfe2l2	0	0.514655	0.452	0.271	0	1	Inter.Micro
Lamtor4	0	0.513396	0.47	0.294	0	1	Inter.Micro
Calm2	0	0.505879	0.924	0.784	0	1	Inter.Micro
Tor3a	0	0.503483	0.273	0.125	0	1	Inter.Micro
Prcp	0	0.502166	0.29	0.136	0	1	Inter.Micro
Pros1	0	0.499018	0.405	0.216	0	1	Inter.Micro
Aga	0	0.495786	0.257	0.118	0	1	Inter.Micro
Fus	0	0.494299	0.771	0.609	0	1	Inter.Micro
Rplp1	0	0.491442	0.946	0.861	0	1	Inter.Micro
Pfn1	0	0.483996	0.971	0.896	0	1	Inter.Micro
Hspa8	0	0.47653	0.979	0.957	0	1	Inter.Micro
Plod3	0	0.47091	0.262	0.121	0	1	Inter.Micro
Tmed2	0	0.465663	0.749	0.608	0	1	Inter.Micro
Ecscr	0	0.463246	0.517	0.273	0	1	Inter.Micro
Cadm1	0	0.449614	0.371	0.192	0	1	Inter.Micro
Tmsb4x	0	0.446461	1	0.997	0	1	Inter.Micro
Ehd4	0	0.443119	0.456	0.256	0	1	Inter.Micro
Trf	0	0.439575	0.83	0.321	0	1	Inter.Micro
Tsc22d4	0	0.439322	0.481	0.229	0	1	Inter.Micro
Stab1	0	0.374699	0.284	0.135	0	1	Inter.Micro
Rpl10	0	0.314395	0.955	0.875	0	1	Inter.Micro
Nars	4.59507e-307	0.524886	0.428	0.258	8.85745e-303	1	Inter.Micro
Tmbim6	5.51442e-307	0.336875	0.924	0.84	1.06296e-302	1	Inter.Micro
Fbl	6.4876e-305	0.496136	0.377	0.213	1.25055e-300	1	Inter.Micro
Zfand5	7.68385e-304	0.577284	0.48	0.311	1.48114e-299	1	Inter.Micro
Cfl1	1.23064e-303	0.36495	0.923	0.874	2.37219e-299	1	Inter.Micro
Rab14	4.89789e-303	0.473092	0.724	0.554	9.44117e-299	1	Inter.Micro
Srsf6	2.14222e-297	0.501155	0.382	0.221	4.12934e-293	1	Inter.Micro
Creld2	1.13658e-296	0.500194	0.283	0.142	2.19087e-292	1	Inter.Micro
Rhog	1.31586e-295	0.489877	0.323	0.17	2.53646e-291	1	Inter.Micro
Cebpz	1.51505e-293	0.49787	0.272	0.134	2.92042e-289	1	Inter.Micro
Ddx21	5.53192e-292	0.467658	0.251	0.118	1.06633e-287	1	Inter.Micro
Ppib	7.31828e-292	0.416131	0.765	0.639	1.41067e-287	1	Inter.Micro
Hspe1	2.33463e-288	0.527953	0.54	0.374	4.50024e-284	1	Inter.Micro
Actr2	1.02425e-287	0.49611	0.431	0.263	1.97434e-283	1	Inter.Micro
Brd2	3.8253e-283	0.543375	0.471	0.304	7.37366e-279	1	Inter.Micro
H2-K1	5.32351e-283	0.357076	0.849	0.679	1.02616e-278	1	Inter.Micro
Camk2d	3.17601e-281	0.468215	0.358	0.2	6.12208e-277	1	Inter.Micro
Mafg	2.63222e-279	0.477122	0.254	0.122	5.07387e-275	1	Inter.Micro
Dnajb11	1.50626e-275	0.499467	0.474	0.312	2.90347e-271	1	Inter.Micro
Trim30a	2.0271e-275	0.487003	0.289	0.148	3.90744e-271	1	Inter.Micro
Gm26699	1.65943e-274	0.480936	0.307	0.161	3.19871e-270	1	Inter.Micro
Mfsd1	6.8977e-273	0.406149	0.253	0.121	1.3296e-268	1	Inter.Micro
Rpn1	4.20182e-269	0.488558	0.411	0.255	8.09944e-265	1	Inter.Micro
Zfp36l1	1.64367e-268	0.543719	0.718	0.581	3.16834e-264	1	Inter.Micro
Srsf5	1.59233e-265	0.472626	0.705	0.55	3.06937e-261	1	Inter.Micro
Cd82	5.83158e-265	0.550089	0.304	0.17	1.12409e-260	1	Inter.Micro
Scarb2	6.13508e-264	0.469511	0.294	0.156	1.1826e-259	1	Inter.Micro
Arpc2	1.84764e-262	0.325775	0.858	0.746	3.56152e-258	1	Inter.Micro
Stx7	3.6215e-262	0.483612	0.459	0.296	6.9808e-258	1	Inter.Micro
Dusp1	6.99931e-260	0.505994	0.908	0.86	1.34919e-255	1	Inter.Micro
Twf2	1.87636e-259	0.485458	0.313	0.171	3.61688e-255	1	Inter.Micro
Lap3	3.63835e-255	0.413955	0.296	0.157	7.01328e-251	1	Inter.Micro
Cebpzos	1.39244e-254	0.526096	0.332	0.192	2.68406e-250	1	Inter.Micro
Dctpp1	7.98009e-254	0.439287	0.259	0.131	1.53824e-249	1	Inter.Micro
Adprh	5.51874e-253	0.467743	0.355	0.207	1.06379e-248	1	Inter.Micro
Taf6l	1.67831e-251	0.442786	0.37	0.219	3.23511e-247	1	Inter.Micro
Hacd2	4.44354e-251	0.407284	0.338	0.19	8.56536e-247	1	Inter.Micro
Herpud1	1.08256e-249	0.532083	0.499	0.344	2.08675e-245	1	Inter.Micro
Hmgn2	9.59307e-245	0.42455	0.445	0.286	1.84916e-240	1	Inter.Micro
Hhex	7.16363e-244	0.475212	0.285	0.151	1.38086e-239	1	Inter.Micro
Fam212a	7.29424e-244	0.479064	0.279	0.145	1.40604e-239	1	Inter.Micro
Snx17	4.02809e-243	0.462254	0.467	0.309	7.76455e-239	1	Inter.Micro
Rplp0	3.94783e-235	0.310882	0.919	0.87	7.60983e-231	1	Inter.Micro
Hsd17b12	2.45677e-233	0.452385	0.383	0.24	4.73567e-229	1	Inter.Micro
Cept1	7.42756e-233	0.426495	0.39	0.238	1.43174e-228	1	Inter.Micro
Atp6v1c1	4.56712e-231	0.444045	0.323	0.189	8.80358e-227	1	Inter.Micro
Wnk1	6.36067e-229	0.457803	0.426	0.276	1.22608e-224	1	Inter.Micro
Casp8	3.26701e-225	0.446225	0.315	0.181	6.29749e-221	1	Inter.Micro
Pid1	6.01668e-223	0.368997	0.253	0.132	1.15977e-218	1	Inter.Micro
Prkcsh	1.4148e-221	0.401797	0.279	0.153	2.72716e-217	1	Inter.Micro
Gadd45g	1.16345e-220	0.841041	0.461	0.332	2.24267e-216	1	Inter.Micro
Os9	6.92369e-220	0.41908	0.402	0.256	1.33461e-215	1	Inter.Micro
Tor1aip1	1.18955e-217	0.411723	0.367	0.223	2.29297e-213	1	Inter.Micro
Tex261	2.86392e-215	0.393859	0.408	0.259	5.52049e-211	1	Inter.Micro
Ncl	7.77696e-213	0.509491	0.559	0.433	1.49909e-208	1	Inter.Micro
Marcksl1	1.87817e-210	0.315288	0.296	0.166	3.62036e-206	1	Inter.Micro
Lfng	7.81126e-210	0.3459	0.269	0.144	1.5057e-205	1	Inter.Micro
Tnfaip8	1.45529e-209	0.427027	0.282	0.161	2.80522e-205	1	Inter.Micro
Apobec3	4.63052e-209	0.379097	0.346	0.204	8.92578e-205	1	Inter.Micro
Rpl12	5.57083e-209	0.393712	0.611	0.472	1.07383e-204	1	Inter.Micro
Reep5	1.48772e-207	0.362149	0.656	0.505	2.86774e-203	1	Inter.Micro
Pigx	3.02263e-207	0.394403	0.273	0.152	5.82642e-203	1	Inter.Micro
Akr1b3	4.5357e-207	0.40582	0.309	0.181	8.74302e-203	1	Inter.Micro
Lpcat3	2.53892e-206	0.387091	0.363	0.22	4.89402e-202	1	Inter.Micro
Mid1ip1	1.03879e-204	0.383914	0.309	0.18	2.00238e-200	1	Inter.Micro
Mydgf	1.01711e-203	0.401333	0.449	0.306	1.96058e-199	1	Inter.Micro
Mgat2	3.64239e-200	0.388544	0.394	0.252	7.02107e-196	1	Inter.Micro
Rsl1d1	1.17149e-197	0.40956	0.32	0.194	2.25817e-193	1	Inter.Micro
Tmem33	4.92991e-195	0.41066	0.402	0.266	9.5029e-191	1	Inter.Micro
Pnrc1	2.62161e-194	0.437664	0.557	0.412	5.05342e-190	1	Inter.Micro
Adgrg1	5.07796e-191	0.453166	0.333	0.206	9.78827e-187	1	Inter.Micro
Pex2	2.62948e-188	0.406149	0.256	0.146	5.06858e-184	1	Inter.Micro
Tspan31	5.21956e-188	0.38008	0.389	0.253	1.00612e-183	1	Inter.Micro
Ddx18	9.07607e-188	0.378152	0.302	0.179	1.7495e-183	1	Inter.Micro
Plgrkt	3.25875e-186	0.357988	0.264	0.148	6.28157e-182	1	Inter.Micro
Ppt2	5.08988e-186	0.358042	0.258	0.145	9.81125e-182	1	Inter.Micro
Map2k1	1.21146e-184	0.39995	0.258	0.147	2.33522e-180	1	Inter.Micro
P4hb	1.79487e-183	0.381558	0.416	0.281	3.4598e-179	1	Inter.Micro
Magt1	1.86054e-183	0.363268	0.25	0.14	3.58638e-179	1	Inter.Micro
Tor2a	2.52151e-183	0.347972	0.256	0.143	4.86046e-179	1	Inter.Micro
Srsf9	6.89105e-179	0.411542	0.276	0.164	1.32832e-174	1	Inter.Micro
Cap1	1.00175e-173	0.362142	0.3	0.182	1.93097e-169	1	Inter.Micro
Clptm1	5.36151e-173	0.356774	0.439	0.303	1.03348e-168	1	Inter.Micro
Tmem50a	7.19705e-173	0.348649	0.762	0.642	1.3873e-168	1	Inter.Micro
Serp1	1.09153e-171	0.3377	0.464	0.326	2.10403e-167	1	Inter.Micro
Slc39a7	4.45519e-171	0.356588	0.312	0.192	8.58782e-167	1	Inter.Micro
Ssr1	1.14569e-170	0.358052	0.415	0.281	2.20843e-166	1	Inter.Micro
Pigt	1.20343e-169	0.371715	0.291	0.178	2.31973e-165	1	Inter.Micro
Gapdh	9.56405e-169	0.327933	0.746	0.634	1.84357e-164	1	Inter.Micro
C1qbp	7.87017e-168	0.383518	0.327	0.21	1.51705e-163	1	Inter.Micro
Ociad1	1.31315e-164	0.357384	0.502	0.368	2.53122e-160	1	Inter.Micro
Eif2s1	3.81376e-164	0.355184	0.344	0.223	7.35141e-160	1	Inter.Micro
Atf4	1.99245e-163	0.367949	0.364	0.239	3.84065e-159	1	Inter.Micro
Glmp	2.12998e-163	0.354811	0.514	0.381	4.10576e-159	1	Inter.Micro
Fez2	2.03324e-161	0.360897	0.348	0.226	3.91928e-157	1	Inter.Micro
Saraf	1.64667e-160	0.322144	0.693	0.553	3.17412e-156	1	Inter.Micro
Rpl5	1.32689e-159	0.305626	0.74	0.632	2.55772e-155	1	Inter.Micro
Elovl1	1.03833e-158	0.318946	0.423	0.286	2.00149e-154	1	Inter.Micro
Sipa1	2.50346e-157	0.342706	0.36	0.232	4.82566e-153	1	Inter.Micro
Rpl10a	2.24649e-156	0.282537	0.796	0.71	4.33033e-152	1	Inter.Micro
Vkorc1	1.37145e-154	0.350836	0.321	0.206	2.6436e-150	1	Inter.Micro
Dram2	5.6036e-154	0.321992	0.42	0.284	1.08015e-149	1	Inter.Micro
Arhgap5	2.7653e-153	0.390479	0.262	0.159	5.33039e-149	1	Inter.Micro
Nptn	1.00575e-152	0.357552	0.332	0.217	1.93869e-148	1	Inter.Micro
Cflar	2.06317e-150	0.346571	0.255	0.153	3.97696e-146	1	Inter.Micro
Zfp706	4.14035e-148	0.347268	0.602	0.474	7.98094e-144	1	Inter.Micro
Taf13	3.8981e-147	0.449335	0.348	0.238	7.51399e-143	1	Inter.Micro
Fam96a	1.06534e-146	0.323679	0.331	0.216	2.05356e-142	1	Inter.Micro
Dbnl	5.00201e-144	0.345501	0.327	0.215	9.64187e-140	1	Inter.Micro
Ebp	4.22594e-141	0.321139	0.319	0.206	8.14591e-137	1	Inter.Micro
Aars	5.33257e-138	0.33822	0.31	0.202	1.02791e-133	1	Inter.Micro
Prpf38b	8.78187e-137	0.342683	0.283	0.18	1.69279e-132	1	Inter.Micro
Cops4	1.38514e-136	0.348344	0.363	0.25	2.66999e-132	1	Inter.Micro
Hspd1	5.17209e-136	0.372689	0.366	0.259	9.96971e-132	1	Inter.Micro
Ergic3	1.00752e-133	0.318394	0.498	0.371	1.9421e-129	1	Inter.Micro
Bmyc	7.19555e-133	0.361189	0.301	0.2	1.38701e-128	1	Inter.Micro
Ormdl2	2.77702e-132	0.301428	0.268	0.169	5.35298e-128	1	Inter.Micro
Coro1b	3.01982e-132	0.322254	0.358	0.245	5.82101e-128	1	Inter.Micro
1110008F13Rik	1.3925e-131	0.311	0.474	0.351	2.68419e-127	1	Inter.Micro
Mcfd2	1.071e-130	0.303072	0.328	0.218	2.06446e-126	1	Inter.Micro
Bcap31	1.99534e-130	0.301281	0.565	0.446	3.84622e-126	1	Inter.Micro
Mrpl52	1.40187e-128	0.304473	0.519	0.398	2.70224e-124	1	Inter.Micro
Akirin1	2.46605e-127	0.31386	0.278	0.179	4.75356e-123	1	Inter.Micro
Surf4	1.52228e-124	0.297087	0.291	0.19	2.93434e-120	1	Inter.Micro
Set	1.98194e-124	0.334686	0.359	0.253	3.82039e-120	1	Inter.Micro
Eif4e2	8.35986e-124	0.297746	0.278	0.179	1.61145e-119	1	Inter.Micro
Sirt7	1.74693e-122	0.299806	0.251	0.157	3.36738e-118	1	Inter.Micro
Npm1	5.81189e-122	0.38223	0.588	0.503	1.1203e-117	1	Inter.Micro
Tmem208	1.27545e-121	0.312247	0.363	0.257	2.45855e-117	1	Inter.Micro
Lman1	1.25503e-120	0.279472	0.332	0.223	2.4192e-116	1	Inter.Micro
Jak1	7.86908e-120	0.30954	0.255	0.162	1.51684e-115	1	Inter.Micro
Atp6v1b2	1.81064e-118	0.299127	0.276	0.181	3.4902e-114	1	Inter.Micro
Tm9sf3	6.64524e-118	0.287862	0.391	0.277	1.28094e-113	1	Inter.Micro
Atraid	5.72926e-113	0.289448	0.56	0.44	1.10437e-108	1	Inter.Micro
Sec11a	1.826e-108	0.279244	0.47	0.356	3.5198e-104	1	Inter.Micro
Capza1	4.1944e-104	0.264356	0.292	0.198	8.08512e-100	1	Inter.Micro
Trmt112	4.53393e-104	0.303577	0.406	0.305	8.73961e-100	1	Inter.Micro
Jagn1	4.88158e-102	0.250692	0.265	0.175	9.40974e-98	1	Inter.Micro
Frmd4b	1.92318e-100	0.291951	0.255	0.168	3.70713e-96	1	Inter.Micro
Rps12	2.11407e-100	0.253841	0.731	0.65	4.07507e-96	1	Inter.Micro
Lman2	8.28485e-100	0.25522	0.396	0.29	1.59699e-95	1	Inter.Micro
Ninj1	2.92431e-99	0.257951	0.426	0.322	5.63691e-95	1	Inter.Micro
Lrpap1	4.5116e-99	0.267271	0.475	0.372	8.69656e-95	1	Inter.Micro
Nhp2	6.4121e-99	0.280842	0.295	0.205	1.236e-94	1	Inter.Micro
Pcna	8.12193e-99	0.257075	0.279	0.189	1.56558e-94	1	Inter.Micro
Tomm40	4.68326e-97	0.273218	0.269	0.184	9.02745e-93	1	Inter.Micro
Rtcb	3.60626e-96	0.273148	0.338	0.243	6.95142e-92	1	Inter.Micro
Dnajc7	4.25007e-96	0.28665	0.37	0.274	8.19244e-92	1	Inter.Micro
Rer1	1.25019e-94	0.266292	0.482	0.379	2.40986e-90	1	Inter.Micro
Rbm25	1.85799e-92	0.254533	0.5	0.392	3.58147e-88	1	Inter.Micro
Lgals3	4.41582e-92	1.0812	0.273	0.199	8.51194e-88	1	Inter.Micro
Ptbp3	8.21029e-89	0.250931	0.283	0.195	1.58262e-84	1	Inter.Micro
Pa2g4	2.55914e-82	0.253147	0.304	0.219	4.933e-78	1	Inter.Micro
Hnrnpa1	1.24034e-81	0.257357	0.371	0.282	2.39088e-77	1	Inter.Micro
Cct8	4.54199e-81	0.267326	0.42	0.33	8.75515e-77	1	Inter.Micro
Dnajb9	1.83297e-78	0.251046	0.352	0.263	3.53323e-74	1	Inter.Micro
Vgll4	1.35875e-71	0.281815	0.292	0.215	2.61913e-67	1	Inter.Micro
Ddx3x	5.32752e-53	0.278065	0.351	0.284	1.02693e-48	1	Inter.Micro
Bola2	1.22435e-52	0.296105	0.395	0.337	2.36005e-48	1	Inter.Micro
Plin2	1.09137e-38	0.505142	0.348	0.303	2.10372e-34	1	Inter.Micro
Hist2h2aa1	5.10169e-33	0.39831	0.331	0.284	9.83402e-29	1	Inter.Micro
Adamts1	6.41276e-28	0.370555	0.288	0.247	1.23612e-23	1	Inter.Micro
Spp1	6.15058e-16	2.56006	0.49	0.495	1.18558e-11	1	Inter.Micro
Lrg1	0	3.26779	0.542	0.104	0	2	vEC
Ackr1	0	2.9756	0.253	0.029	0	2	vEC
Lcn2	0	2.96985	0.529	0.092	0	2	vEC
Tmem252	0	2.63278	0.886	0.238	0	2	vEC
Ctla2a	0	2.5766	0.988	0.622	0	2	vEC
Scgb3a1	0	2.48199	0.556	0.166	0	2	vEC
Ch25h	0	2.15561	0.556	0.059	0	2	vEC
Mt2	0	1.91393	0.688	0.381	0	2	vEC
Ecscr	0	1.898	0.792	0.286	0	2	vEC
Vwf	0	1.82632	0.627	0.162	0	2	vEC
Fkbp1a	0	1.78969	0.928	0.641	0	2	vEC
Vcam1	0	1.7104	0.379	0.135	0	2	vEC
Tubb6	0	1.64662	0.451	0.12	0	2	vEC
Igfbp7	0	1.6403	0.995	0.747	0	2	vEC
Anxa2	0	1.51644	0.822	0.395	0	2	vEC
Tmsb10	0	1.50018	0.974	0.722	0	2	vEC
Cd200	0	1.47403	0.931	0.504	0	2	vEC
Ly6a	0	1.41331	0.999	0.812	0	2	vEC
Slc38a5	0	1.40618	0.541	0.194	0	2	vEC
Ifitm2	0	1.35478	0.957	0.627	0	2	vEC
Col4a1	0	1.34493	0.652	0.217	0	2	vEC
Serpinh1	0	1.31892	0.791	0.364	0	2	vEC
Grrp1	0	1.28783	0.713	0.252	0	2	vEC
Ifitm3	0	1.28723	0.998	0.887	0	2	vEC
Akap12	0	1.2745	0.372	0.099	0	2	vEC
Rhoc	0	1.25112	0.763	0.374	0	2	vEC
Cd93	0	1.23034	0.569	0.163	0	2	vEC
Pglyrp1	0	1.22788	0.984	0.673	0	2	vEC
Igfbp3	0	1.22556	0.257	0.07	0	2	vEC
Tm4sf1	0	1.18002	0.79	0.437	0	2	vEC
Col4a2	0	1.16233	0.571	0.185	0	2	vEC
Rnd1	0	1.15442	0.272	0.035	0	2	vEC
Adamts9	0	1.13722	0.29	0.02	0	2	vEC
Xbp1	0	1.13068	0.711	0.412	0	2	vEC
Plaur	0	1.12214	0.439	0.148	0	2	vEC
Tgm2	0	1.11739	0.662	0.28	0	2	vEC
S100a11	0	1.10891	0.801	0.367	0	2	vEC
Prkcdbp	0	1.09864	0.697	0.285	0	2	vEC
Rasip1	0	1.09611	0.722	0.267	0	2	vEC
Tpm4	0	1.08834	0.871	0.511	0	2	vEC
Fn1	0	1.0844	0.768	0.386	0	2	vEC
Vwa1	0	1.08334	0.918	0.477	0	2	vEC
Tpm3	0	1.0605	0.887	0.613	0	2	vEC
Ctla2b	0	1.05448	0.42	0.105	0	2	vEC
Rps2	0	1.04265	0.948	0.81	0	2	vEC
Pecam1	0	1.0393	0.789	0.341	0	2	vEC
Gpr182	0	1.03849	0.28	0.026	0	2	vEC
Fxyd5	0	1.03282	0.858	0.494	0	2	vEC
Egfl7	0	1.03119	0.954	0.565	0	2	vEC
Esam	0	1.02779	0.969	0.572	0	2	vEC
Gm694	0	1.02174	0.719	0.315	0	2	vEC
Cpne8	0	1.00258	0.441	0.115	0	2	vEC
Tagln2	0	1.00189	0.821	0.473	0	2	vEC
Icam2	0	0.962861	0.666	0.247	0	2	vEC
Ece1	0	0.954471	0.521	0.182	0	2	vEC
Msn	0	0.946871	0.737	0.47	0	2	vEC
Ly6c1	0	0.915428	0.997	0.844	0	2	vEC
Ercc1	0	0.914158	0.447	0.17	0	2	vEC
Clic4	0	0.890151	0.685	0.342	0	2	vEC
Alas1	0	0.882563	0.742	0.423	0	2	vEC
Litaf	0	0.878359	0.496	0.232	0	2	vEC
Cldn5	0	0.869218	0.997	0.742	0	2	vEC
Sparc	0	0.86053	0.99	0.88	0	2	vEC
Ybx1	0	0.85041	0.956	0.839	0	2	vEC
Dusp23	0	0.849985	0.373	0.112	0	2	vEC
Cdh5	0	0.844223	0.596	0.229	0	2	vEC
Pim3	0	0.84412	0.587	0.28	0	2	vEC
Acvrl1	0	0.843303	0.734	0.35	0	2	vEC
Vim	0	0.838734	0.85	0.505	0	2	vEC
Slc2a1	0	0.836135	0.989	0.699	0	2	vEC
Mmrn2	0	0.828408	0.414	0.119	0	2	vEC
Cyyr1	0	0.827013	0.56	0.221	0	2	vEC
Eng	0	0.82533	0.826	0.455	0	2	vEC
Tshz2	0	0.82152	0.541	0.222	0	2	vEC
Acer2	0	0.814095	0.457	0.182	0	2	vEC
Rab11a	0	0.804008	0.874	0.602	0	2	vEC
Mecom	0	0.795411	0.584	0.228	0	2	vEC
Actg1	0	0.786356	0.97	0.892	0	2	vEC
Fam43a	0	0.784562	0.385	0.119	0	2	vEC
Lsr	0	0.764911	0.726	0.342	0	2	vEC
Cd34	0	0.763867	0.826	0.454	0	2	vEC
Clec14a	0	0.753516	0.401	0.153	0	2	vEC
Ahnak	0	0.753172	0.585	0.28	0	2	vEC
Cltb	0	0.744521	0.717	0.422	0	2	vEC
Adcy4	0	0.743053	0.328	0.076	0	2	vEC
Cp	0	0.739644	0.377	0.149	0	2	vEC
Tnfrsf12a	0	0.739173	0.369	0.138	0	2	vEC
Ralb	0	0.73692	0.466	0.22	0	2	vEC
Tmem88	0	0.728199	0.351	0.103	0	2	vEC
Npdc1	0	0.721692	0.403	0.151	0	2	vEC
Anxa7	0	0.717011	0.581	0.298	0	2	vEC
Sema7a	0	0.713802	0.541	0.229	0	2	vEC
Tubb5	0	0.711334	0.833	0.61	0	2	vEC
Gimap5	0	0.710938	0.338	0.098	0	2	vEC
Mall	0	0.70836	0.252	0.05	0	2	vEC
Ptprb	0	0.696237	0.602	0.3	0	2	vEC
Cnn3	0	0.695092	0.687	0.38	0	2	vEC
Gnai2	0	0.692716	0.845	0.595	0	2	vEC
Thbd	0	0.689993	0.356	0.124	0	2	vEC
Paqr5	0	0.686878	0.75	0.38	0	2	vEC
Podxl	0	0.676578	0.455	0.183	0	2	vEC
Cxx1a	0	0.672981	0.6	0.311	0	2	vEC
Adgrl4	0	0.668979	0.741	0.382	0	2	vEC
Ldha	0	0.667972	0.901	0.686	0	2	vEC
Bvht	0	0.666205	0.463	0.172	0	2	vEC
Arpc3	0	0.663562	0.889	0.666	0	2	vEC
Elk3	0	0.65325	0.501	0.226	0	2	vEC
Emcn	0	0.652145	0.702	0.342	0	2	vEC
Rpl15	0	0.650104	0.944	0.831	0	2	vEC
Ramp2	0	0.64155	0.876	0.5	0	2	vEC
Txn1	0	0.640516	0.775	0.523	0	2	vEC
Swap70	0	0.636889	0.353	0.128	0	2	vEC
Tmod3	0	0.635113	0.49	0.223	0	2	vEC
1810037I17Rik	0	0.631422	0.864	0.639	0	2	vEC
Trim37	0	0.62958	0.319	0.101	0	2	vEC
Rpl41	0	0.62282	1	0.995	0	2	vEC
S100a16	0	0.616167	0.705	0.369	0	2	vEC
Nos3	0	0.609666	0.378	0.146	0	2	vEC
Hspb1	0	0.606324	0.913	0.635	0	2	vEC
Fam101b	0	0.603978	0.302	0.1	0	2	vEC
Myl12a	0	0.59832	0.966	0.808	0	2	vEC
Rps6	0	0.594244	0.99	0.946	0	2	vEC
Mal	0	0.592269	0.675	0.343	0	2	vEC
Ddah1	0	0.583822	0.369	0.139	0	2	vEC
Gng11	0	0.579905	0.856	0.527	0	2	vEC
Slc52a3	0	0.547683	0.304	0.098	0	2	vEC
Pomp	0	0.546962	0.9	0.74	0	2	vEC
Id3	0	0.524779	0.954	0.688	0	2	vEC
Flt1	0	0.51256	0.953	0.587	0	2	vEC
Id1	0	0.492832	0.889	0.6	0	2	vEC
Rpl13	0	0.441891	0.994	0.976	0	2	vEC
Rpl38	0	0.437081	0.989	0.948	0	2	vEC
Ppia	0	0.424645	0.994	0.978	0	2	vEC
Cyb561	3.00325e-307	0.555769	0.275	0.093	5.78907e-303	2	vEC
Tuba1a	6.84111e-306	0.620246	0.848	0.638	1.31869e-301	2	vEC
Adamts1	1.9106e-304	0.755804	0.483	0.235	3.68287e-300	2	vEC
Rps18	1.01611e-303	0.490869	0.983	0.945	1.95865e-299	2	vEC
Rps16	1.68421e-301	0.45296	0.976	0.929	3.24648e-297	2	vEC
Ppp1r2	3.94795e-297	0.703819	0.687	0.421	7.61006e-293	2	vEC
Hnrnpa3	1.46783e-295	0.644341	0.831	0.64	2.8294e-291	2	vEC
Sptbn1	6.00761e-295	0.536288	0.816	0.49	1.15803e-290	2	vEC
Nek7	5.87652e-294	0.747227	0.419	0.19	1.13276e-289	2	vEC
Maoa	5.97509e-294	0.568906	0.573	0.279	1.15176e-289	2	vEC
Ehd2	1.7054e-293	0.534763	0.413	0.171	3.28733e-289	2	vEC
Cdc42ep4	9.69268e-289	0.584258	0.365	0.146	1.86836e-284	2	vEC
Krtcap2	9.75864e-289	0.643913	0.76	0.525	1.88107e-284	2	vEC
Gimap6	4.99954e-288	0.578609	0.623	0.321	9.6371e-284	2	vEC
Afap1l1	1.06986e-282	0.53786	0.53	0.251	2.06226e-278	2	vEC
Ier3	5.08043e-282	0.766725	0.656	0.39	9.79303e-278	2	vEC
Prnp	7.43289e-280	0.607833	0.634	0.351	1.43276e-275	2	vEC
Igfbp4	4.0278e-279	0.896029	0.254	0.088	7.76399e-275	2	vEC
Robo4	7.68198e-279	0.545269	0.399	0.166	1.48078e-274	2	vEC
Cfh	7.12938e-273	1.05665	0.443	0.231	1.37426e-268	2	vEC
Arpc1b	1.99295e-272	0.511152	0.917	0.755	3.84161e-268	2	vEC
Fli1	7.49703e-272	0.571676	0.502	0.242	1.44513e-267	2	vEC
Ppic	7.9586e-272	0.487566	0.313	0.116	1.5341e-267	2	vEC
Actn1	1.99427e-270	0.546703	0.407	0.179	3.84416e-266	2	vEC
Plec	1.98999e-269	0.52881	0.275	0.099	3.8359e-265	2	vEC
Hspa12b	2.39308e-268	0.504041	0.455	0.202	4.61291e-264	2	vEC
Ptma	1.30295e-264	0.38757	0.989	0.95	2.51157e-260	2	vEC
Icam1	8.35395e-261	0.924	0.361	0.162	1.61031e-256	2	vEC
Fnbp1l	1.22817e-260	0.559069	0.367	0.154	2.36741e-256	2	vEC
Kank3	6.22734e-259	0.421562	0.748	0.415	1.20038e-254	2	vEC
Rpl29	4.50029e-258	0.555136	0.885	0.751	8.67476e-254	2	vEC
Vat1	6.99683e-254	0.530369	0.452	0.213	1.34871e-249	2	vEC
Hsp90ab1	1.14546e-250	0.480997	0.942	0.84	2.208e-246	2	vEC
Apod	2.86794e-250	1.01439	0.568	0.343	5.52825e-246	2	vEC
Adm	4.50478e-250	1.06801	0.264	0.099	8.68341e-246	2	vEC
Cttn	1.47788e-249	0.51482	0.326	0.133	2.84875e-245	2	vEC
Lysmd2	1.91137e-249	0.513597	0.296	0.114	3.68435e-245	2	vEC
Nfib	5.2123e-249	0.520079	0.459	0.216	1.00472e-244	2	vEC
Rplp0	1.2388e-248	0.472008	0.956	0.875	2.3879e-244	2	vEC
S1pr1	4.28545e-247	0.553417	0.601	0.328	8.26063e-243	2	vEC
St6galnac2	3.31225e-246	0.571704	0.427	0.197	6.3847e-242	2	vEC
Gm10076	2.04569e-243	0.526403	0.926	0.824	3.94327e-239	2	vEC
Atp1b3	4.02114e-243	0.648451	0.568	0.332	7.75115e-239	2	vEC
Fas	1.09856e-242	0.547823	0.532	0.271	2.11759e-238	2	vEC
Rpl35	4.76455e-240	0.385644	0.99	0.964	9.18414e-236	2	vEC
Dynll1	5.94067e-237	0.416814	0.961	0.848	1.14512e-232	2	vEC
Nsmce1	5.70623e-236	0.584609	0.501	0.268	1.09993e-231	2	vEC
Rpl10	5.31463e-235	0.440155	0.96	0.888	1.02445e-230	2	vEC
Pir	6.1542e-234	0.494828	0.332	0.138	1.18628e-229	2	vEC
Gimap1	4.7348e-232	0.463344	0.452	0.21	9.12681e-228	2	vEC
Capg	1.76264e-229	0.520807	0.543	0.294	3.39767e-225	2	vEC
Rell1	4.16417e-229	0.53083	0.283	0.112	8.02686e-225	2	vEC
Rpl8	5.19342e-229	0.426515	0.942	0.846	1.00108e-224	2	vEC
Prex2	2.37861e-226	0.515638	0.438	0.208	4.58501e-222	2	vEC
Tnfaip1	1.93066e-225	0.553203	0.442	0.22	3.72154e-221	2	vEC
Gata2	5.40433e-225	0.448018	0.429	0.197	1.04174e-220	2	vEC
AU021092	1.52639e-223	0.418241	0.451	0.212	2.94228e-219	2	vEC
Tie1	5.98018e-222	0.442212	0.36	0.155	1.15274e-217	2	vEC
Kdr	1.89285e-221	0.43671	0.427	0.198	3.64865e-217	2	vEC
Apbb2	4.49658e-221	0.512748	0.406	0.193	8.6676e-217	2	vEC
Parvb	4.93521e-220	0.446814	0.416	0.194	9.51312e-216	2	vEC
Rassf1	1.32049e-219	0.557555	0.465	0.242	2.54537e-215	2	vEC
Hrct1	1.17357e-218	0.509408	0.36	0.161	2.26217e-214	2	vEC
Rpl24	1.34392e-218	0.414438	0.955	0.885	2.59054e-214	2	vEC
Rps8	3.89196e-217	0.424637	0.97	0.915	7.50214e-213	2	vEC
Qsox1	6.12209e-216	0.52836	0.349	0.158	1.18009e-211	2	vEC
Pkig	2.29675e-215	0.58591	0.652	0.423	4.42722e-211	2	vEC
Rpl7a	5.60832e-215	0.57958	0.799	0.636	1.08106e-210	2	vEC
N4bp3	5.6194e-215	0.466985	0.272	0.106	1.0832e-210	2	vEC
Ecm1	1.46409e-214	0.522284	0.48	0.25	2.82218e-210	2	vEC
Gngt2	2.31832e-214	0.515335	0.454	0.235	4.4688e-210	2	vEC
Eef1a1	2.26052e-213	0.37446	0.977	0.93	4.35738e-209	2	vEC
Rps17	4.87815e-213	0.453186	0.927	0.822	9.40313e-209	2	vEC
Carhsp1	1.34987e-212	0.509554	0.306	0.132	2.60201e-208	2	vEC
Rps11	4.69965e-212	0.366243	0.968	0.917	9.05904e-208	2	vEC
Tubb4b	2.5208e-210	0.558406	0.592	0.363	4.85909e-206	2	vEC
Ptprr	3.4796e-210	0.581489	0.274	0.11	6.70728e-206	2	vEC
Uaca	5.88642e-209	0.43582	0.36	0.159	1.13467e-204	2	vEC
Sigirr	1.71405e-208	0.401096	0.283	0.112	3.304e-204	2	vEC
Cxx1b	2.81995e-208	0.494723	0.447	0.226	5.43573e-204	2	vEC
Rps7	2.88269e-208	0.404704	0.952	0.873	5.55667e-204	2	vEC
Clic1	5.75382e-205	0.501009	0.872	0.704	1.10911e-200	2	vEC
Heg1	3.02471e-204	0.454822	0.325	0.141	5.83043e-200	2	vEC
Rpl27	1.19618e-202	0.400056	0.931	0.835	2.30576e-198	2	vEC
Adgrf5	1.26041e-202	0.398694	0.618	0.34	2.42956e-198	2	vEC
Mkl2	2.26067e-202	0.459072	0.427	0.21	4.35767e-198	2	vEC
Flnb	3.98611e-202	0.425291	0.257	0.101	7.68363e-198	2	vEC
S100a13	5.43635e-202	0.462708	0.738	0.49	1.04791e-197	2	vEC
BC028528	6.03934e-202	0.458052	0.691	0.432	1.16414e-197	2	vEC
Rpl36	6.1138e-202	0.355689	0.976	0.935	1.1785e-197	2	vEC
Abcg2	9.6141e-202	0.305362	0.843	0.527	1.85321e-197	2	vEC
Rab5c	1.41337e-201	0.577215	0.639	0.419	2.72441e-197	2	vEC
Adam15	3.64208e-201	0.599652	0.507	0.294	7.02048e-197	2	vEC
Usp53	1.19545e-197	0.516538	0.305	0.133	2.30435e-193	2	vEC
Rps19	1.30859e-197	0.325499	0.992	0.97	2.52244e-193	2	vEC
Cgnl1	1.48063e-197	0.43309	0.336	0.149	2.85406e-193	2	vEC
Ptprg	3.50811e-196	0.440147	0.408	0.197	6.76222e-192	2	vEC
Triobp	1.71095e-195	0.442206	0.354	0.164	3.29804e-191	2	vEC
Crlf2	3.24523e-194	0.493707	0.302	0.134	6.25551e-190	2	vEC
Wbp5	3.36896e-194	0.649566	0.66	0.434	6.494e-190	2	vEC
Luzp1	1.05519e-193	0.437155	0.515	0.277	2.03399e-189	2	vEC
Hspa1a	2.3097e-193	0.648371	0.785	0.622	4.45218e-189	2	vEC
Hyal2	2.7439e-193	0.440265	0.258	0.105	5.28913e-189	2	vEC
Tmem238	8.55579e-193	0.455612	0.279	0.118	1.64921e-188	2	vEC
Rhoj	4.03164e-192	0.440998	0.325	0.145	7.77138e-188	2	vEC
Plat	3.84896e-191	0.496546	0.622	0.375	7.41926e-187	2	vEC
Capns1	6.36287e-190	0.431512	0.84	0.667	1.22651e-185	2	vEC
Tax1bp3	2.5621e-188	0.51068	0.485	0.27	4.9387e-184	2	vEC
Angptl4	5.55433e-188	0.478257	0.326	0.149	1.07065e-183	2	vEC
Uchl3	1.47594e-187	0.599994	0.302	0.144	2.84503e-183	2	vEC
Ocln	4.99047e-187	0.37887	0.579	0.317	9.61963e-183	2	vEC
Slc9a3r2	5.43907e-186	0.278166	0.825	0.535	1.04844e-181	2	vEC
Slc1a1	9.01144e-186	0.434933	0.397	0.193	1.73705e-181	2	vEC
Bmpr2	3.00203e-185	0.448358	0.412	0.207	5.78671e-181	2	vEC
Csrp2	6.33778e-185	0.479506	0.483	0.261	1.22167e-180	2	vEC
Myo1b	2.45373e-182	0.396224	0.276	0.117	4.7298e-178	2	vEC
Tbrg1	2.51848e-181	0.460378	0.442	0.236	4.85461e-177	2	vEC
Foxf2	8.77087e-181	0.381812	0.361	0.167	1.69067e-176	2	vEC
Apold1	5.14414e-180	0.504891	0.345	0.164	9.91585e-176	2	vEC
Lima1	3.79237e-179	0.414922	0.321	0.146	7.31017e-175	2	vEC
AW112010	8.49989e-179	0.539248	0.527	0.308	1.63844e-174	2	vEC
Akap2	8.16693e-178	0.41678	0.282	0.121	1.57426e-173	2	vEC
Lef1	8.91495e-178	0.40223	0.429	0.216	1.71845e-173	2	vEC
Rps3	4.78996e-177	0.35645	0.959	0.906	9.23313e-173	2	vEC
Atox1	1.67678e-173	0.361406	0.948	0.829	3.23216e-169	2	vEC
Ndufa8	7.38083e-173	0.556556	0.671	0.481	1.42273e-168	2	vEC
Ctnna1	2.33035e-172	0.456343	0.519	0.302	4.49198e-168	2	vEC
Lxn	1.29698e-171	0.409714	0.319	0.149	2.50007e-167	2	vEC
Ppfibp1	7.05587e-169	0.387623	0.331	0.155	1.36009e-164	2	vEC
Jam2	1.58365e-168	0.420095	0.514	0.285	3.05265e-164	2	vEC
Pdlim7	5.00727e-168	0.381659	0.262	0.114	9.65202e-164	2	vEC
Rpl32	9.43225e-168	0.361256	0.969	0.929	1.81816e-163	2	vEC
Rpl36a	2.13265e-167	0.433697	0.88	0.767	4.1109e-163	2	vEC
Gsta4	3.06256e-167	0.514286	0.568	0.344	5.90339e-163	2	vEC
Ifitm1	5.11191e-167	0.352636	0.252	0.111	9.85373e-163	2	vEC
Itgb1	7.73208e-167	0.460618	0.572	0.357	1.49044e-162	2	vEC
Tnfrsf1a	1.43233e-165	0.492849	0.396	0.215	2.76095e-161	2	vEC
Sepw1	4.29969e-165	0.360352	0.893	0.711	8.28809e-161	2	vEC
Ddx39	2.22825e-163	0.526354	0.35	0.185	4.29517e-159	2	vEC
Tuba1b	5.44812e-163	0.429515	0.845	0.704	1.05018e-158	2	vEC
Slc46a3	2.5317e-162	0.39188	0.287	0.129	4.88011e-158	2	vEC
Rps15	5.50363e-162	0.369649	0.932	0.863	1.06088e-157	2	vEC
Serpinb9	7.75261e-162	0.464052	0.278	0.125	1.49439e-157	2	vEC
Impdh2	5.41531e-161	0.494669	0.384	0.209	1.04385e-156	2	vEC
Gar1	9.95327e-161	0.446009	0.273	0.127	1.91859e-156	2	vEC
Grasp	1.34679e-160	0.342718	0.354	0.17	2.59607e-156	2	vEC
Lmna	4.2327e-159	0.49994	0.394	0.215	8.15896e-155	2	vEC
Socs2	6.24671e-159	0.384442	0.268	0.119	1.20412e-154	2	vEC
Bhlhe40	6.4491e-158	0.438807	0.3	0.143	1.24313e-153	2	vEC
Wwtr1	1.54179e-156	0.369837	0.26	0.114	2.97196e-152	2	vEC
Cd151	2.38439e-156	0.411095	0.628	0.402	4.59615e-152	2	vEC
Tubb2a	8.17755e-156	0.46468	0.459	0.264	1.57631e-151	2	vEC
Tceb2	1.5018e-155	0.352681	0.893	0.744	2.89486e-151	2	vEC
Gja1	6.1713e-155	0.318687	0.305	0.146	1.18958e-150	2	vEC
Gnb1	3.33042e-154	0.433704	0.727	0.536	6.41973e-150	2	vEC
Eif1a	7.17026e-154	0.439206	0.312	0.158	1.38214e-149	2	vEC
Psma7	1.38948e-153	0.420341	0.812	0.655	2.67836e-149	2	vEC
Mad2l2	7.63581e-153	0.408372	0.3	0.146	1.47188e-148	2	vEC
Rpl6	1.50531e-151	0.344567	0.962	0.909	2.90164e-147	2	vEC
Eif6	2.43518e-151	0.486232	0.558	0.362	4.69405e-147	2	vEC
Eef1g	2.8381e-151	0.469868	0.756	0.589	5.47073e-147	2	vEC
Rac1	4.38154e-151	0.439763	0.759	0.593	8.44586e-147	2	vEC
Myh9	6.31753e-151	0.461017	0.376	0.202	1.21777e-146	2	vEC
Ran	8.72026e-151	0.519286	0.679	0.502	1.68092e-146	2	vEC
Rpl18	2.69278e-150	0.354748	0.922	0.831	5.19061e-146	2	vEC
Pcp4l1	8.94924e-150	0.453184	0.715	0.485	1.72506e-145	2	vEC
Rpl14	2.70772e-149	0.31446	0.966	0.909	5.21941e-145	2	vEC
Cracr2b	2.77577e-149	0.339719	0.4	0.206	5.35058e-145	2	vEC
Itga6	1.21582e-148	0.425735	0.435	0.241	2.34361e-144	2	vEC
Gpr146	1.32764e-148	0.420293	0.36	0.188	2.55917e-144	2	vEC
Alad	4.68201e-148	0.398088	0.316	0.158	9.02504e-144	2	vEC
Tspan5	9.71402e-148	0.366164	0.41	0.218	1.87247e-143	2	vEC
Rpl34	4.56233e-147	0.29877	0.962	0.909	8.79434e-143	2	vEC
Ccdc141	6.0817e-147	0.390053	0.503	0.29	1.17231e-142	2	vEC
Pttg1ip	3.82466e-144	0.423394	0.626	0.412	7.37242e-140	2	vEC
Rhoa	6.48089e-144	0.36881	0.872	0.736	1.24926e-139	2	vEC
Hspa1b	2.92022e-143	0.572299	0.362	0.195	5.62901e-139	2	vEC
Vamp5	4.19767e-143	0.358415	0.387	0.205	8.09143e-139	2	vEC
Cdkn1a	4.37642e-143	0.346677	0.733	0.506	8.43598e-139	2	vEC
Rpl4	4.65857e-143	0.374892	0.92	0.831	8.97986e-139	2	vEC
Eif4ebp1	6.07569e-143	0.452695	0.378	0.21	1.17115e-138	2	vEC
Impdh1	1.83522e-142	0.316843	0.302	0.143	3.53756e-138	2	vEC
Mast4	5.63651e-142	0.406341	0.399	0.216	1.08649e-137	2	vEC
Sec61g	2.20602e-141	0.386689	0.865	0.731	4.25232e-137	2	vEC
Prdx1	4.14596e-141	0.256901	0.954	0.866	7.99175e-137	2	vEC
Acot9	5.24908e-141	0.376422	0.326	0.166	1.01181e-136	2	vEC
S100a10	2.83162e-140	0.314116	0.312	0.156	5.45822e-136	2	vEC
Map2k3	3.35279e-139	0.388244	0.26	0.124	6.46284e-135	2	vEC
Rpl9	4.58088e-138	0.296172	0.958	0.908	8.8301e-134	2	vEC
Mllt4	3.51839e-137	0.321824	0.269	0.124	6.78206e-133	2	vEC
Thsd1	9.94867e-137	0.308756	0.257	0.116	1.91771e-132	2	vEC
Ppa1	1.1366e-136	0.428471	0.258	0.127	2.1909e-132	2	vEC
Edn1	3.91343e-136	0.641315	0.3	0.153	7.54354e-132	2	vEC
G3bp1	1.21579e-135	0.439346	0.575	0.385	2.34356e-131	2	vEC
Nostrin	8.98801e-134	0.264662	0.514	0.292	1.73253e-129	2	vEC
Mxra7	4.21222e-133	0.297398	0.255	0.116	8.11947e-129	2	vEC
Tinagl1	5.8097e-133	0.287227	0.608	0.371	1.11988e-128	2	vEC
Mrpl17	7.45033e-133	0.478136	0.477	0.304	1.43613e-128	2	vEC
Grap	1.07291e-132	0.349512	0.497	0.289	2.06814e-128	2	vEC
Rpl31	1.18179e-132	0.341017	0.908	0.829	2.27803e-128	2	vEC
Chic2	2.73587e-132	0.417931	0.37	0.204	5.27366e-128	2	vEC
Tek	2.95094e-132	0.324711	0.34	0.172	5.68823e-128	2	vEC
Serbp1	3.14104e-132	0.441098	0.733	0.57	6.05467e-128	2	vEC
Aqp11	2.57182e-129	0.318703	0.358	0.187	4.95745e-125	2	vEC
Ets1	8.29292e-129	0.320055	0.386	0.206	1.59854e-124	2	vEC
Rps3a1	1.51294e-128	0.309167	0.935	0.872	2.91634e-124	2	vEC
Lsm2	2.54071e-128	0.379065	0.337	0.182	4.89747e-124	2	vEC
Arhgap31	6.05348e-128	0.312724	0.652	0.419	1.16687e-123	2	vEC
Rpl23	7.8312e-128	0.326996	0.927	0.856	1.50954e-123	2	vEC
Rpl3	8.60115e-128	0.280015	0.971	0.927	1.65796e-123	2	vEC
Klf2	1.4595e-127	0.307603	0.976	0.859	2.81334e-123	2	vEC
Ehd4	1.67398e-126	0.45424	0.461	0.287	3.22675e-122	2	vEC
Tspo	4.22349e-126	0.354903	0.769	0.579	8.14119e-122	2	vEC
Psma6	5.88144e-126	0.369005	0.743	0.563	1.13371e-121	2	vEC
Esd	6.07188e-126	0.614603	0.559	0.391	1.17042e-121	2	vEC
Ube2g1	1.82553e-125	0.392113	0.409	0.236	3.5189e-121	2	vEC
Midn	2.82344e-125	0.353542	0.264	0.13	5.44245e-121	2	vEC
Sdcbp	7.2216e-125	0.385388	0.782	0.607	1.39204e-120	2	vEC
Cox5a	9.01674e-125	0.360992	0.795	0.623	1.73807e-120	2	vEC
Dnm3	1.27636e-124	0.344228	0.263	0.127	2.46032e-120	2	vEC
Kctd10	1.41521e-124	0.319108	0.386	0.211	2.72795e-120	2	vEC
Prkch	2.20945e-124	0.323038	0.292	0.145	4.25893e-120	2	vEC
Smagp	1.78742e-123	0.312375	0.305	0.154	3.44543e-119	2	vEC
Uqcrb	2.3196e-123	0.275971	0.915	0.795	4.47126e-119	2	vEC
Rpsa	6.10334e-122	0.443086	0.758	0.601	1.17648e-117	2	vEC
Dock9	2.33373e-121	0.320299	0.372	0.202	4.4985e-117	2	vEC
Bcam	1.2712e-119	0.312874	0.496	0.295	2.45037e-115	2	vEC
Mfng	2.40076e-119	0.341266	0.318	0.167	4.62771e-115	2	vEC
Nck1	5.16666e-119	0.350119	0.334	0.181	9.95926e-115	2	vEC
Shisa5	8.91914e-119	0.375893	0.763	0.584	1.71925e-114	2	vEC
Abcb1a	1.83503e-118	0.275573	0.603	0.372	3.53721e-114	2	vEC
H2-D1	4.23141e-117	0.261414	0.989	0.91	8.15647e-113	2	vEC
Gm10020	1.34301e-116	0.403072	0.35	0.201	2.58878e-112	2	vEC
Tmem123	1.0293e-115	0.360458	0.429	0.256	1.98408e-111	2	vEC
Timm10b	3.02577e-115	0.435221	0.565	0.395	5.83247e-111	2	vEC
Iqgap1	5.25832e-115	0.346798	0.433	0.258	1.01359e-110	2	vEC
Arl2bp	5.30938e-115	0.299576	0.537	0.333	1.02344e-110	2	vEC
Psma3	9.5658e-115	0.376239	0.757	0.604	1.8439e-110	2	vEC
Actn4	1.06746e-114	0.314995	0.552	0.352	2.05763e-110	2	vEC
Ostf1	1.64269e-114	0.368553	0.735	0.557	3.16644e-110	2	vEC
Rexo2	5.32265e-113	0.400342	0.499	0.331	1.02599e-108	2	vEC
Slc39a1	8.03786e-113	0.526174	0.356	0.21	1.54938e-108	2	vEC
Aig1	8.08011e-113	0.427004	0.304	0.17	1.55752e-108	2	vEC
Banf1	8.85329e-113	0.38266	0.421	0.261	1.70656e-108	2	vEC
Rpl19	2.57637e-112	0.277895	0.948	0.887	4.9662e-108	2	vEC
Magoh	9.0486e-112	0.381243	0.406	0.246	1.74421e-107	2	vEC
Epas1	1.07716e-111	0.252667	0.691	0.462	2.07634e-107	2	vEC
Hnrnpf	5.92176e-111	0.316248	0.849	0.713	1.14148e-106	2	vEC
Trim47	8.07793e-111	0.338057	0.468	0.284	1.5571e-106	2	vEC
Uqcc2	1.30907e-110	0.36315	0.659	0.483	2.52336e-106	2	vEC
Rps5	1.84356e-110	0.258563	0.969	0.925	3.55365e-106	2	vEC
Serpinb6a	4.15218e-110	0.33406	0.368	0.212	8.00374e-106	2	vEC
Ebna1bp2	5.18369e-110	0.40305	0.389	0.237	9.99207e-106	2	vEC
Sri	7.4869e-110	0.32141	0.685	0.494	1.44318e-105	2	vEC
Ywhae	3.15154e-109	0.317797	0.869	0.741	6.07491e-105	2	vEC
Erh	6.97018e-109	0.397137	0.67	0.512	1.34357e-104	2	vEC
Ccnd3	3.54488e-108	0.363148	0.408	0.248	6.83312e-104	2	vEC
H2-Q4	6.54269e-108	0.380444	0.446	0.275	1.26117e-103	2	vEC
Ranbp1	2.46312e-107	0.387635	0.677	0.509	4.74791e-103	2	vEC
Nme1	2.57683e-107	0.438169	0.55	0.386	4.96709e-103	2	vEC
Anxa3	4.44566e-107	0.304315	0.811	0.623	8.56946e-103	2	vEC
H2-T22	1.02642e-106	0.350735	0.341	0.193	1.97853e-102	2	vEC
Foxp1	2.93896e-106	0.330863	0.529	0.336	5.66515e-102	2	vEC
Spop	6.34954e-104	0.378964	0.48	0.313	1.22394e-99	2	vEC
Ly6e	1.62733e-103	0.251989	0.982	0.881	3.13685e-99	2	vEC
Ccdc85b	2.52335e-103	0.268757	0.495	0.304	4.86401e-99	2	vEC
Kif5b	3.4426e-103	0.326387	0.689	0.512	6.63596e-99	2	vEC
Pxn	3.53368e-103	0.315821	0.269	0.142	6.81151e-99	2	vEC
Flot1	4.97929e-103	0.381898	0.367	0.22	9.59808e-99	2	vEC
Snrpb	1.54029e-102	0.345844	0.745	0.596	2.96906e-98	2	vEC
Eif2s2	5.46299e-102	0.396283	0.745	0.598	1.05305e-97	2	vEC
Plpp6	8.43646e-102	0.318607	0.255	0.131	1.62621e-97	2	vEC
Rps20	1.3293e-101	0.314905	0.856	0.744	2.56235e-97	2	vEC
Nampt	2.81591e-101	0.388455	0.368	0.22	5.42796e-97	2	vEC
Nras	2.37584e-100	0.319132	0.405	0.245	4.57968e-96	2	vEC
Btf3	9.7691e-99	0.307695	0.849	0.729	1.88309e-94	2	vEC
Stx12	1.44823e-98	0.33083	0.412	0.254	2.7916e-94	2	vEC
Itm2c	4.62527e-98	0.522111	0.712	0.572	8.91566e-94	2	vEC
Il4ra	7.31229e-98	0.330045	0.291	0.163	1.40952e-93	2	vEC
Cct5	7.56122e-98	0.396618	0.544	0.388	1.4575e-93	2	vEC
Crk	7.93769e-98	0.325376	0.284	0.156	1.53007e-93	2	vEC
Snx3	5.13725e-97	0.287192	0.78	0.624	9.90257e-93	2	vEC
Sertad1	1.66901e-96	0.325119	0.356	0.211	3.21718e-92	2	vEC
Pkm	8.10564e-96	0.282019	0.87	0.74	1.56244e-91	2	vEC
Arl6ip5	9.86144e-96	0.292145	0.769	0.604	1.90089e-91	2	vEC
Pitpna	1.18375e-95	0.352301	0.352	0.213	2.2818e-91	2	vEC
Bnip2	1.62421e-95	0.313653	0.487	0.315	3.13084e-91	2	vEC
Cct7	1.63577e-95	0.383778	0.59	0.433	3.15312e-91	2	vEC
Elovl7	6.71394e-95	0.2793	0.27	0.145	1.29418e-90	2	vEC
Gnb2l1	2.80815e-94	0.386257	0.635	0.476	5.41299e-90	2	vEC
Rpl22	5.91462e-94	0.336591	0.746	0.599	1.1401e-89	2	vEC
Nme2	1.34933e-93	0.354174	0.601	0.44	2.60097e-89	2	vEC
Rpl12	1.57981e-93	0.417163	0.637	0.492	3.04523e-89	2	vEC
Lrrc8a	2.09248e-93	0.381195	0.418	0.265	4.03346e-89	2	vEC
H2afj	3.06631e-93	0.405614	0.52	0.361	5.91062e-89	2	vEC
Cyb5b	4.76524e-93	0.287411	0.27	0.149	9.18547e-89	2	vEC
Cdc42ep3	5.94469e-93	0.390597	0.373	0.226	1.1459e-88	2	vEC
Rpl28	4.25427e-92	0.32734	0.848	0.742	8.20052e-88	2	vEC
Klf7	4.54372e-92	0.323106	0.443	0.28	8.75848e-88	2	vEC
Lyar	1.17072e-91	0.301948	0.299	0.171	2.25668e-87	2	vEC
Dnaja1	2.13011e-91	0.344214	0.757	0.615	4.10599e-87	2	vEC
Sar1a	4.07185e-91	0.343377	0.422	0.271	7.8489e-87	2	vEC
Ssr2	5.82116e-91	0.350028	0.589	0.421	1.12209e-86	2	vEC
Cyr61	1.19369e-90	0.426546	0.411	0.262	2.30095e-86	2	vEC
Prmt1	1.77778e-90	0.390352	0.486	0.337	3.42684e-86	2	vEC
Gch1	1.79095e-90	0.260659	0.306	0.171	3.45223e-86	2	vEC
Tcf4	3.86379e-89	0.310758	0.681	0.498	7.44784e-85	2	vEC
Atp1a1	5.21143e-89	0.350677	0.533	0.374	1.00455e-84	2	vEC
Gadd45g	6.54759e-89	0.356547	0.501	0.349	1.26211e-84	2	vEC
Morf4l2	1.713e-88	0.357636	0.511	0.357	3.30199e-84	2	vEC
Gclm	2.73051e-88	0.386287	0.473	0.312	5.26333e-84	2	vEC
Tbca	2.88889e-88	0.322235	0.623	0.455	5.56862e-84	2	vEC
Rps27l	1.79704e-87	0.351651	0.756	0.616	3.46397e-83	2	vEC
Sec61b	1.97688e-87	0.337095	0.664	0.507	3.81063e-83	2	vEC
Ctnnbip1	2.70271e-87	0.293441	0.439	0.279	5.20974e-83	2	vEC
Arf1	4.63776e-87	0.302718	0.793	0.659	8.93975e-83	2	vEC
Stt3b	6.34569e-87	0.319907	0.267	0.15	1.22319e-82	2	vEC
Cmpk1	3.47509e-86	0.334387	0.443	0.293	6.69858e-82	2	vEC
Snrpa1	1.14213e-85	0.355908	0.327	0.202	2.20156e-81	2	vEC
4921524J17Rik	1.71925e-85	0.263217	0.291	0.165	3.31402e-81	2	vEC
Rpl7	3.64417e-85	0.267159	0.905	0.826	7.0245e-81	2	vEC
Orai1	4.58649e-85	0.313907	0.367	0.228	8.84093e-81	2	vEC
Sptlc2	1.27852e-84	0.31173	0.332	0.2	2.46447e-80	2	vEC
Iigp1	3.76573e-83	0.280116	0.281	0.158	7.25881e-79	2	vEC
Hpcal1	9.23228e-83	0.277451	0.36	0.219	1.77962e-78	2	vEC
Rps26	9.86813e-83	0.31468	0.841	0.737	1.90218e-78	2	vEC
Ywhab	7.88833e-82	0.30867	0.56	0.397	1.52055e-77	2	vEC
Vps36	1.49969e-81	0.276314	0.367	0.228	2.8908e-77	2	vEC
Cct4	2.60088e-81	0.352911	0.53	0.387	5.01346e-77	2	vEC
Ube2d3	3.48148e-81	0.291487	0.808	0.677	6.71089e-77	2	vEC
Naca	3.86064e-81	0.264367	0.875	0.776	7.44177e-77	2	vEC
Nfkbia	4.49295e-81	0.256554	0.918	0.799	8.66062e-77	2	vEC
Mt1	1.00206e-78	0.6267	0.818	0.736	1.93157e-74	2	vEC
Rpl10-ps3	1.52246e-78	0.326917	0.638	0.486	2.93469e-74	2	vEC
Snrpf	1.54341e-78	0.326753	0.519	0.372	2.97508e-74	2	vEC
Chmp2a	1.40997e-77	0.306364	0.702	0.553	2.71787e-73	2	vEC
Hint1	1.64501e-77	0.273845	0.826	0.695	3.17091e-73	2	vEC
Aprt	2.18053e-77	0.37365	0.318	0.201	4.20319e-73	2	vEC
Txndc17	4.49726e-77	0.300242	0.567	0.41	8.66893e-73	2	vEC
Ndfip1	1.31606e-76	0.333352	0.322	0.201	2.53684e-72	2	vEC
Card19	1.36598e-76	0.297152	0.478	0.33	2.63307e-72	2	vEC
Cr1l	1.42875e-76	0.290911	0.441	0.292	2.75405e-72	2	vEC
Cdkn2d	2.1683e-76	0.281639	0.301	0.18	4.17961e-72	2	vEC
Rwdd1	3.80874e-75	0.299308	0.436	0.295	7.34173e-71	2	vEC
Rpl10a	6.87059e-75	0.27314	0.835	0.72	1.32437e-70	2	vEC
Cetn3	1.28379e-74	0.294133	0.572	0.417	2.47464e-70	2	vEC
Xpnpep1	1.43663e-74	0.257844	0.262	0.152	2.76924e-70	2	vEC
Rpl36al	2.95493e-74	0.316672	0.729	0.592	5.69592e-70	2	vEC
Arf4	5.2058e-74	0.30683	0.601	0.449	1.00347e-69	2	vEC
Mrpl52	3.67012e-73	0.318902	0.562	0.413	7.07452e-69	2	vEC
Snrpg	4.25552e-73	0.286121	0.677	0.522	8.20294e-69	2	vEC
Tjp1	1.36267e-72	0.255462	0.392	0.248	2.62667e-68	2	vEC
Gm8730	1.36467e-72	0.316203	0.501	0.355	2.63053e-68	2	vEC
Snrpd2	3.53815e-72	0.301049	0.571	0.428	6.82014e-68	2	vEC
Tbcb	4.85184e-72	0.304436	0.542	0.395	9.35241e-68	2	vEC
Rpl5	5.36404e-72	0.29159	0.77	0.646	1.03397e-67	2	vEC
Arhgdia	1.04062e-71	0.278856	0.742	0.598	2.0059e-67	2	vEC
Psma5	1.54217e-71	0.314146	0.521	0.378	2.97269e-67	2	vEC
Rplp1	4.80359e-71	0.265921	0.933	0.876	9.25939e-67	2	vEC
Nop10	9.67535e-71	0.291314	0.614	0.463	1.86502e-66	2	vEC
Psmb4	1.03812e-70	0.311898	0.501	0.36	2.00108e-66	2	vEC
Cfdp1	1.20909e-70	0.263383	0.362	0.234	2.33063e-66	2	vEC
1700020I14Rik	3.6692e-70	0.256833	0.302	0.185	7.07275e-66	2	vEC
Pfdn1	3.90949e-70	0.277987	0.499	0.353	7.53593e-66	2	vEC
Tacc1	4.20805e-70	0.297831	0.303	0.185	8.11144e-66	2	vEC
Gars	4.9782e-70	0.286712	0.264	0.159	9.59598e-66	2	vEC
Eif3g	5.15184e-70	0.30624	0.536	0.396	9.93069e-66	2	vEC
Net1	9.34317e-70	0.282792	0.334	0.208	1.80099e-65	2	vEC
Rbm3	2.02129e-69	0.292712	0.73	0.597	3.89623e-65	2	vEC
Trnau1ap	2.11597e-68	0.269503	0.309	0.193	4.07874e-64	2	vEC
Psmd7	4.66986e-68	0.292701	0.588	0.446	9.00162e-64	2	vEC
Fubp1	6.03158e-68	0.29824	0.345	0.225	1.16265e-63	2	vEC
Lsm7	1.35025e-67	0.287641	0.357	0.236	2.60275e-63	2	vEC
2310036O22Rik	2.07521e-67	0.260815	0.509	0.366	4.00018e-63	2	vEC
Ap1s1	6.37231e-67	0.26928	0.268	0.163	1.22833e-62	2	vEC
Bax	7.14509e-67	0.338039	0.576	0.442	1.37729e-62	2	vEC
Gemin7	9.26036e-67	0.264694	0.432	0.291	1.78503e-62	2	vEC
Eif5a	1.75431e-66	0.288875	0.794	0.686	3.38161e-62	2	vEC
Eif3b	1.94444e-66	0.284699	0.332	0.216	3.74811e-62	2	vEC
Polr2l	2.46087e-66	0.255775	0.553	0.401	4.74357e-62	2	vEC
Psma4	2.70657e-66	0.315605	0.56	0.421	5.21718e-62	2	vEC
Vcp	4.68958e-66	0.311775	0.627	0.488	9.03963e-62	2	vEC
Calu	1.58079e-65	0.25554	0.265	0.16	3.04712e-61	2	vEC
Psmd3	1.73866e-65	0.269345	0.313	0.199	3.35144e-61	2	vEC
Psmb2	2.74717e-65	0.269997	0.74	0.607	5.29545e-61	2	vEC
Dad1	1.27166e-64	0.270681	0.801	0.672	2.45126e-60	2	vEC
Nhp2l1	1.41342e-64	0.271801	0.571	0.423	2.72452e-60	2	vEC
Tmem176a	2.68993e-64	0.312424	0.373	0.252	5.18512e-60	2	vEC
Rbm8a	3.41692e-64	0.264799	0.65	0.506	6.58645e-60	2	vEC
Mvp	8.41483e-64	0.277478	0.261	0.16	1.62204e-59	2	vEC
Eif3d	9.34058e-64	0.269777	0.316	0.203	1.80049e-59	2	vEC
Psmc3	1.95826e-63	0.289578	0.601	0.462	3.77473e-59	2	vEC
Snrpd3	2.42528e-63	0.30265	0.46	0.332	4.67498e-59	2	vEC
Psmb1	3.7285e-63	0.251974	0.759	0.624	7.18705e-59	2	vEC
Hif1a	5.80882e-63	0.271176	0.285	0.18	1.11971e-58	2	vEC
Psmc4	1.79811e-62	0.289699	0.5	0.365	3.46603e-58	2	vEC
Acadl	2.59432e-62	0.267662	0.338	0.221	5.00081e-58	2	vEC
Cct3	3.35946e-62	0.30039	0.408	0.286	6.4757e-58	2	vEC
Nap1l4	6.62103e-62	0.27991	0.382	0.259	1.27627e-57	2	vEC
Psmb7	2.40743e-61	0.284785	0.514	0.383	4.64056e-57	2	vEC
Apobec3	4.08463e-61	0.270345	0.346	0.226	7.87353e-57	2	vEC
Ddit4	7.43946e-61	0.327202	0.491	0.351	1.43403e-56	2	vEC
Cops6	9.85004e-61	0.267642	0.536	0.398	1.89869e-56	2	vEC
0610037L13Rik	1.51624e-60	0.255913	0.296	0.188	2.9227e-56	2	vEC
Txn2	2.40573e-60	0.276063	0.48	0.349	4.63729e-56	2	vEC
Psmd11	2.43849e-60	0.279954	0.486	0.353	4.70043e-56	2	vEC
Psmc5	2.53703e-60	0.283077	0.504	0.374	4.89038e-56	2	vEC
Psmb3	2.8461e-60	0.261936	0.749	0.612	5.48614e-56	2	vEC
Bccip	3.3815e-60	0.252857	0.367	0.248	6.51818e-56	2	vEC
Txndc12	1.48486e-59	0.257742	0.289	0.183	2.86222e-55	2	vEC
Ap2m1	2.70195e-59	0.267977	0.682	0.546	5.20829e-55	2	vEC
Fbl	5.58812e-59	0.293676	0.352	0.241	1.07717e-54	2	vEC
Vdac3	7.39807e-59	0.256774	0.579	0.439	1.42605e-54	2	vEC
Tcp1	7.69453e-59	0.285439	0.385	0.268	1.4832e-54	2	vEC
Gbp2	1.6404e-58	0.324448	0.265	0.164	3.16203e-54	2	vEC
Phb	2.19232e-58	0.283903	0.418	0.299	4.22592e-54	2	vEC
Bzw1	1.4554e-56	0.270542	0.476	0.347	2.80544e-52	2	vEC
Nhp2	3.10775e-56	0.315584	0.318	0.217	5.99051e-52	2	vEC
Metap2	5.72573e-56	0.26232	0.55	0.417	1.10369e-51	2	vEC
Svbp	1.97586e-55	0.269409	0.343	0.231	3.80866e-51	2	vEC
Psmd1	4.42997e-54	0.251442	0.344	0.234	8.53921e-50	2	vEC
Chmp4b	3.72707e-53	0.279331	0.416	0.302	7.18431e-49	2	vEC
Psmd2	8.21625e-53	0.264151	0.425	0.308	1.58376e-48	2	vEC
Eef1b2	9.76836e-53	0.263806	0.527	0.404	1.88295e-48	2	vEC
Eif2s1	2.49127e-52	0.25807	0.351	0.242	4.80216e-48	2	vEC
Snrpd1	3.0931e-49	0.262059	0.356	0.253	5.96227e-45	2	vEC
H13	4.77048e-47	0.258642	0.423	0.313	9.19557e-43	2	vEC
Ifrd1	1.17532e-46	0.250939	0.284	0.193	2.26555e-42	2	vEC
Ostc	2.89624e-44	0.258569	0.512	0.396	5.58279e-40	2	vEC
Ucp2	1.3861e-40	0.268339	0.637	0.522	2.67185e-36	2	vEC
Ttr	0	6.2636	1	1	0	3	Ependy.
Enpp2	0	5.27462	0.997	0.366	0	3	Ependy.
1500015O10Rik	0	4.0346	0.983	0.087	0	3	Ependy.
Chchd10	0	3.73351	0.982	0.131	0	3	Ependy.
Igfbp2	0	3.2722	0.935	0.064	0	3	Ependy.
Kcnj13	0	3.0208	0.886	0.025	0	3	Ependy.
Cox8b	0	2.92598	0.599	0.019	0	3	Ependy.
Folr1	0	2.88422	0.854	0.026	0	3	Ependy.
Calml4	0	2.78342	0.854	0.028	0	3	Ependy.
Fxyd1	0	2.77082	0.962	0.148	0	3	Ependy.
Ppp1r1b	0	2.66227	0.856	0.036	0	3	Ependy.
Spint2	0	2.63807	0.856	0.053	0	3	Ependy.
Slc22a17	0	2.54919	0.88	0.108	0	3	Ependy.
Pcp4	0	2.53279	0.7	0.024	0	3	Ependy.
Rdh5	0	2.52115	0.833	0.056	0	3	Ependy.
Atp5g1	0	2.51334	0.987	0.562	0	3	Ependy.
Hemk1	0	2.48764	0.795	0.027	0	3	Ependy.
Mt3	0	2.39663	0.974	0.198	0	3	Ependy.
Ldhb	0	2.38574	0.963	0.35	0	3	Ependy.
Sostdc1	0	2.3493	0.694	0.013	0	3	Ependy.
Mdh1	0	2.34261	0.968	0.45	0	3	Ependy.
Rbp1	0	2.32727	0.879	0.138	0	3	Ependy.
Clic6	0	2.22974	0.75	0.013	0	3	Ependy.
Ifi27	0	2.18175	0.976	0.502	0	3	Ependy.
Ndufa1	0	2.17937	0.972	0.431	0	3	Ependy.
Kl	0	2.13426	0.698	0.014	0	3	Ependy.
Krt18	0	2.07613	0.721	0.014	0	3	Ependy.
Usmg5	0	2.01503	0.97	0.564	0	3	Ependy.
Clu	0	2.00524	0.985	0.371	0	3	Ependy.
Defb11	0	1.99239	0.585	0.004	0	3	Ependy.
2010107E04Rik	0	1.90067	0.964	0.512	0	3	Ependy.
Ndufa11	0	1.89961	0.958	0.488	0	3	Ependy.
Col9a3	0	1.88888	0.676	0.019	0	3	Ependy.
Cox8a	0	1.87349	0.995	0.767	0	3	Ependy.
Cox6c	0	1.84773	0.994	0.759	0	3	Ependy.
Uqcr10	0	1.83935	0.983	0.649	0	3	Ependy.
Ndufa4	0	1.81039	0.993	0.773	0	3	Ependy.
Dbi	0	1.80769	0.986	0.613	0	3	Ependy.
Cox7b	0	1.80284	0.92	0.42	0	3	Ependy.
Arl6ip1	0	1.78	0.967	0.581	0	3	Ependy.
Steap1	0	1.76221	0.61	0.01	0	3	Ependy.
Uqcr11	0	1.7561	0.987	0.713	0	3	Ependy.
Ndufv3	0	1.75097	0.93	0.423	0	3	Ependy.
Gpx4	0	1.72787	0.991	0.751	0	3	Ependy.
Pebp1	0	1.72429	0.928	0.436	0	3	Ependy.
Wfdc2	0	1.71928	0.596	0.009	0	3	Ependy.
Mcee	0	1.70533	0.789	0.167	0	3	Ependy.
Ezr	0	1.70365	0.727	0.098	0	3	Ependy.
Apoo	0	1.68745	0.716	0.095	0	3	Ependy.
Atp5l	0	1.67329	0.994	0.813	0	3	Ependy.
Atp1b1	0	1.67198	0.762	0.097	0	3	Ependy.
Cab39l	0	1.66832	0.689	0.074	0	3	Ependy.
Ociad2	0	1.65624	0.598	0.011	0	3	Ependy.
Hist1h2bc	0	1.65498	0.913	0.339	0	3	Ependy.
Dpcd	0	1.64703	0.756	0.138	0	3	Ependy.
Ndufc1	0	1.61786	0.928	0.449	0	3	Ependy.
Prdx5	0	1.60452	0.953	0.478	0	3	Ependy.
Thyn1	0	1.60183	0.672	0.097	0	3	Ependy.
Emb	0	1.59436	0.635	0.056	0	3	Ependy.
Uqcrq	0	1.58898	0.975	0.66	0	3	Ependy.
Ace	0	1.58102	0.632	0.048	0	3	Ependy.
Cox6b2	0	1.56775	0.535	0.026	0	3	Ependy.
Pcolce	0	1.55845	0.647	0.054	0	3	Ependy.
Lbp	0	1.50632	0.57	0.019	0	3	Ependy.
F5	0	1.50429	0.543	0.019	0	3	Ependy.
Msx1	0	1.50053	0.613	0.047	0	3	Ependy.
Atp5g3	0	1.49593	0.869	0.355	0	3	Ependy.
Smim22	0	1.48122	0.487	0.007	0	3	Ependy.
Cox20	0	1.48043	0.757	0.203	0	3	Ependy.
Fabp3	0	1.46356	0.454	0.012	0	3	Ependy.
S100a1	0	1.46294	0.88	0.35	0	3	Ependy.
Mia	0	1.43485	0.524	0.016	0	3	Ependy.
Car2	0	1.43046	0.913	0.316	0	3	Ependy.
Prlr	0	1.41941	0.491	0.005	0	3	Ependy.
Acad8	0	1.41469	0.621	0.076	0	3	Ependy.
Ndufa13	0	1.40149	0.977	0.648	0	3	Ependy.
Tomm7	0	1.39034	0.933	0.55	0	3	Ependy.
Atp5e	0	1.36767	0.961	0.662	0	3	Ependy.
Cdkn1c	0	1.35554	0.683	0.169	0	3	Ependy.
Kcne2	0	1.35554	0.486	0.005	0	3	Ependy.
Tmem237	0	1.34471	0.633	0.098	0	3	Ependy.
Vat1l	0	1.3386	0.491	0.009	0	3	Ependy.
Ndufa3	0	1.33662	0.961	0.649	0	3	Ependy.
Stk39	0	1.33451	0.514	0.024	0	3	Ependy.
Ndufb2	0	1.33372	0.894	0.44	0	3	Ependy.
Cfap126	0	1.31702	0.5	0.015	0	3	Ependy.
Ndufa12	0	1.31313	0.913	0.498	0	3	Ependy.
Atp5h	0	1.31197	0.964	0.698	0	3	Ependy.
Romo1	0	1.30815	0.853	0.397	0	3	Ependy.
Atp5k	0	1.3065	0.944	0.612	0	3	Ependy.
Cox4i1	0	1.30364	0.994	0.875	0	3	Ependy.
Atp5o	0	1.2782	0.91	0.533	0	3	Ependy.
Cox7c	0	1.27802	0.981	0.768	0	3	Ependy.
Polr2l	0	1.2716	0.844	0.387	0	3	Ependy.
Atp5j2	0	1.27033	0.963	0.7	0	3	Ependy.
Gm11744	0	1.25451	0.458	0.006	0	3	Ependy.
Arsg	0	1.24605	0.485	0.028	0	3	Ependy.
Hint2	0	1.24394	0.784	0.264	0	3	Ependy.
Cycs	0	1.23735	0.91	0.541	0	3	Ependy.
Etfb	0	1.22375	0.866	0.433	0	3	Ependy.
Atp5j	0	1.22213	0.987	0.821	0	3	Ependy.
Gpx8	0	1.22177	0.588	0.062	0	3	Ependy.
Prr32	0	1.21933	0.434	0.005	0	3	Ependy.
Cox5b	0	1.2108	0.948	0.64	0	3	Ependy.
Cryab	0	1.20454	0.835	0.181	0	3	Ependy.
Tbc1d9	0	1.20443	0.467	0.025	0	3	Ependy.
Anapc13	0	1.20392	0.819	0.348	0	3	Ependy.
Trpm3	0	1.18757	0.437	0.01	0	3	Ependy.
Cox7a2	0	1.18747	0.959	0.692	0	3	Ependy.
Rsph1	0	1.18568	0.469	0.013	0	3	Ependy.
Snrpn	0	1.17969	0.558	0.07	0	3	Ependy.
Rsph9	0	1.17459	0.497	0.029	0	3	Ependy.
Ubl5	0	1.16785	0.929	0.61	0	3	Ependy.
Ckb	0	1.16165	0.96	0.538	0	3	Ependy.
Hist2h2aa1	0	1.16053	0.753	0.266	0	3	Ependy.
Uqcrh	0	1.15555	0.962	0.693	0	3	Ependy.
Cul4b	0	1.1486	0.443	0.025	0	3	Ependy.
Arl3	0	1.14827	0.714	0.212	0	3	Ependy.
0610011F06Rik	0	1.1434	0.581	0.096	0	3	Ependy.
Atp5d	0	1.14337	0.894	0.504	0	3	Ependy.
Ndufb6	0	1.13881	0.826	0.379	0	3	Ependy.
Wdr86	0	1.13694	0.434	0.006	0	3	Ependy.
Ngfrap1	0	1.13444	0.684	0.188	0	3	Ependy.
Fuom	0	1.13296	0.474	0.04	0	3	Ependy.
Nme5	0	1.12895	0.46	0.02	0	3	Ependy.
Dynlrb2	0	1.1202	0.442	0.011	0	3	Ependy.
Ndufs5	0	1.10622	0.908	0.529	0	3	Ependy.
Pfkp	0	1.10405	0.533	0.09	0	3	Ependy.
Calm3	0	1.10185	0.834	0.395	0	3	Ependy.
Car14	0	1.08995	0.581	0.092	0	3	Ependy.
Map1lc3a	0	1.08532	0.871	0.438	0	3	Ependy.
Gpm6a	0	1.08332	0.631	0.075	0	3	Ependy.
Idh3a	0	1.08125	0.603	0.158	0	3	Ependy.
Mif	0	1.08	0.888	0.473	0	3	Ependy.
Uqcrb	0	1.07566	0.971	0.794	0	3	Ependy.
Sulf1	0	1.07527	0.393	0.012	0	3	Ependy.
Ndufb11	0	1.07152	0.911	0.534	0	3	Ependy.
Ndufb10	0	1.06192	0.882	0.512	0	3	Ependy.
Slc16a8	0	1.06137	0.371	0.003	0	3	Ependy.
Bloc1s1	0	1.05245	0.794	0.358	0	3	Ependy.
Morn2	0	1.05066	0.47	0.053	0	3	Ependy.
Mlf1	0	1.04547	0.428	0.024	0	3	Ependy.
Eno1	0	1.04512	0.924	0.619	0	3	Ependy.
Atpif1	0	1.03747	0.894	0.505	0	3	Ependy.
Tubb4b	0	1.03687	0.797	0.356	0	3	Ependy.
Fhad1	0	1.0359	0.393	0.015	0	3	Ependy.
Mrps6	0	1.02187	0.542	0.099	0	3	Ependy.
Kcnk1	0	1.02101	0.502	0.041	0	3	Ependy.
Usp50	0	1.01897	0.625	0.215	0	3	Ependy.
Acaa2	0	1.01433	0.64	0.193	0	3	Ependy.
Cox6a1	0	1.01128	0.976	0.777	0	3	Ependy.
Coq7	0	0.991115	0.52	0.097	0	3	Ependy.
Cox7a1	0	0.990478	0.353	0.015	0	3	Ependy.
Smim4	0	0.985917	0.537	0.104	0	3	Ependy.
Smim1	0	0.982979	0.434	0.047	0	3	Ependy.
Tceb2	0	0.979534	0.965	0.744	0	3	Ependy.
Cetn4	0	0.976658	0.408	0.026	0	3	Ependy.
Prelp	0	0.971467	0.472	0.057	0	3	Ependy.
Slc12a2	0	0.964406	0.447	0.059	0	3	Ependy.
Gm29538	0	0.964116	0.346	0.003	0	3	Ependy.
Cox6b1	0	0.960754	0.965	0.77	0	3	Ependy.
Ict1	0	0.953345	0.659	0.228	0	3	Ependy.
Pla2g16	0	0.953022	0.626	0.167	0	3	Ependy.
Slc25a3	0	0.952876	0.889	0.55	0	3	Ependy.
Tspan3	0	0.943823	0.829	0.38	0	3	Ependy.
1110004E09Rik	0	0.933734	0.509	0.098	0	3	Ependy.
Ndufb7	0	0.925854	0.894	0.565	0	3	Ependy.
Otx2	0	0.919718	0.352	0.007	0	3	Ependy.
Phyh	0	0.916228	0.52	0.112	0	3	Ependy.
Glo1	0	0.915882	0.719	0.278	0	3	Ependy.
Ndufab1	0	0.911811	0.827	0.445	0	3	Ependy.
Fbxo36	0	0.908945	0.391	0.033	0	3	Ependy.
Slc4a10	0	0.905084	0.334	0.007	0	3	Ependy.
Slc2a12	0	0.903761	0.358	0.012	0	3	Ependy.
Hmgn3	0	0.902223	0.629	0.169	0	3	Ependy.
Fam213a	0	0.900829	0.497	0.082	0	3	Ependy.
Hcfc1r1	0	0.896937	0.694	0.252	0	3	Ependy.
Pcolce2	0	0.894608	0.344	0.011	0	3	Ependy.
Pgk1	0	0.891887	0.634	0.23	0	3	Ependy.
1110017D15Rik	0	0.889836	0.319	0.01	0	3	Ependy.
Metrn	0	0.887504	0.42	0.055	0	3	Ependy.
Cisd1	0	0.886757	0.71	0.268	0	3	Ependy.
Sdhc	0	0.883721	0.66	0.235	0	3	Ependy.
Bphl	0	0.882216	0.457	0.075	0	3	Ependy.
Slc25a4	0	0.873843	0.93	0.587	0	3	Ependy.
Aldoa	0	0.869221	0.959	0.765	0	3	Ependy.
Krt8	0	0.858455	0.328	0.004	0	3	Ependy.
Nqo1	0	0.857368	0.33	0.014	0	3	Ependy.
Mtch1	0	0.854623	0.478	0.095	0	3	Ependy.
Atp6v1e1	0	0.851603	0.784	0.409	0	3	Ependy.
Slc7a10	0	0.847588	0.452	0.061	0	3	Ependy.
Aqp1	0	0.837234	0.31	0.006	0	3	Ependy.
Ntrk2	0	0.836128	0.552	0.082	0	3	Ependy.
Car12	0	0.835928	0.315	0.005	0	3	Ependy.
Mpc1	0	0.83084	0.857	0.52	0	3	Ependy.
Slc4a2	0	0.830301	0.416	0.068	0	3	Ependy.
A2m	0	0.828875	0.266	0.009	0	3	Ependy.
Ndufa5	0	0.828555	0.829	0.478	0	3	Ependy.
Etfa	0	0.826083	0.608	0.216	0	3	Ependy.
A330048O09Rik	0	0.825139	0.313	0.007	0	3	Ependy.
Dnajc15	0	0.823734	0.579	0.177	0	3	Ependy.
Mrps33	0	0.823624	0.802	0.438	0	3	Ependy.
Sema3b	0	0.813317	0.296	0.005	0	3	Ependy.
Ndufa2	0	0.807634	0.925	0.667	0	3	Ependy.
Bex2	0	0.806963	0.287	0.012	0	3	Ependy.
Nsg2	0	0.805298	0.296	0.007	0	3	Ependy.
Tekt1	0	0.80487	0.322	0.008	0	3	Ependy.
Bola3	0	0.795278	0.627	0.234	0	3	Ependy.
Tpd52l1	0	0.794071	0.501	0.102	0	3	Ependy.
Pifo	0	0.792737	0.305	0.007	0	3	Ependy.
Glrx3	0	0.783066	0.687	0.314	0	3	Ependy.
Cpq	0	0.78171	0.448	0.089	0	3	Ependy.
Ndufv2	0	0.781003	0.79	0.417	0	3	Ependy.
Gapdh	0	0.780997	0.936	0.642	0	3	Ependy.
Sdhaf4	0	0.780007	0.559	0.17	0	3	Ependy.
Ifi27l2a	0	0.776261	0.698	0.279	0	3	Ependy.
Htr2c	0	0.769016	0.276	0.004	0	3	Ependy.
Chchd6	0	0.768657	0.404	0.062	0	3	Ependy.
[truncated: 7,406 more rows]

## Sheet: Table S2
Table S2. Marker genes for subclusters in the endothelial cells.
gene	p_val	avg_log2FC	pct.1	pct.2	p_val_adj	cluster	Cell_type
Car4	0	1.16509	0.897	0.619	0	0	Cap
Slc7a5	0	0.745617	0.832	0.656	0	0	Cap
Gatm	0	0.719741	0.836	0.678	0	0	Cap
Sparcl1	0	0.597526	0.879	0.779	0	0	Cap
Ly6a	0	-0.534789	0.995	0.999	0	0	Cap
Igfbp7	0	-0.753155	0.962	0.99	0	0	Cap
Ifitm3	0	-0.850639	0.947	0.993	0	0	Cap
Ifitm2	0	-0.876867	0.623	0.847	0	0	Cap
S100a11	0	-1.01735	0.259	0.553	0	0	Cap
Ecscr	0	-1.24822	0.155	0.445	0	0	Cap
Slc22a8	5.97e-284	0.675051	0.692	0.53	1.15e-279	0	Cap
Tm4sf1	9.7e-275	-0.898464	0.531	0.745	1.87e-270	0	Cap
Gngt2	2.12e-272	-0.792405	0.059	0.256	4.08e-268	0	Cap
Gadd45g	3.87e-236	-0.894542	0.147	0.365	7.46e-232	0	Cap
Slc16a1	5.09e-236	0.947397	0.492	0.336	9.81e-232	0	Cap
Cd9	1.45e-232	-0.821139	0.224	0.461	2.8e-228	0	Cap
Hmcn1	4.34e-231	0.825104	0.421	0.263	8.36e-227	0	Cap
Cd200	1.97e-225	-0.587534	0.716	0.88	3.8e-221	0	Cap
Glul	1.65e-224	-0.862862	0.773	0.891	3.17e-220	0	Cap
Prkcdbp	2.58e-224	-0.671536	0.252	0.497	4.97e-220	0	Cap
Mmrn2	1.8e-220	-0.631591	0.12	0.328	3.46e-216	0	Cap
Tmem252	6.03e-218	-1.04484	0.345	0.552	1.16e-213	0	Cap
Fxyd5	5.06e-216	-0.586905	0.54	0.76	9.75e-212	0	Cap
Tmem176b	3.08e-197	-0.667543	0.153	0.357	5.93e-193	0	Cap
Igf1r	2.46e-194	0.551338	0.685	0.582	4.74e-190	0	Cap
Adamts1	1.67e-192	-0.700213	0.112	0.293	3.21e-188	0	Cap
Cd93	1.95e-181	-0.571555	0.183	0.395	3.76e-177	0	Cap
Prss23	1.9e-178	-0.690209	0.173	0.368	3.67e-174	0	Cap
Adam15	2.4e-176	-0.547642	0.195	0.409	4.62e-172	0	Cap
Slc7a1	4.97e-175	0.762493	0.514	0.392	9.58e-171	0	Cap
Ehd4	2.45e-170	-0.621677	0.121	0.298	4.73e-166	0	Cap
Slc40a1	1.38e-146	0.586036	0.53	0.428	2.67e-142	0	Cap
Cp	8.61e-146	-0.543358	0.115	0.273	1.66e-141	0	Cap
Rps2	2.56e-134	-0.557769	0.69	0.836	4.93e-130	0	Cap
Vwf	1.35e-130	-0.662086	0.215	0.389	2.6e-126	0	Cap
Igtp	3.87e-129	-0.617199	0.168	0.332	7.47e-125	0	Cap
Ddc	2.66e-127	0.594561	0.401	0.29	5.12e-123	0	Cap
Anxa2	2.18e-122	-0.550981	0.43	0.62	4.2e-118	0	Cap
Cdkn2b	1.51e-107	0.654911	0.256	0.158	2.9e-103	0	Cap
Edn1	4.01e-98	-0.648113	0.191	0.331	7.74e-94	0	Cap
Fkbp1a	4.65e-90	-0.542368	0.655	0.783	8.97e-86	0	Cap
Slc1a1	9.63e-88	0.553366	0.421	0.348	1.86e-83	0	Cap
Ivns1abp	8.56e-87	0.639857	0.349	0.264	1.65e-82	0	Cap
Tfrc	5.3e-75	0.508455	0.342	0.262	1.02e-70	0	Cap
4430402I18Rik	8.38e-74	0.567326	0.283	0.204	1.62e-69	0	Cap
Mt2	2.41e-63	-1.20434	0.349	0.47	4.64e-59	0	Cap
Ttyh2	3.61e-61	0.587803	0.259	0.19	6.95e-57	0	Cap
Proser2	1.89e-57	0.501069	0.25	0.186	3.64e-53	0	Cap
Scgb3a1	2.31e-44	-0.912995	0.265	0.362	4.46e-40	0	Cap
Cdc42ep3	2.1e-42	0.516445	0.356	0.317	4.05e-38	0	Cap
Serpine2	1.65e-32	0.510134	0.304	0.269	3.17e-28	0	Cap
Mt1	1.75e-08	-0.584551	0.654	0.722	0.00033721	0	Cap
Cxcl12	0	1.21887	0.911	0.556	0	1	Arteriole
Glul	0	0.786027	0.967	0.831	0	1	Arteriole
Tsc22d1	0	0.61993	0.997	0.953	0	1	Arteriole
Tmsb10	0	-1.67837	0.682	0.889	0	1	Arteriole
Rgcc	2.85e-295	0.698696	0.798	0.567	5.49e-291	1	Arteriole
Ctla2a	1.05e-263	-1.44339	0.758	0.867	2.03e-259	1	Arteriole
Sepp1	6.48e-261	0.664148	0.994	0.973	1.25e-256	1	Arteriole
Slc6a6	2.95e-246	0.674717	0.835	0.642	5.69e-242	1	Arteriole
Ptn	4.04e-181	0.610154	0.775	0.583	7.8e-177	1	Arteriole
Car4	6.27e-177	-0.997025	0.581	0.733	1.21e-172	1	Arteriole
Rnase4	2.79e-166	-0.958088	0.104	0.315	5.38e-162	1	Arteriole
Slc38a5	4.48e-146	-1.03306	0.229	0.43	8.64e-142	1	Arteriole
Ecscr	7.1e-142	-1.03476	0.19	0.386	1.37e-137	1	Arteriole
Vwf	4.07e-141	-0.945254	0.164	0.367	7.84e-137	1	Arteriole
Cpe	2.02e-130	-0.814991	0.228	0.428	3.9e-126	1	Arteriole
Sema3c	1.24e-126	0.57111	0.659	0.504	2.39e-122	1	Arteriole
Tmem252	3.76e-117	-0.991439	0.343	0.515	7.25e-113	1	Arteriole
Nebl	2.26e-114	0.527999	0.658	0.506	4.35e-110	1	Arteriole
Sox17	9.89e-114	0.508722	0.742	0.614	1.91e-109	1	Arteriole
Anxa2	7.43e-112	-0.672219	0.417	0.588	1.43e-107	1	Arteriole
Fn1	1.33e-103	-0.56581	0.519	0.674	2.56e-99	1	Arteriole
Fkbp1a	8.41e-97	-0.668324	0.653	0.76	1.62e-92	1	Arteriole
Gstm7	4.19e-91	0.582429	0.398	0.26	8.07e-87	1	Arteriole
Slc16a1	3.09e-86	-0.769277	0.255	0.412	5.95e-82	1	Arteriole
AW112010	2.46e-82	-0.612028	0.365	0.526	4.75e-78	1	Arteriole
Cdkn1c	2.96e-79	0.58175	0.304	0.186	5.71e-75	1	Arteriole
AU021092	3.73e-74	-0.507912	0.29	0.452	7.18e-70	1	Arteriole
Apod	3.14e-73	-0.896972	0.33	0.474	6.05e-69	1	Arteriole
Csrp2	5.82e-68	-0.507957	0.278	0.429	1.12e-63	1	Arteriole
Iigp1	2.74e-44	-0.549891	0.206	0.315	5.28e-40	1	Arteriole
Scgb3a1	9.01e-33	-0.885774	0.257	0.346	1.74e-28	1	Arteriole
Slc38a5	0	1.19926	0.746	0.335	0	2	Venule
Cfh	0	1.01336	0.489	0.163	0	2	Venule
Tmsb10	0	0.956315	0.997	0.83	0	2	Venule
Rnase4	0	0.882804	0.558	0.231	0	2	Venule
Car4	0	0.859358	0.942	0.667	0	2	Venule
Cxcl12	0	-1.68593	0.379	0.657	0	2	Venule
Itih5	2.11e-261	0.764266	0.7	0.388	4.07e-257	2	Venule
Fn1	2.35e-261	0.673457	0.866	0.61	4.53e-257	2	Venule
Ndnf	1.57e-215	0.637893	0.27	0.086	3.02e-211	2	Venule
Glul	3.56e-207	-1.03011	0.823	0.859	6.86e-203	2	Venule
Vwf	6.96e-202	0.639565	0.559	0.294	1.34e-197	2	Venule
Tfrc	1.01e-190	0.659456	0.506	0.25	1.94e-186	2	Venule
Net1	1.45e-187	0.637772	0.589	0.316	2.8e-183	2	Venule
Rbp1	3.31e-173	0.625034	0.35	0.15	6.38e-169	2	Venule
Hs3st1	1.75e-164	0.597137	0.327	0.137	3.37e-160	2	Venule
Apod	6.78e-161	0.550207	0.66	0.414	1.31e-156	2	Venule
Nampt	8.12e-161	0.64266	0.509	0.274	1.57e-156	2	Venule
Slc40a1	2.2e-149	0.5179	0.68	0.422	4.23e-145	2	Venule
Rgcc	2.12e-131	-0.973072	0.495	0.625	4.1e-127	2	Venule
Ddah1	1.07e-128	0.523992	0.421	0.221	2.07e-124	2	Venule
Ctsc	3.93e-125	0.524052	0.453	0.247	7.57e-121	2	Venule
Igfbp7	2.41e-118	-0.549209	0.99	0.98	4.65e-114	2	Venule
Tm4sf1	2.14e-103	-0.862259	0.646	0.682	4.13e-99	2	Venule
Timp3	1.78e-74	-0.767247	0.516	0.59	3.42e-70	2	Venule
Mt1	4.22e-62	-0.891193	0.676	0.705	8.13e-58	2	Venule
Plk2	6.9e-57	-0.71205	0.245	0.349	1.33e-52	2	Venule
Mt2	1.43e-42	-1.2555	0.38	0.441	2.77e-38	2	Venule
Gadd45g	1.24e-30	-0.569474	0.234	0.307	2.38e-26	2	Venule
Ivns1abp	5.25e-28	-0.605053	0.24	0.3	1.01e-23	2	Venule
8430408G22Rik	2.31e-26	-0.697592	0.203	0.27	4.45e-22	2	Venule
Edn1	3.41e-14	-0.669073	0.257	0.292	6.57e-10	2	Venule
Ecscr	2.64e-10	-0.543886	0.353	0.353	5.08e-06	2	Venule
Mt2	0	2.23026	0.777	0.381	0	3	Healing
Tubb6	0	2.10633	0.539	0.06	0	3	Healing
Ecscr	0	1.95808	0.809	0.286	0	3	Healing
Tmem252	0	1.94497	0.903	0.425	0	3	Healing
Ctla2a	0	1.85653	0.988	0.828	0	3	Healing
Ch25h	0	1.81561	0.531	0.086	0	3	Healing
Fkbp1a	0	1.59603	0.947	0.712	0	3	Healing
Plaur	0	1.5478	0.512	0.108	0	3	Healing
Litaf	0	1.49885	0.578	0.122	0	3	Healing
S100a11	0	1.42334	0.805	0.409	0	3	Healing
Anxa2	0	1.33128	0.824	0.52	0	3	Healing
Igfbp7	0	1.31108	0.998	0.979	0	3	Healing
Rps2	0	1.29033	0.949	0.767	0	3	Healing
Adamts9	0	1.27256	0.342	0.027	0	3	Healing
Col4a1	0	1.17383	0.704	0.324	0	3	Healing
Adamts1	0	1.15094	0.555	0.188	0	3	Healing
Serpinh1	0	1.12483	0.812	0.503	0	3	Healing
Msn	0	1.09253	0.78	0.442	0	3	Healing
Col4a2	0	1.06502	0.646	0.265	0	3	Healing
Rhoc	0	1.05784	0.797	0.472	0	3	Healing
Gapdh	0	1.05635	0.806	0.477	0	3	Healing
Xbp1	0	1.04906	0.736	0.386	0	3	Healing
Ifitm2	0	1.0381	0.945	0.751	0	3	Healing
Igfbp4	0	1.02539	0.255	0.056	0	3	Healing
Rnd1	0	1.01829	0.277	0.056	0	3	Healing
Tpm3	0	0.991528	0.903	0.639	0	3	Healing
Gngt2	0	0.916674	0.465	0.153	0	3	Healing
Spp1	0	0.896153	0.824	0.348	0	3	Healing
Il4ra	0	0.877487	0.323	0.075	0	3	Healing
Fxyd5	0	0.860905	0.913	0.657	0	3	Healing
Lrg1	0	0.845519	0.397	0.124	0	3	Healing
Actg1	0	0.836084	0.972	0.903	0	3	Healing
Sparc	0	0.770497	0.996	0.962	0	3	Healing
Clic1	0	0.767826	0.898	0.662	0	3	Healing
Rpl10	0	0.715331	0.959	0.835	0	3	Healing
Ybx1	0	0.673242	0.968	0.892	0	3	Healing
Ly6a	0	0.54868	1	0.997	0	3	Healing
Itm2b	0	-0.829823	0.963	0.993	0	3	Healing
Abcg2	0	-0.854003	0.8	0.904	0	3	Healing
Sgms1	0	-0.983128	0.678	0.871	0	3	Healing
Apoe	0	-1.02716	0.946	0.978	0	3	Healing
Sparcl1	0	-1.0372	0.59	0.843	0	3	Healing
Abcb1a	0	-1.10089	0.494	0.751	0	3	Healing
Fcgrt	0	-1.10909	0.533	0.76	0	3	Healing
Sepp1	0	-1.13237	0.891	0.99	0	3	Healing
Slco1a4	0	-1.19063	0.796	0.972	0	3	Healing
Slc22a8	0	-1.26684	0.287	0.625	0	3	Healing
Tspan13	0	-1.27922	0.581	0.866	0	3	Healing
Slc7a5	0	-1.28825	0.444	0.751	0	3	Healing
Bsg	0	-1.44596	0.992	1	0	3	Healing
Tsc22d1	0	-1.47183	0.805	0.984	0	3	Healing
Pltp	0	-1.52222	0.608	0.897	0	3	Healing
Ptn	0	-1.55115	0.321	0.658	0	3	Healing
Spock2	0	-1.71571	0.485	0.84	0	3	Healing
Itm2a	0	-1.78038	0.881	0.989	0	3	Healing
Socs3	2.37e-307	0.931135	0.538	0.22	4.57e-303	3	Healing
Hspa5	3.48e-304	0.866978	0.833	0.54	6.7e-300	3	Healing
Scgb3a1	7.86e-297	2.04734	0.588	0.294	1.51e-292	3	Healing
Igf1r	4.59e-295	-1.159	0.365	0.652	8.84e-291	3	Healing
Slco1c1	3.29e-294	-0.908934	0.558	0.803	6.35e-290	3	Healing
Gstm1	1.15e-292	-1.08188	0.479	0.711	2.22e-288	3	Healing
AY036118	2.36e-292	0.627223	0.949	0.757	4.54e-288	3	Healing
Car4	2.12e-286	-1.44601	0.552	0.731	4.08e-282	3	Healing
Rplp0	2.19e-283	0.725112	0.942	0.841	4.22e-279	3	Healing
Eif4a1	2.28e-280	0.835809	0.866	0.661	4.4e-276	3	Healing
Eif4ebp1	3.32e-276	0.751703	0.41	0.142	6.4e-272	3	Healing
Gadd45g	4.13e-276	1.04052	0.562	0.256	7.96e-272	3	Healing
Nme1	4.08e-275	0.866849	0.575	0.265	7.87e-271	3	Healing
Gm42418	3.32e-272	0.586646	0.954	0.781	6.41e-268	3	Healing
Mt1	7.26e-270	1.56598	0.886	0.673	1.4e-265	3	Healing
Aig1	3.3e-269	0.737714	0.347	0.109	6.36e-265	3	Healing
Crip2	3.19e-268	-0.610655	0.919	0.96	6.15e-264	3	Healing
Ercc1	5.64e-268	0.859762	0.522	0.221	1.09e-263	3	Healing
Ehd4	1.31e-266	0.78008	0.497	0.204	2.52e-262	3	Healing
Ly6e	3.21e-263	-0.554382	0.974	0.985	6.19e-259	3	Healing
Ifitm3	3.27e-260	0.592206	0.997	0.976	6.3e-256	3	Healing
Tnfrsf12a	1.64e-259	0.791323	0.42	0.155	3.15e-255	3	Healing
Lmna	1.97e-255	0.800484	0.468	0.188	3.8e-251	3	Healing
Sdpr	7.01e-255	-1.01216	0.471	0.694	1.35e-250	3	Healing
Prkcdbp	6.87e-252	0.896091	0.677	0.381	1.32e-247	3	Healing
Tagln2	4.37e-247	0.752615	0.845	0.584	8.42e-243	3	Healing
Cxcl12	1.38e-245	-1.56616	0.434	0.642	2.65e-241	3	Healing
Uchl3	1.53e-244	0.69801	0.308	0.095	2.95e-240	3	Healing
Akap12	1.65e-244	1.11015	0.382	0.144	3.19e-240	3	Healing
Hnrnpa3	4.16e-242	0.690028	0.855	0.617	8.01e-238	3	Healing
Arl4a	3.63e-241	-0.79633	0.682	0.825	7e-237	3	Healing
Itm2c	9.53e-239	0.943725	0.74	0.456	1.84e-234	3	Healing
Actb	1.98e-237	0.783696	0.997	0.979	3.82e-233	3	Healing
Ppa1	1.5e-236	0.60671	0.285	0.084	2.89e-232	3	Healing
Itih5	9.53e-236	-1.24034	0.178	0.472	1.84e-231	3	Healing
Tuba1a	8.45e-235	0.728487	0.884	0.671	1.63e-230	3	Healing
Ran	5.15e-234	0.790964	0.702	0.419	9.93e-230	3	Healing
Slc6a6	7.83e-234	-1.04491	0.488	0.702	1.51e-229	3	Healing
Fbl	3.14e-233	0.69139	0.385	0.14	6.05e-229	3	Healing
Ccl4	1.59e-230	0.634122	0.598	0.274	3.06e-226	3	Healing
Ctla2b	2.26e-229	0.794931	0.415	0.163	4.36e-225	3	Healing
Cd93	2.23e-226	0.827535	0.576	0.291	4.29e-222	3	Healing
Mall	1.42e-225	0.609617	0.3	0.094	2.73e-221	3	Healing
Rpl7a	6.74e-225	0.747467	0.793	0.546	1.3e-220	3	Healing
Ddx39	2.12e-224	0.692361	0.382	0.142	4.09e-220	3	Healing
Ablim1	4.49e-224	-0.930327	0.418	0.647	8.66e-220	3	Healing
Hspa8	4.56e-224	0.502875	0.987	0.946	8.79e-220	3	Healing
Arpc1b	9.44e-219	0.576649	0.922	0.761	1.82e-214	3	Healing
Gmpr	5.98e-216	0.714113	0.267	0.082	1.15e-211	3	Healing
Pdia6	4.28e-215	0.73909	0.677	0.377	8.24e-211	3	Healing
Tpm4	9.63e-214	0.635289	0.892	0.708	1.86e-209	3	Healing
Rps27rt	3.21e-213	-0.892569	0.573	0.722	6.18e-209	3	Healing
Ralb	2.93e-212	0.747896	0.479	0.214	5.65e-208	3	Healing
Tnfrsf1a	5.75e-210	0.652846	0.397	0.156	1.11e-205	3	Healing
Gpcpd1	3.54e-209	-0.825203	0.479	0.696	6.82e-205	3	Healing
Ctsb	3.55e-209	0.621078	0.854	0.603	6.84e-205	3	Healing
Degs2	3.25e-208	-0.937128	0.445	0.652	6.27e-204	3	Healing
Gatm	5.01e-207	-0.83768	0.604	0.746	9.66e-203	3	Healing
Nhp2	2.2e-206	0.657384	0.331	0.118	4.24e-202	3	Healing
Prom1	1.6e-203	-1.11928	0.286	0.522	3.09e-199	3	Healing
Cd200	1.65e-201	0.711498	0.937	0.812	3.17e-197	3	Healing
Grrp1	1.29e-192	0.758943	0.753	0.494	2.49e-188	3	Healing
Pfn1	9.1e-192	0.52089	0.944	0.856	1.75e-187	3	Healing
Crlf2	1.73e-191	0.603573	0.316	0.113	3.33e-187	3	Healing
Abi3	1.45e-188	0.571344	0.283	0.096	2.8e-184	3	Healing
Capg	4.76e-187	0.695487	0.562	0.292	9.17e-183	3	Healing
Gja1	7.21e-187	0.733133	0.383	0.159	1.39e-182	3	Healing
Lcn2	1.99e-182	0.748406	0.349	0.138	3.84e-178	3	Healing
Mrpl52	3.09e-181	0.655749	0.57	0.298	5.95e-177	3	Healing
Stmn1	8.94e-181	-0.950093	0.385	0.589	1.72e-176	3	Healing
Vim	1.23e-180	0.687455	0.839	0.659	2.37e-176	3	Healing
Rpsa	2.87e-180	0.740908	0.735	0.506	5.53e-176	3	Healing
Tubb5	2.76e-177	0.637853	0.833	0.631	5.31e-173	3	Healing
Atp5g1	6.87e-177	0.635851	0.709	0.445	1.32e-172	3	Healing
Hspe1	1.86e-174	0.656291	0.472	0.227	3.58e-170	3	Healing
Ypel3	2.54e-170	-0.918879	0.284	0.504	4.89e-166	3	Healing
Impdh2	3.07e-169	0.609551	0.402	0.177	5.92e-165	3	Healing
Eif2s2	3.76e-169	0.61628	0.771	0.518	7.24e-165	3	Healing
Pkm	6.36e-169	0.560095	0.891	0.734	1.23e-164	3	Healing
Cpne8	6.33e-168	0.666991	0.438	0.204	1.22e-163	3	Healing
Hsd17b12	7.06e-167	0.528143	0.356	0.144	1.36e-162	3	Healing
Sdcbp	2.49e-166	0.575486	0.807	0.557	4.79e-162	3	Healing
Ndufa7	3.26e-166	-0.644185	0.721	0.812	6.29e-162	3	Healing
Pik3ip1	5.82e-166	-0.981431	0.23	0.458	1.12e-161	3	Healing
Nus1	9.65e-166	0.508306	0.252	0.085	1.86e-161	3	Healing
Tsc22d3	1.7e-165	-0.641577	0.691	0.816	3.28e-161	3	Healing
Slc25a5	1.74e-165	0.541309	0.886	0.717	3.35e-161	3	Healing
Krtcap2	2.13e-165	0.595684	0.764	0.513	4.11e-161	3	Healing
Nek7	3.23e-160	0.676815	0.435	0.207	6.23e-156	3	Healing
Slc40a1	5.89e-160	-0.96906	0.273	0.488	1.14e-155	3	Healing
Dbp	1.07e-159	-1.13025	0.076	0.297	2.06e-155	3	Healing
Aprt	1.31e-159	0.585037	0.296	0.113	2.53e-155	3	Healing
Sema3c	1.41e-157	-0.871081	0.353	0.556	2.71e-153	3	Healing
Rpl36al	1.12e-156	0.60959	0.728	0.479	2.16e-152	3	Healing
Cycs	6.27e-156	0.595846	0.698	0.446	1.21e-151	3	Healing
Pcp4l1	1.63e-155	-0.690367	0.6	0.727	3.13e-151	3	Healing
Manf	7.76e-154	0.627688	0.576	0.321	1.5e-149	3	Healing
Bola2	3.19e-153	0.580106	0.478	0.238	6.15e-149	3	Healing
C1qbp	3.47e-152	0.510438	0.323	0.13	6.69e-148	3	Healing
Jun	8.01e-150	-0.56529	0.943	0.958	1.54e-145	3	Healing
Eif3f	8.86e-150	-0.663468	0.627	0.723	1.71e-145	3	Healing
Eif5a	2.25e-149	0.572777	0.803	0.612	4.34e-145	3	Healing
Sat1	6.36e-149	0.739973	0.677	0.426	1.23e-144	3	Healing
Slc7a1	3.91e-148	-1.07987	0.251	0.458	7.53e-144	3	Healing
Fam43a	7e-148	0.579545	0.415	0.194	1.35e-143	3	Healing
Tfrc	3.19e-147	-1.09751	0.106	0.315	6.15e-143	3	Healing
Gpx4	4.43e-143	-0.567725	0.727	0.795	8.54e-139	3	Healing
Isyna1	6.66e-143	-0.863131	0.34	0.522	1.28e-138	3	Healing
Mrpl17	9.07e-143	0.547503	0.498	0.255	1.75e-138	3	Healing
Ccnd1	4.2e-142	0.548984	0.258	0.097	8.1e-138	3	Healing
H13	1.49e-140	0.538567	0.435	0.212	2.88e-136	3	Healing
Ccl12	3.46e-140	0.517605	0.445	0.215	6.68e-136	3	Healing
Prmt1	5.9e-140	0.565813	0.515	0.272	1.14e-135	3	Healing
Ddc	6.7e-139	-0.994198	0.146	0.352	1.29e-134	3	Healing
Swap70	7.07e-139	0.509537	0.386	0.175	1.36e-134	3	Healing
Il10rb	3.97e-138	-0.806985	0.376	0.547	7.66e-134	3	Healing
Rpl12	4.54e-138	0.674022	0.607	0.384	8.76e-134	3	Healing
Nebl	3.42e-137	-0.825508	0.376	0.554	6.6e-133	3	Healing
Ranbp1	1.5e-136	0.567448	0.683	0.443	2.89e-132	3	Healing
Tubb4b	1.61e-136	0.568826	0.608	0.36	3.11e-132	3	Healing
St3gal6	1.24e-134	-0.662223	0.552	0.677	2.38e-130	3	Healing
Ifrd1	2.67e-134	0.502753	0.318	0.135	5.15e-130	3	Healing
Icam1	3.9e-134	0.618351	0.285	0.118	7.52e-130	3	Healing
Slc9a3r2	4.62e-134	-0.545929	0.82	0.864	8.91e-130	3	Healing
Tcp1	9.32e-134	0.502583	0.403	0.191	1.8e-129	3	Healing
Slc39a10	4.9e-132	-0.863062	0.272	0.461	9.44e-128	3	Healing
Hsp90aa1	9.04e-132	0.538889	0.667	0.422	1.74e-127	3	Healing
Anxa7	8.07e-131	0.530908	0.611	0.359	1.56e-126	3	Healing
Calr	8.82e-131	0.575779	0.623	0.381	1.7e-126	3	Healing
Sptbn1	4.07e-130	-0.516641	0.762	0.817	7.84e-126	3	Healing
Ifit1	1.01e-129	-0.954143	0.279	0.474	1.95e-125	3	Healing
Cct3	2.25e-127	0.508907	0.436	0.218	4.34e-123	3	Healing
Cnn3	4.66e-125	0.531832	0.71	0.469	8.99e-121	3	Healing
Kank3	5.73e-125	-0.555881	0.714	0.779	1.1e-120	3	Healing
Ndrg1	4.68e-124	-0.756688	0.392	0.556	9.02e-120	3	Healing
Plin2	1.3e-121	0.557354	0.462	0.245	2.5e-117	3	Healing
Tgm2	2.31e-121	0.554733	0.591	0.355	4.46e-117	3	Healing
Foxq1	3.28e-121	-0.740784	0.517	0.644	6.33e-117	3	Healing
Sox17	1.25e-119	-0.720371	0.531	0.651	2.4e-115	3	Healing
Ctsh	7.64e-119	-0.657283	0.597	0.684	1.47e-114	3	Healing
Lgmn	2.41e-118	0.525857	0.681	0.434	4.65e-114	3	Healing
Tnfaip1	4.41e-117	0.508682	0.493	0.267	8.5e-113	3	Healing
Net1	1.49e-116	-0.912708	0.196	0.38	2.86e-112	3	Healing
Ifit3	1.59e-116	-0.82979	0.279	0.465	3.06e-112	3	Healing
Canx	2.65e-116	0.508265	0.548	0.316	5.12e-112	3	Healing
Aplp2	1.19e-114	-0.573	0.63	0.707	2.3e-110	3	Healing
Rgcc	1.22e-113	-0.831788	0.481	0.624	2.35e-109	3	Healing
Ier5	7.57e-113	0.541684	0.689	0.452	1.46e-108	3	Healing
Gstm7	4.18e-112	-0.873525	0.124	0.306	8.06e-108	3	Healing
Npm1	9.82e-112	0.567425	0.619	0.4	1.89e-107	3	Healing
Prnp	1.07e-111	0.581987	0.689	0.468	2.06e-107	3	Healing
Tmem50a	6.63e-110	-0.603481	0.559	0.657	1.28e-105	3	Healing
Palm	1.41e-108	-0.860353	0.138	0.314	2.71e-104	3	Healing
Timp3	5.28e-108	-0.832655	0.461	0.596	1.02e-103	3	Healing
Gas6	7.61e-107	-0.871541	0.168	0.341	1.47e-102	3	Healing
Polk	1.19e-106	-0.87969	0.13	0.304	2.3e-102	3	Healing
Rtn4	6.78e-106	0.523662	0.557	0.339	1.31e-101	3	Healing
Slc16a4	2.49e-105	-0.823189	0.205	0.374	4.81e-101	3	Healing
Pkig	2.62e-105	0.512441	0.661	0.442	5.04e-101	3	Healing
Irf7	6.01e-105	-0.664409	0.476	0.605	1.16e-100	3	Healing
Cox7a2l	1.27e-104	-0.674746	0.442	0.56	2.45e-100	3	Healing
Sult1a1	3.21e-104	-0.83161	0.174	0.348	6.2e-100	3	Healing
Wfdc1	7.15e-104	-0.558775	0.578	0.691	1.38e-99	3	Healing
H3f3a	2.4e-103	-0.50556	0.72	0.766	4.64e-99	3	Healing
Rasgrp2	2.51e-103	-0.850465	0.187	0.358	4.83e-99	3	Healing
Ece1	3.01e-103	0.530957	0.529	0.317	5.81e-99	3	Healing
H2afv	6.95e-103	-0.638838	0.406	0.545	1.34e-98	3	Healing
Actn1	2.94e-102	0.500388	0.369	0.189	5.67e-98	3	Healing
Itgb1	3.74e-102	0.500113	0.577	0.355	7.21e-98	3	Healing
Pde2a	3.49e-101	-0.768237	0.243	0.414	6.73e-97	3	Healing
Esd	2.79e-100	0.77278	0.553	0.359	5.38e-96	3	Healing
Lmo2	2.83e-100	-0.775545	0.289	0.447	5.46e-96	3	Healing
Mfsd2a	1.09e-98	-0.802526	0.258	0.419	2.11e-94	3	Healing
Foxp1	6.5e-98	-0.680305	0.422	0.548	1.25e-93	3	Healing
Hmcn1	4.5e-96	-0.876932	0.174	0.334	8.68e-92	3	Healing
Crip1	4.86e-94	-0.649351	0.617	0.688	9.36e-90	3	Healing
Slc39a1	4.25e-91	0.576387	0.357	0.192	8.2e-87	3	Healing
Smpdl3a	1.35e-89	-0.73125	0.24	0.389	2.6e-85	3	Healing
Mpzl1	1.84e-89	-0.529592	0.59	0.665	3.55e-85	3	Healing
9430020K01Rik	5.53e-89	-0.673778	0.358	0.491	1.07e-84	3	Healing
Igfbp3	4.19e-86	0.689631	0.26	0.128	8.08e-82	3	Healing
Fry	6.7e-86	-0.645042	0.377	0.508	1.29e-81	3	Healing
Pllp	2.3e-84	-0.73294	0.267	0.409	4.44e-80	3	Healing
Pcmtd1	2.94e-84	-0.67507	0.341	0.472	5.67e-80	3	Healing
Adgrf5	3.09e-83	-0.550092	0.559	0.635	5.96e-79	3	Healing
Slc16a1	2.51e-82	-0.93534	0.267	0.403	4.84e-78	3	Healing
Gm8797	1.24e-80	-0.575763	0.58	0.637	2.39e-76	3	Healing
Cd59a	1.52e-80	-0.588788	0.464	0.583	2.94e-76	3	Healing
Ocln	1.18e-76	-0.529936	0.535	0.618	2.27e-72	3	Healing
Lims2	9.46e-76	-0.621941	0.418	0.518	1.82e-71	3	Healing
Aldh2	1.28e-74	-0.550924	0.497	0.583	2.48e-70	3	Healing
Clec2d	4.2e-73	-0.647916	0.312	0.432	8.1e-69	3	Healing
Gbp7	1.19e-72	-0.745724	0.191	0.326	2.3e-68	3	Healing
Wbp5	1.3e-72	0.500808	0.696	0.505	2.5e-68	3	Healing
Adm	3.31e-71	0.84165	0.295	0.166	6.39e-67	3	Healing
Isg15	4.54e-71	-0.555743	0.505	0.615	8.76e-67	3	Healing
Zbtb20	5.03e-71	-0.579478	0.434	0.528	9.71e-67	3	Healing
Cmtm8	2.54e-70	-0.695086	0.243	0.367	4.89e-66	3	Healing
Map1lc3a	4.88e-69	-0.593315	0.388	0.489	9.4e-65	3	Healing
Syf2	3.7e-68	-0.54527	0.438	0.529	7.13e-64	3	Healing
Tjp1	1.53e-67	-0.615173	0.292	0.413	2.96e-63	3	Healing
Tdrp	2.21e-67	-0.67565	0.203	0.332	4.26e-63	3	Healing
Cav2	2.61e-67	-0.593724	0.375	0.479	5.03e-63	3	Healing
Ifnar1	3.51e-67	-0.662129	0.245	0.372	6.77e-63	3	Healing
Btg2	1.77e-65	-0.617037	0.55	0.618	3.41e-61	3	Healing
Ptprb	2.03e-64	-0.513701	0.498	0.575	3.92e-60	3	Healing
Gsta4	4.36e-62	-0.536266	0.477	0.565	8.41e-58	3	Healing
Fam63a	4.71e-62	-0.634686	0.333	0.433	9.09e-58	3	Healing
AW112010	1.74e-60	-0.562602	0.414	0.512	3.36e-56	3	Healing
Tmem204	7.14e-60	-0.548004	0.426	0.513	1.38e-55	3	Healing
Rtp4	7.53e-59	-0.529974	0.42	0.515	1.45e-54	3	Healing
Ebf1	2.5e-58	-0.619306	0.316	0.419	4.83e-54	3	Healing
Rpl9-ps6	2.96e-58	-0.679693	0.204	0.313	5.71e-54	3	Healing
Klf9	1.89e-57	-0.590609	0.318	0.419	3.65e-53	3	Healing
Tm4sf1	3.69e-57	0.58662	0.764	0.664	7.12e-53	3	Healing
Slc31a1	1.43e-56	-0.54895	0.467	0.526	2.75e-52	3	Healing
Gbp3	7.31e-56	-0.662488	0.162	0.275	1.41e-51	3	Healing
Klf4	8.6e-54	-0.561334	0.5	0.561	1.66e-49	3	Healing
Slc38a3	1.33e-53	-0.573812	0.26	0.369	2.57e-49	3	Healing
Sorbs2	1.99e-53	-0.592808	0.298	0.394	3.84e-49	3	Healing
Ifit3b	5.55e-51	-0.622477	0.151	0.265	1.07e-46	3	Healing
Gltp	5.05e-49	-0.549976	0.444	0.502	9.74e-45	3	Healing
Slc16a2	1.59e-47	-0.561381	0.158	0.26	3.06e-43	3	Healing
Sp100	1.09e-46	-0.549966	0.262	0.359	2.09e-42	3	Healing
Nkd1	5.4e-45	-0.508656	0.379	0.457	1.04e-40	3	Healing
Mxd4	2.7e-44	-0.500609	0.36	0.44	5.2e-40	3	Healing
Cav1	5.18e-43	-0.594649	0.244	0.333	9.99e-39	3	Healing
Tek	1.48e-42	-0.530155	0.261	0.35	2.85e-38	3	Healing
Ralbp1	4.6e-42	-0.556602	0.37	0.435	8.86e-38	3	Healing
Limch1	6.73e-42	-0.554787	0.192	0.288	1.3e-37	3	Healing
Prss23	1.37e-41	-0.627863	0.226	0.318	2.65e-37	3	Healing
Iigp1	7.15e-40	-0.69335	0.215	0.309	1.38e-35	3	Healing
Gpd2	1.06e-38	-0.518888	0.269	0.349	2.05e-34	3	Healing
AU021092	1.24e-38	-0.563235	0.374	0.433	2.39e-34	3	Healing
Tob1	1.09e-37	-0.52801	0.232	0.314	2.1e-33	3	Healing
Cyth3	4.56e-37	-0.530616	0.168	0.253	8.79e-33	3	Healing
Mcf2l	7.15e-37	-0.528022	0.229	0.313	1.38e-32	3	Healing
Herpud1	2.37e-35	-0.500641	0.292	0.366	4.57e-31	3	Healing
Golim4	7.07e-35	-0.533227	0.205	0.285	1.36e-30	3	Healing
Xdh	5.32e-34	-0.556339	0.195	0.277	1.03e-29	3	Healing
Cd2ap	5.91e-34	-0.528191	0.17	0.25	1.14e-29	3	Healing
Tmem140	1.19e-33	-0.501922	0.174	0.256	2.29e-29	3	Healing
Samhd1	1.55e-32	-0.528634	0.223	0.298	2.99e-28	3	Healing
Psmb9	2.02e-32	-0.517808	0.184	0.262	3.89e-28	3	Healing
Ivns1abp	9.2e-27	-0.612521	0.237	0.299	1.77e-22	3	Healing
Igtp	8.82e-26	-0.611733	0.227	0.288	1.7e-21	3	Healing
Mgp	0	3.04005	0.472	0.104	0	4	Art
Gkn3	0	2.72507	0.267	0.015	0	4	Art
Stmn2	0	1.66086	0.312	0.013	0	4	Art
Glul	0	1.62224	0.991	0.836	0	4	Art
Edn1	0	1.56913	0.597	0.246	0	4	Art
Bmx	0	1.50077	0.355	0.021	0	4	Art
Amd1	0	1.41841	0.515	0.159	0	4	Art
Tmem100	0	1.36578	0.266	0.026	0	4	Art
Timp3	0	1.35081	0.877	0.54	0	4	Art
Tm4sf1	0	1.33794	0.941	0.642	0	4	Art
Rasd1	0	1.27445	0.433	0.146	0	4	Art
Cdk19	0	1.25802	0.376	0.059	0	4	Art
Egfl8	0	1.2139	0.272	0.033	0	4	Art
Ccnd2	0	1.15307	0.369	0.093	0	4	Art
Edn3	0	1.14828	0.363	0.084	0	4	Art
Igfbp3	0	1.12196	0.43	0.108	0	4	Art
Slc6a6	0	1.0868	0.922	0.642	0	4	Art
Crip1	0	1.08144	0.894	0.65	0	4	Art
Prss23	0	1.05079	0.617	0.265	0	4	Art
Alpl	0	1.04581	0.275	0.029	0	4	Art
Hey1	0	1.03336	0.372	0.087	0	4	Art
Slc26a10	0	1.0219	0.253	0.043	0	4	Art
Cdkn1c	0	1.02066	0.478	0.17	0	4	Art
Sema3g	0	1.01849	0.28	0.033	0	4	Art
Mgst1	0	1.01479	0.336	0.087	0	4	Art
Eps8l2	0	0.974047	0.29	0.054	0	4	Art
Msx1	0	0.943283	0.255	0.034	0	4	Art
Rad54b	0	0.914252	0.297	0.061	0	4	Art
Ly6c1	0	0.770589	1	0.998	0	4	Art
Calm1	0	0.632654	0.998	0.979	0	4	Art
B2m	0	0.532962	1	0.992	0	4	Art
Ly6a	0	0.520012	1	0.997	0	4	Art
Rpl38	0	-0.745403	0.962	0.986	0	4	Art
Pglyrp1	0	-1.00457	0.892	0.973	0	4	Art
Gatm	0	-1.33437	0.435	0.766	0	4	Art
Ctla2a	0	-2.72873	0.506	0.893	0	4	Art
Car4	0	-2.7852	0.256	0.767	0	4	Art
Tmsb10	0	-2.90207	0.493	0.902	0	4	Art
Ptn	5.3e-308	0.932667	0.865	0.582	1.02e-303	4	Art
Sox17	5.49e-308	0.910561	0.876	0.604	1.06e-303	4	Art
Lmo7	6.17e-290	0.801488	0.276	0.066	1.19e-285	4	Art
Tgfb2	6.44e-276	0.988291	0.471	0.181	1.24e-271	4	Art
Slc38a5	2.17e-273	-1.82361	0.106	0.434	4.17e-269	4	Art
Ifitm3	4.69e-261	0.515036	0.999	0.976	9.04e-257	4	Art
Slc3a2	2.15e-244	-0.719323	0.857	0.947	4.14e-240	4	Art
Tspo	8.41e-244	0.824075	0.843	0.609	1.62e-239	4	Art
Slc9a3r2	6.08e-238	0.604278	0.961	0.845	1.17e-233	4	Art
Cd9	4.27e-237	1.03237	0.641	0.353	8.22e-233	4	Art
Nebl	2.28e-231	0.813886	0.777	0.499	4.39e-227	4	Art
Slc7a5	4.52e-230	-0.999567	0.514	0.738	8.71e-226	4	Art
Ebf1	4.58e-204	0.837722	0.658	0.373	8.83e-200	4	Art
Irf7	1.66e-182	0.694768	0.801	0.56	3.2e-178	4	Art
Mmrn2	1.01e-174	0.734951	0.479	0.233	1.95e-170	4	Art
Cpe	1.08e-174	-1.23571	0.176	0.423	2.08e-170	4	Art
Cyb5r3	5.52e-174	0.812728	0.567	0.314	1.06e-169	4	Art
Epas1	8.28e-166	0.615435	0.854	0.672	1.6e-161	4	Art
Plscr1	1.11e-163	0.702666	0.281	0.102	2.13e-159	4	Art
Mt1	1.05e-162	-1.26928	0.564	0.719	2.02e-158	4	Art
Ptprr	3.61e-159	0.726005	0.437	0.205	6.95e-155	4	Art
Slc16a1	5.17e-157	-1.33674	0.179	0.413	9.97e-153	4	Art
Scgb3a1	5.14e-154	-2.00629	0.127	0.358	9.9e-150	4	Art
Ltbp4	7.76e-143	0.729772	0.392	0.185	1.5e-138	4	Art
Cd2ap	4.26e-142	0.658964	0.436	0.214	8.21e-138	4	Art
Cyth3	9.9e-141	0.627889	0.443	0.216	1.91e-136	4	Art
Igtp	4.19e-135	0.847626	0.47	0.255	8.09e-131	4	Art
Rnase4	1.16e-134	-1.10566	0.093	0.304	2.23e-130	4	Art
Ifi47	5.21e-134	0.719223	0.412	0.206	1e-129	4	Art
Hmcn1	5.76e-133	-1.065	0.126	0.338	1.11e-128	4	Art
Hist1h2bc	9.72e-127	0.603506	0.502	0.275	1.87e-122	4	Art
Mt2	3.78e-125	-1.7377	0.262	0.454	7.29e-121	4	Art
Stom	2.43e-123	0.599884	0.376	0.179	4.68e-119	4	Art
Slc22a8	2.95e-121	-0.807525	0.435	0.601	5.69e-117	4	Art
Cp	6.52e-121	0.661511	0.396	0.2	1.26e-116	4	Art
Slc1a1	2.46e-116	-0.936717	0.195	0.394	4.73e-112	4	Art
Sparcl1	1.6e-113	-0.603126	0.738	0.82	3.08e-109	4	Art
Tinagl1	2.49e-113	0.545523	0.777	0.578	4.79e-109	4	Art
Rfk	7.04e-111	0.534696	0.279	0.122	1.36e-106	4	Art
Plscr2	3.35e-110	0.52475	0.251	0.104	6.47e-106	4	Art
Psmb8	2.58e-109	0.57921	0.677	0.461	4.98e-105	4	Art
Oas1a	2.96e-107	0.562922	0.27	0.118	5.71e-103	4	Art
Gbp4	3.43e-104	0.671723	0.345	0.175	6.61e-100	4	Art
Csrp2	6.03e-102	-0.851899	0.25	0.424	1.16e-97	4	Art
9430020K01Rik	3.18e-100	0.556518	0.658	0.449	6.13e-96	4	Art
Slc40a1	1.07e-99	-0.826813	0.321	0.479	2.06e-95	4	Art
Arl4a	1.08e-99	-0.557228	0.746	0.814	2.08e-95	4	Art
Tpd52l1	6.88e-99	0.519189	0.326	0.159	1.33e-94	4	Art
S100a10	2.34e-95	0.586424	0.276	0.132	4.51e-91	4	Art
Apod	3.9e-93	-1.20404	0.319	0.468	7.52e-89	4	Art
Smox	1.08e-91	-0.780533	0.174	0.344	2.08e-87	4	Art
Fn1	1.02e-87	-0.604658	0.556	0.66	1.97e-83	4	Art
8430408G22Rik	4.72e-85	0.582432	0.418	0.24	9.1e-81	4	Art
Gbp3	3.31e-83	0.533061	0.414	0.24	6.39e-79	4	Art
Ehd2	5.76e-79	0.504567	0.419	0.248	1.11e-74	4	Art
Gadd45g	6.42e-79	0.577258	0.449	0.276	1.24e-74	4	Art
Tgtp2	1.29e-78	0.547844	0.3	0.157	2.48e-74	4	Art
Hrct1	2.43e-75	0.594727	0.406	0.248	4.68e-71	4	Art
Fos	3.01e-74	0.620233	0.824	0.726	5.79e-70	4	Art
Ccdc141	2.54e-72	-0.62629	0.4	0.53	4.9e-68	4	Art
Net1	1.82e-70	-0.751846	0.232	0.373	3.51e-66	4	Art
Slc7a1	2.21e-70	-0.757774	0.31	0.447	4.26e-66	4	Art
Ier3	2.97e-66	-0.698293	0.375	0.503	5.73e-62	4	Art
Tshz2	5.17e-65	-0.599508	0.344	0.471	9.97e-61	4	Art
Ivns1abp	4.63e-63	-0.819971	0.172	0.306	8.92e-59	4	Art
Mal	4.99e-63	0.515845	0.718	0.574	9.62e-59	4	Art
Grap	8.54e-62	-0.584367	0.352	0.47	1.65e-57	4	Art
Tfrc	2.48e-58	-0.715531	0.177	0.302	4.78e-54	4	Art
Slc31a1	1.94e-57	-0.531664	0.421	0.531	3.73e-53	4	Art
Slc38a3	3.73e-54	-0.599371	0.25	0.368	7.2e-50	4	Art
Car2	6.9e-51	-0.583712	0.283	0.398	1.33e-46	4	Art
Ctsc	2.77e-50	-0.607701	0.172	0.291	5.35e-46	4	Art
Pim3	1.41e-49	-0.546061	0.353	0.461	2.72e-45	4	Art
Serpine2	1.63e-48	-0.704176	0.179	0.293	3.14e-44	4	Art
Fry	1.14e-46	-0.515109	0.422	0.501	2.2e-42	4	Art
Slco2b1	6.68e-41	-0.507409	0.21	0.316	1.29e-36	4	Art
Tmem252	8.47e-39	-0.656585	0.42	0.495	1.63e-34	4	Art
Kdr	1.21e-37	-0.504359	0.299	0.396	2.34e-33	4	Art
Ddc	7.26e-37	-0.525567	0.242	0.337	1.4e-32	4	Art
Itih5	1.73e-31	-0.521887	0.38	0.442	3.34e-27	4	Art
Cdc42ep3	2.19e-30	-0.562567	0.258	0.339	4.22e-26	4	Art
Nrp1	3.41e-22	-0.517309	0.307	0.366	6.57e-18	4	Art
Clu	1.31e-19	0.71636	0.364	0.288	2.53e-15	4	Art
Hspa1b	1.72e-17	-0.571303	0.205	0.266	3.32e-13	4	Art
Iigp1	0	1.73142	0.687	0.27	0	5	IFN-activated
Ifit3	7.47e-267	1.35742	0.774	0.419	1.44e-262	5	IFN-activated
Tgtp2	1.76e-257	1.35938	0.47	0.153	3.39e-253	5	IFN-activated
Tgtp1	5.68e-248	1.34175	0.456	0.15	1.09e-243	5	IFN-activated
Gbp2	1.83e-247	1.40504	0.59	0.249	3.52e-243	5	IFN-activated
Igtp	8.74e-244	1.38884	0.597	0.258	1.68e-239	5	IFN-activated
Gbp4	2.73e-216	1.29502	0.472	0.176	5.26e-212	5	IFN-activated
Isg15	1.01e-207	1.06695	0.855	0.584	1.94e-203	5	IFN-activated
Ifit3b	4.45e-207	1.25135	0.543	0.23	8.57e-203	5	IFN-activated
Ifit1	4.44e-202	1.21365	0.745	0.429	8.56e-198	5	IFN-activated
Ifi47	1.58e-188	1.15089	0.499	0.212	3.05e-184	5	IFN-activated
Gbp7	1.96e-174	1.06033	0.584	0.29	3.77e-170	5	IFN-activated
Irgm1	5.6e-173	1.08253	0.518	0.236	1.08e-168	5	IFN-activated
Psmb8	5.24e-148	0.90814	0.726	0.47	1.01e-143	5	IFN-activated
Gbp3	2.74e-132	0.930545	0.497	0.244	5.28e-128	5	IFN-activated
Stat1	6.98e-130	0.963498	0.469	0.229	1.34e-125	5	IFN-activated
Oasl2	3.16e-123	0.865944	0.572	0.322	6.08e-119	5	IFN-activated
Zbp1	3.35e-115	0.903612	0.264	0.093	6.47e-111	5	IFN-activated
Tap1	7.94e-115	0.907429	0.37	0.162	1.53e-110	5	IFN-activated
Gbp5	7.74e-104	0.917642	0.268	0.1	1.49e-99	5	IFN-activated
Bst2	6.72e-97	0.671202	0.79	0.616	1.3e-92	5	IFN-activated
Rsad2	3.57e-90	0.992983	0.304	0.13	6.88e-86	5	IFN-activated
Psmb9	5.29e-83	0.783524	0.431	0.24	1.02e-78	5	IFN-activated
AW112010	5.52e-83	0.910568	0.659	0.488	1.06e-78	5	IFN-activated
Gbp9	7.06e-75	0.81032	0.289	0.134	1.36e-70	5	IFN-activated
Irf7	1.72e-62	0.552155	0.734	0.578	3.31e-58	5	IFN-activated
Usp18	2.42e-57	0.687917	0.428	0.264	4.66e-53	5	IFN-activated
Rtp4	1.6e-56	0.569961	0.647	0.493	3.08e-52	5	IFN-activated
Cxcl12	8.67e-55	0.612944	0.751	0.606	1.67e-50	5	IFN-activated
Psmb10	1.81e-53	0.60951	0.54	0.392	3.49e-49	5	IFN-activated
Ube2l6	1.21e-44	0.623601	0.356	0.224	2.34e-40	5	IFN-activated
Xaf1	1.8e-40	0.513274	0.576	0.452	3.47e-36	5	IFN-activated
Samhd1	7.44e-38	0.592356	0.406	0.281	1.43e-33	5	IFN-activated
Lgals9	1.4e-32	0.521545	0.498	0.389	2.69e-28	5	IFN-activated
Tap2	4.77e-32	0.502896	0.388	0.273	9.19e-28	5	IFN-activated
Plat	2.65e-28	-0.636881	0.475	0.599	5.11e-24	5	IFN-activated
Cd9	1.06e-25	-0.579041	0.264	0.394	2.04e-21	5	IFN-activated
Tmem252	9.34e-20	-0.631504	0.398	0.492	1.8e-15	5	IFN-activated
Vwf	3.85e-18	-0.543309	0.236	0.34	7.41e-14	5	IFN-activated
Ecscr	1.53e-14	-0.51319	0.271	0.359	2.95e-10	5	IFN-activated
Ctla2a	5.69e-08	-0.597269	0.861	0.848	0.00109586	5	IFN-activated
Lrg1	0	4.17214	0.905	0.123	0	6	Venous
Ackr1	0	3.93041	0.596	0.036	0	6	Venous
Lcn2	0	3.84893	0.883	0.13	0	6	Venous
Ifitm1	0	2.52894	0.51	0.064	0	6	Venous
Vcam1	0	2.50353	0.684	0.107	0	6	Venous
Cfh	0	2.22098	0.856	0.18	0	6	Venous
Vwf	0	2.15707	0.896	0.306	0	6	Venous
Ch25h	0	1.90098	0.685	0.116	0	6	Venous
Mustn1	0	1.83447	0.447	0.035	0	6	Venous
Tmem176a	0	1.55859	0.675	0.134	0	6	Venous
Tmem176b	0	1.5208	0.821	0.266	0	6	Venous
Tmem252	0	1.51595	0.929	0.465	0	6	Venous
Fth1	0	1.49199	1	0.994	0	6	Venous
Serpina3n	0	1.4256	0.269	0.029	0	6	Venous
Gpr182	0	1.3484	0.482	0.054	0	6	Venous
Ptgs2	0	1.20324	0.281	0.017	0	6	Venous
Il1r1	0	1.10502	0.367	0.038	0	6	Venous
Nr2f2	0	1.09032	0.443	0.074	0	6	Venous
Bst1	0	0.906502	0.267	0.028	0	6	Venous
Ifitm2	4.16e-300	1.35505	0.979	0.766	8.02e-296	6	Venous
Ecscr	3.81e-281	1.20076	0.817	0.33	7.35e-277	6	Venous
Ifitm3	1.24e-272	0.857669	1	0.977	2.4e-268	6	Venous
Cp	4.94e-263	1.25208	0.638	0.203	9.52e-259	6	Venous
Bsg	2.41e-260	-1.06519	0.999	0.999	4.65e-256	6	Venous
Nrp2	2.15e-254	0.764208	0.265	0.039	4.13e-250	6	Venous
Tsc22d1	2.49e-247	-1.27501	0.903	0.963	4.79e-243	6	Venous
Apod	7.77e-240	2.35892	0.823	0.432	1.5e-235	6	Venous
Tgm2	3.1e-239	1.15349	0.832	0.364	5.98e-235	6	Venous
Ctsc	8.37e-225	1.14252	0.696	0.257	1.61e-220	6	Venous
Pla2g4a	1.51e-218	0.838728	0.398	0.093	2.91e-214	6	Venous
Slc38a5	1.9e-218	1.32655	0.805	0.376	3.66e-214	6	Venous
Cxcl12	1.56e-214	-2.76753	0.217	0.635	3e-210	6	Venous
Cd9	1.69e-211	1.28782	0.789	0.366	3.26e-207	6	Venous
Xbp1	6.91e-210	1.23246	0.829	0.412	1.33e-205	6	Venous
Clint1	1e-209	0.810997	0.327	0.068	1.94e-205	6	Venous
Icam1	1.26e-206	1.25327	0.447	0.124	2.43e-202	6	Venous
Rpl10	1.02e-202	0.819879	0.978	0.845	1.97e-198	6	Venous
Rps2	1e-201	0.964585	0.973	0.781	1.93e-197	6	Venous
Spock2	3.93e-201	-1.54758	0.582	0.804	7.57e-197	6	Venous
Rpl41	8.81e-198	0.532725	1	0.999	1.7e-193	6	Venous
Sepp1	1.27e-184	-1.25748	0.962	0.978	2.44e-180	6	Venous
Rgcc	2.37e-177	-2.0723	0.269	0.622	4.56e-173	6	Venous
Slco1c1	3.69e-173	-1.29304	0.516	0.784	7.12e-169	6	Venous
Hs3st1	4.04e-173	0.900073	0.481	0.15	7.78e-169	6	Venous
Rplp0	1.34e-172	0.774322	0.978	0.848	2.58e-168	6	Venous
Dusp23	2.85e-172	0.918284	0.571	0.203	5.5e-168	6	Venous
Atp1b3	4.16e-171	0.946897	0.717	0.317	8.02e-167	6	Venous
S100a10	9.54e-169	0.866389	0.441	0.134	1.84e-164	6	Venous
Igfbp4	2.25e-168	0.762879	0.303	0.071	4.33e-164	6	Venous
Ctla2a	2.04e-157	0.808361	0.993	0.841	3.92e-153	6	Venous
Sparcl1	2.59e-156	-1.2099	0.628	0.819	4.99e-152	6	Venous
Flt1	1.81e-152	-0.75083	0.941	0.971	3.49e-148	6	Venous
Slc7a5	3.79e-151	-1.4146	0.489	0.723	7.3e-147	6	Venous
S100a11	3.9e-151	0.857148	0.829	0.442	7.52e-147	6	Venous
Tspan13	9.34e-149	-1.08382	0.708	0.835	1.8e-144	6	Venous
Tnfrsf1a	3.43e-146	0.762007	0.494	0.172	6.62e-142	6	Venous
Mgst1	5.57e-146	0.779441	0.362	0.104	1.07e-141	6	Venous
Itm2a	5.96e-146	-0.983576	0.973	0.975	1.15e-141	6	Venous
Tmsb10	6.92e-146	0.680765	0.999	0.848	1.33e-141	6	Venous
Sgms1	5.24e-142	-0.969828	0.732	0.852	1.01e-137	6	Venous
Litaf	9.19e-142	0.711373	0.484	0.166	1.77e-137	6	Venous
Aprt	1.8e-141	0.77463	0.396	0.124	3.47e-137	6	Venous
Gngt2	5.48e-139	0.728503	0.501	0.178	1.06e-134	6	Venous
Pltp	3.86e-135	-1.0805	0.785	0.863	7.45e-131	6	Venous
Slc3a2	8.1e-135	-0.848444	0.915	0.938	1.56e-130	6	Venous
Slc9a3r2	6.96e-134	-0.939348	0.789	0.862	1.34e-129	6	Venous
Crip2	4.47e-133	-0.7079	0.934	0.956	8.61e-129	6	Venous
Rps6	5e-132	0.531249	0.997	0.958	9.65e-128	6	Venous
Rnase4	4.52e-127	0.789947	0.626	0.263	8.72e-123	6	Venous
Calm1	9.64e-127	-0.644117	0.982	0.981	1.86e-122	6	Venous
Gstm1	7.55e-122	-1.20574	0.495	0.69	1.46e-117	6	Venous
Ndufa8	4.15e-118	0.83448	0.798	0.474	8e-114	6	Venous
Cd14	2e-117	1.28842	0.429	0.163	3.85e-113	6	Venous
Slco1a4	4.37e-116	-0.673808	0.934	0.95	8.43e-112	6	Venous
Cpne8	4e-115	0.715848	0.538	0.219	7.7e-111	6	Venous
Rps18	1.43e-111	0.505322	0.991	0.953	2.75e-107	6	Venous
Wfdc1	1.99e-111	-1.09053	0.496	0.686	3.84e-107	6	Venous
Eef1a1	5.85e-111	0.539292	0.989	0.915	1.13e-106	6	Venous
Rbp1	4.14e-110	0.628527	0.45	0.167	7.98e-106	6	Venous
Il6ra	2.05e-109	0.596185	0.353	0.115	3.95e-105	6	Venous
Rpap3	3.38e-109	0.611591	0.298	0.089	6.51e-105	6	Venous
Prkcdbp	8.73e-109	0.7411	0.749	0.403	1.68e-104	6	Venous
Uchl3	7.67e-107	0.68785	0.336	0.112	1.48e-102	6	Venous
Glul	4.04e-106	-1.19767	0.839	0.854	7.78e-102	6	Venous
Il6st	1.57e-104	0.587753	0.318	0.101	3.02e-100	6	Venous
Zfp36l2	3.66e-102	0.617049	0.381	0.136	7.06e-98	6	Venous
Rpsa	7.16e-102	0.745867	0.837	0.521	1.38e-97	6	Venous
Car4	2.03e-101	-1.51027	0.576	0.714	3.92e-97	6	Venous
Rps28	4.6e-101	0.655632	0.974	0.87	8.86e-97	6	Venous
Ier3	1.45e-99	0.852394	0.787	0.473	2.8e-95	6	Venous
Rpl15	4.92e-96	0.524812	0.965	0.842	9.48e-92	6	Venous
Hif1a	6.25e-96	0.539094	0.391	0.143	1.2e-91	6	Venous
Wnt5a	1.1e-92	0.544874	0.254	0.076	2.11e-88	6	Venous
Gapdh	6.26e-92	0.688124	0.81	0.505	1.21e-87	6	Venous
Cpe	3.95e-91	0.666994	0.711	0.379	7.61e-87	6	Venous
Rplp1	5.33e-90	0.569143	0.955	0.836	1.03e-85	6	Venous
Rpl39	2.5e-89	0.597409	0.934	0.783	4.82e-85	6	Venous
Igf1r	3.79e-89	-1.07742	0.436	0.624	7.31e-85	6	Venous
Rpl10-ps3	1.2e-88	0.652398	0.715	0.39	2.32e-84	6	Venous
Socs3	1.57e-88	0.717128	0.531	0.248	3.03e-84	6	Venous
Mfsd2a	2.31e-88	-1.40051	0.148	0.411	4.45e-84	6	Venous
Tubb6	2.55e-88	0.64277	0.316	0.112	4.92e-84	6	Venous
Npdc1	2.82e-88	0.592418	0.471	0.199	5.44e-84	6	Venous
Slc22a8	5.7e-88	-1.13474	0.373	0.592	1.1e-83	6	Venous
Cd200	2.23e-86	0.602248	0.962	0.821	4.29e-82	6	Venous
Clec14a	2.01e-82	0.790797	0.594	0.305	3.87e-78	6	Venous
Nme1	5.13e-81	0.654198	0.58	0.292	9.89e-77	6	Venous
Rpl7a	3.37e-80	0.61866	0.832	0.565	6.5e-76	6	Venous
Sox17	9.43e-79	-1.04713	0.506	0.641	1.82e-74	6	Venous
Sec61g	2.68e-78	0.558942	0.91	0.7	5.16e-74	6	Venous
Rpl12	3.4e-78	0.63351	0.701	0.399	6.56e-74	6	Venous
Eif4ebp1	1.67e-77	0.553495	0.399	0.165	3.21e-73	6	Venous
Mgp	7.7e-76	0.665379	0.339	0.137	1.48e-71	6	Venous
Mt2	2.66e-75	2.02652	0.63	0.422	5.13e-71	6	Venous
Fcgrt	8.02e-75	-0.848968	0.657	0.734	1.55e-70	6	Venous
Rpl10a	3.09e-73	0.53752	0.883	0.654	5.96e-69	6	Venous
Id1	3.82e-73	-0.672377	0.884	0.9	7.37e-69	6	Venous
Fkbp1a	8.73e-73	0.6024	0.901	0.734	1.68e-68	6	Venous
Ddc	2.07e-72	-1.26208	0.101	0.337	4e-68	6	Venous
Actn1	9.35e-72	0.512734	0.45	0.201	1.8e-67	6	Venous
Tpm3	6.7e-71	0.546936	0.899	0.662	1.29e-66	6	Venous
Rpl36a	8.21e-71	0.508626	0.933	0.763	1.58e-66	6	Venous
Prom1	2.23e-70	-1.09153	0.301	0.501	4.3e-66	6	Venous
Akap12	5.64e-68	0.703746	0.374	0.165	1.09e-63	6	Venous
Tmem204	1.43e-67	-1.01413	0.336	0.51	2.76e-63	6	Venous
Mpzl1	2.65e-67	-0.806507	0.562	0.66	5.11e-63	6	Venous
Mrpl52	1.48e-66	0.502712	0.619	0.319	2.85e-62	6	Venous
Rapgef4	1.47e-65	-1.19202	0.128	0.347	2.84e-61	6	Venous
Il10rb	2.9e-65	-0.977444	0.372	0.533	5.59e-61	6	Venous
Myl12b	6.21e-65	-0.659265	0.783	0.809	1.2e-60	6	Venous
Gm8730	3.71e-64	0.521012	0.563	0.29	7.16e-60	6	Venous
Nek7	3.85e-63	0.501292	0.471	0.225	7.41e-59	6	Venous
Abcg2	1.03e-62	-0.56939	0.89	0.891	1.98e-58	6	Venous
H2afj	4.55e-62	0.598888	0.602	0.329	8.78e-58	6	Venous
Calr	9.4e-62	0.590821	0.673	0.399	1.81e-57	6	Venous
Hspa5	2.32e-61	0.601964	0.828	0.565	4.48e-57	6	Venous
Arl4a	1.81e-60	-0.698665	0.782	0.808	3.5e-56	6	Venous
Slc6a6	4.46e-60	-0.943668	0.576	0.679	8.6e-56	6	Venous
Usp53	2.55e-59	0.502152	0.47	0.229	4.91e-55	6	Venous
Rpl36al	1.03e-58	0.511631	0.779	0.498	1.98e-54	6	Venous
Rasgrp2	3.35e-58	-1.10495	0.142	0.345	6.46e-54	6	Venous
Itm2c	4.63e-58	0.537215	0.771	0.479	8.93e-54	6	Venous
Tsc22d3	8.86e-57	-0.658788	0.76	0.802	1.71e-52	6	Venous
Ndufa7	1.17e-56	-0.622026	0.807	0.8	2.26e-52	6	Venous
Hmcn1	4.82e-56	-1.15035	0.124	0.322	9.29e-52	6	Venous
Manf	5.77e-56	0.554158	0.606	0.341	1.11e-51	6	Venous
Gatm	4.19e-53	-0.744736	0.692	0.73	8.08e-49	6	Venous
Timp3	3.11e-52	-1.00022	0.462	0.585	6e-48	6	Venous
Mat2a	2.16e-51	0.502805	0.681	0.406	4.16e-47	6	Venous
Rnaset2a	2.92e-51	-0.998577	0.169	0.348	5.63e-47	6	Venous
Igfbp3	6.13e-51	0.6107	0.301	0.137	1.18e-46	6	Venous
Foxq1	1.7e-50	-0.801606	0.537	0.632	3.28e-46	6	Venous
Scgb3a1	3.56e-48	1.02093	0.523	0.322	6.87e-44	6	Venous
Gadd45g	8.94e-47	0.556303	0.513	0.285	1.72e-42	6	Venous
Sema3c	1.67e-45	-0.859658	0.415	0.535	3.23e-41	6	Venous
Gstm7	4.68e-45	-0.999758	0.119	0.291	9.03e-41	6	Venous
Irf7	1.18e-44	-0.756349	0.479	0.594	2.27e-40	6	Venous
Slc7a1	1.64e-44	-1.13584	0.3	0.437	3.17e-40	6	Venous
Ablim1	2.05e-43	-0.695137	0.536	0.621	3.96e-39	6	Venous
Sod2	1.17e-42	0.522385	0.487	0.268	2.26e-38	6	Venous
BC028528	3.41e-41	-0.661526	0.601	0.66	6.58e-37	6	Venous
Nostrin	9.63e-41	-0.770855	0.47	0.557	1.86e-36	6	Venous
Adgrl4	1.61e-40	-0.608334	0.689	0.717	3.1e-36	6	Venous
Cmtm8	2.94e-40	-0.908985	0.212	0.358	5.66e-36	6	Venous
Tinagl1	1.05e-39	-0.729884	0.547	0.603	2.02e-35	6	Venous
Isg15	1.34e-39	-0.774431	0.503	0.606	2.58e-35	6	Venous
Rgs12	1.18e-38	-0.845504	0.301	0.428	2.27e-34	6	Venous
Sdpr	3.67e-38	-0.652894	0.619	0.667	7.07e-34	6	Venous
Slc40a1	6.05e-37	-0.837497	0.351	0.466	1.17e-32	6	Venous
Smpdl3a	2.49e-36	-0.815898	0.242	0.376	4.8e-32	6	Venous
Aplp2	2.04e-35	-0.531341	0.687	0.697	3.93e-31	6	Venous
Degs2	3.12e-35	-0.61423	0.58	0.627	6.01e-31	6	Venous
Kank3	6.02e-35	-0.500884	0.772	0.77	1.16e-30	6	Venous
Pllp	1.25e-33	-0.822318	0.278	0.396	2.42e-29	6	Venous
Nebl	5.9e-33	-0.727927	0.474	0.534	1.14e-28	6	Venous
Tmem50a	8.31e-33	-0.551886	0.627	0.646	1.6e-28	6	Venous
Tdrp	2.44e-32	-0.830516	0.193	0.321	4.69e-28	6	Venous
Plat	1.3e-31	-0.925163	0.525	0.594	2.51e-27	6	Venous
Dusp3	2.45e-31	-0.797029	0.352	0.443	4.71e-27	6	Venous
Bcl2l1	4.84e-31	-0.709619	0.442	0.499	9.32e-27	6	Venous
Slc39a10	1.13e-30	-0.757304	0.349	0.441	2.17e-26	6	Venous
Ivns1abp	3.26e-30	-1.03261	0.174	0.297	6.29e-26	6	Venous
Hes1	1.16e-29	-0.827439	0.428	0.505	2.23e-25	6	Venous
Pik3ip1	6.37e-28	-0.706877	0.338	0.433	1.23e-23	6	Venous
Slc1a1	1.64e-27	-0.78922	0.267	0.376	3.16e-23	6	Venous
Fermt2	2.68e-26	-0.584771	0.517	0.546	5.16e-22	6	Venous
Nrp1	3.22e-26	-0.913493	0.268	0.364	6.21e-22	6	Venous
Rtp4	3.22e-26	-0.631572	0.438	0.506	6.22e-22	6	Venous
Slc16a4	1.03e-25	-0.729245	0.256	0.357	1.98e-21	6	Venous
Palmd	4.03e-25	-0.730404	0.286	0.383	7.77e-21	6	Venous
Ypel3	6.13e-25	-0.62103	0.422	0.478	1.18e-20	6	Venous
Cav2	9.76e-25	-0.64051	0.398	0.469	1.88e-20	6	Venous
Rnaset2b	7.97e-24	-0.622317	0.385	0.448	1.54e-19	6	Venous
Aldh2	8.7e-24	-0.549997	0.559	0.573	1.68e-19	6	Venous
Ifit1	8.8e-24	-0.731841	0.355	0.454	1.7e-19	6	Venous
Cd59a	3.85e-23	-0.592478	0.547	0.569	7.43e-19	6	Venous
Ocln	4.45e-23	-0.510398	0.594	0.608	8.57e-19	6	Venous
Fam63a	5.58e-23	-0.705388	0.361	0.423	1.08e-18	6	Venous
B4galt4	1.4e-21	-0.688753	0.293	0.365	2.7e-17	6	Venous
Pls3	1.29e-20	-0.576871	0.414	0.465	2.48e-16	6	Venous
Lims2	6.83e-20	-0.566991	0.49	0.506	1.32e-15	6	Venous
Ccdc85b	1.53e-19	-0.544774	0.469	0.501	2.94e-15	6	Venous
Syf2	3.3e-19	-0.509425	0.507	0.518	6.36e-15	6	Venous
Zbtb20	5.41e-19	-0.55891	0.499	0.516	1.04e-14	6	Venous
Pde2a	1.57e-18	-0.627993	0.327	0.395	3.03e-14	6	Venous
Tfrc	4.25e-18	-0.692817	0.208	0.292	8.2e-14	6	Venous
Xaf1	1.23e-17	-0.553326	0.42	0.462	2.36e-13	6	Venous
Plk2	3.08e-17	-0.741828	0.261	0.338	5.93e-13	6	Venous
Lmo2	6.31e-17	-0.619741	0.389	0.428	1.22e-12	6	Venous
Ralbp1	8.65e-17	-0.607484	0.394	0.428	1.67e-12	6	Venous
Kitl	4.92e-16	-0.618086	0.21	0.285	9.48e-12	6	Venous
Mt1	5.92e-16	1.3517	0.764	0.698	1.14e-11	6	Venous
Palm	3.05e-15	-0.615303	0.224	0.294	5.88e-11	6	Venous
Map1lc3a	6.21e-15	-0.504544	0.464	0.477	1.2e-10	6	Venous
Dpysl2	7.93e-15	-0.624485	0.182	0.253	1.53e-10	6	Venous
Dbp	1.23e-14	-0.621617	0.192	0.272	2.37e-10	6	Venous
Arf6	5.15e-14	-0.50406	0.449	0.457	9.92e-10	6	Venous
8430408G22Rik	6.52e-14	-0.826139	0.186	0.264	1.26e-09	6	Venous
Pop5	2.17e-13	-0.542896	0.34	0.374	4.19e-09	6	Venous
Ifit3	4.03e-13	-0.568899	0.383	0.444	7.77e-09	6	Venous
Klf13	6.37e-13	-0.510648	0.415	0.438	1.23e-08	6	Venous
Gbp3	6.82e-13	-0.571533	0.195	0.263	1.31e-08	6	Venous
Sorbs2	8.54e-13	-0.544602	0.354	0.383	1.65e-08	6	Venous
Sp100	3.08e-12	-0.519167	0.301	0.348	5.94e-08	6	Venous
Mcf2l	6.41e-12	-0.586793	0.257	0.304	1.23e-07	6	Venous
Eogt	6.6e-12	-0.554878	0.257	0.307	1.27e-07	6	Venous
Abhd2	6.72e-12	-0.618905	0.448	0.465	1.3e-07	6	Venous
Ebf1	6.73e-12	-0.527376	0.379	0.407	1.3e-07	6	Venous
Aspscr1	1.56e-11	-0.563601	0.214	0.27	3.01e-07	6	Venous
Limch1	1.94e-11	-0.543949	0.221	0.278	3.74e-07	6	Venous
Sox18	4.47e-11	-0.580042	0.254	0.299	8.61e-07	6	Venous
Zic3	1.01e-10	-0.545537	0.203	0.258	1.94e-06	6	Venous
Dusp6	1.26e-10	-0.572786	0.223	0.274	2.43e-06	6	Venous
Clip1	2.56e-10	-0.54841	0.23	0.28	4.93e-06	6	Venous
Slc38a3	7.9e-10	-0.506662	0.328	0.356	1.52e-05	6	Venous
Cdc42ep3	1.91e-09	-0.549558	0.294	0.331	3.69e-05	6	Venous
Gpd2	1.93e-09	-0.500436	0.314	0.339	3.71e-05	6	Venous
Oaz2	3.6e-09	-0.500347	0.417	0.412	6.95e-05	6	Venous
Golim4	4.87e-09	-0.508535	0.234	0.277	9.39e-05	6	Venous
Snrk	5.8e-09	-0.505687	0.406	0.403	0.000111713	6	Venous
Cyr61	1.23e-06	-0.582718	0.332	0.363	0.023645	6	Venous
Serpine2	7.27e-06	-0.556098	0.261	0.281	0.140084	6	Venous
Edn1	6.22e-05	-0.695988	0.267	0.287	1	6	Venous
Plvap	0	5.67182	0.993	0.012	0	7	Choroid plexus
Plpp1	0	4.69945	0.986	0.192	0	7	Choroid plexus
Plpp3	0	4.42908	0.962	0.098	0	7	Choroid plexus
Igfbp3	0	4.11854	0.915	0.136	0	7	Choroid plexus
Cd24a	0	3.97516	0.911	0.028	0	7	Choroid plexus
Rbp7	0	3.9314	0.604	0.001	0	7	Choroid plexus
Thrsp	0	3.58311	0.891	0.028	0	7	Choroid plexus
Gpihbp1	0	3.57909	0.689	0.003	0	7	Choroid plexus
Esm1	0	3.26773	0.536	0.002	0	7	Choroid plexus
Slc43a3	0	3.1399	0.754	0.009	0	7	Choroid plexus
Fam167b	0	3.12085	0.727	0.004	0	7	Choroid plexus
Cd300lg	0	3.10906	0.788	0.008	0	7	Choroid plexus
Plscr2	0	2.9877	0.84	0.112	0	7	Choroid plexus
Ramp3	0	2.43287	0.7	0.061	0	7	Choroid plexus
Col13a1	0	2.16846	0.522	0.001	0	7	Choroid plexus
Mfap2	0	2.13967	0.512	0.017	0	7	Choroid plexus
Car8	0	2.05692	0.437	0.001	0	7	Choroid plexus
Ptgs1	0	1.86419	0.502	0.04	0	7	Choroid plexus
Jam3	0	1.8193	0.437	0.029	0	7	Choroid plexus
Ntf3	0	1.63615	0.345	0.001	0	7	Choroid plexus
Gm12002	0	1.61513	0.365	0.001	0	7	Choroid plexus
Cyp26b1	0	1.47402	0.317	0.002	0	7	Choroid plexus
Ldb2	0	1.39925	0.352	0.012	0	7	Choroid plexus
Exoc3l2	0	1.39305	0.311	0	0	7	Choroid plexus
Mndal	1.98e-293	1.47815	0.314	0.016	3.81e-289	7	Choroid plexus
Ifi203	3.45e-284	1.38366	0.307	0.016	6.65e-280	7	Choroid plexus
Pcdh17	1.39e-282	1.23888	0.256	0.011	2.67e-278	7	Choroid plexus
Gimap4	1.71e-259	1.72289	0.468	0.043	3.3e-255	7	Choroid plexus
1810011O10Rik	1.62e-244	1.76667	0.454	0.042	3.12e-240	7	Choroid plexus
Nrp1	5.58e-232	3.27459	0.983	0.352	1.08e-227	7	Choroid plexus
Mgll	4.21e-220	2.11092	0.652	0.101	8.11e-216	7	Choroid plexus
Ehd4	4.49e-209	2.62343	0.874	0.235	8.65e-205	7	Choroid plexus
Plscr1	2.96e-199	2.04996	0.662	0.117	5.7e-195	7	Choroid plexus
Tspan15	7.52e-187	1.45593	0.379	0.038	1.45e-182	7	Choroid plexus
Mfge8	6.87e-182	2.41175	0.918	0.314	1.33e-177	7	Choroid plexus
Cmip	7.51e-172	1.15625	0.276	0.022	1.45e-167	7	Choroid plexus
Cldn5	2.16e-171	-3.08747	0.522	0.999	4.17e-167	7	Choroid plexus
Slc2a1	1.05e-165	-3.0815	0.386	0.987	2.02e-161	7	Choroid plexus
Rgcc	1.3e-165	3.18009	0.983	0.601	2.5e-161	7	Choroid plexus
Itm2b	4.79e-153	1.60009	1	0.989	9.23e-149	7	Choroid plexus
Pglyrp1	1.75e-151	-3.07768	0.416	0.97	3.36e-147	7	Choroid plexus
Slco1a4	4.32e-151	-3.09451	0.294	0.957	8.33e-147	7	Choroid plexus
Emcn	5.64e-147	2.06297	0.983	0.647	1.09e-142	7	Choroid plexus
Bsg	1.09e-146	-2.72383	0.98	0.999	2.1e-142	7	Choroid plexus
Ripply3	1.63e-145	1.27051	0.3	0.03	3.15e-141	7	Choroid plexus
Prss23	5.29e-145	2.24292	0.86	0.3	1.02e-140	7	Choroid plexus
Mef2c	3.26e-141	2.24903	0.829	0.285	6.28e-137	7	Choroid plexus
Timp3	3.49e-141	2.01337	0.983	0.574	6.72e-137	7	Choroid plexus
Clec14a	3.45e-131	2.03426	0.836	0.312	6.65e-127	7	Choroid plexus
Gngt2	1.7e-127	1.88339	0.689	0.187	3.28e-123	7	Choroid plexus
Hspg2	2.94e-126	1.52053	0.498	0.094	5.67e-122	7	Choroid plexus
Clec1a	9.2e-126	1.49522	0.413	0.065	1.77e-121	7	Choroid plexus
Lpcat1	8.71e-124	1.27042	0.334	0.044	1.68e-119	7	Choroid plexus
St3gal4	2.06e-123	1.14702	0.276	0.03	3.96e-119	7	Choroid plexus
Cd81	3.65e-118	1.34399	0.997	0.933	7.04e-114	7	Choroid plexus
Dhrs3	9.64e-116	1.45068	0.447	0.08	1.86e-111	7	Choroid plexus
Ifitm2	2.45e-112	1.51499	0.99	0.773	4.72e-108	7	Choroid plexus
B2m	4.04e-109	1.18944	1	0.993	7.78e-105	7	Choroid plexus
Meox1	5.13e-108	1.37602	0.396	0.067	9.89e-104	7	Choroid plexus
Emp2	1.19e-107	1.57896	0.57	0.139	2.3e-103	7	Choroid plexus
Cd200	5.99e-101	1.42896	0.993	0.826	1.16e-96	7	Choroid plexus
Tbxa2r	9.33e-101	1.10326	0.266	0.034	1.8e-96	7	Choroid plexus
Sgms1	1.49e-98	-2.10611	0.317	0.852	2.88e-94	7	Choroid plexus
Kdr	1.15e-97	1.79408	0.805	0.38	2.23e-93	7	Choroid plexus
H2-D1	9.53e-95	1.08954	0.997	0.972	1.84e-90	7	Choroid plexus
Lmcd1	1.93e-92	1.27511	0.369	0.067	3.71e-88	7	Choroid plexus
Slco1c1	1.73e-91	-2.36937	0.177	0.778	3.33e-87	7	Choroid plexus
Arl4a	5.98e-91	-2.18247	0.239	0.813	1.15e-86	7	Choroid plexus
Fez2	1.35e-90	1.51623	0.648	0.21	2.59e-86	7	Choroid plexus
Tm4sf1	1.01e-89	1.43233	0.969	0.673	1.94e-85	7	Choroid plexus
Tgtp2	2.37e-89	1.69317	0.584	0.169	4.58e-85	7	Choroid plexus
Tmem176a	1.31e-88	1.5707	0.556	0.155	2.52e-84	7	Choroid plexus
Sepp1	6.68e-88	-1.81999	0.922	0.978	1.29e-83	7	Choroid plexus
Vamp5	8.31e-88	1.61627	0.771	0.327	1.6e-83	7	Choroid plexus
Itm2a	1.08e-87	-1.84436	0.911	0.976	2.09e-83	7	Choroid plexus
Myct1	1.69e-86	1.40133	0.498	0.124	3.27e-82	7	Choroid plexus
Oaz2	4.7e-86	1.92145	0.805	0.408	9.07e-82	7	Choroid plexus
Vwa1	1.43e-85	-1.81135	0.41	0.858	2.76e-81	7	Choroid plexus
Gm12216	7.11e-85	1.26602	0.276	0.042	1.37e-80	7	Choroid plexus
Rdx	1.8e-82	1.68207	0.857	0.476	3.47e-78	7	Choroid plexus
Igfbp7	1e-79	0.996781	1	0.981	1.94e-75	7	Choroid plexus
Sncg	4.81e-79	1.14201	0.259	0.04	9.27e-75	7	Choroid plexus
Cd38	6.32e-79	1.16989	0.389	0.084	1.22e-74	7	Choroid plexus
Tmsb10	1.28e-77	-2.32336	0.546	0.859	2.47e-73	7	Choroid plexus
Spock2	5.3e-76	-2.03005	0.307	0.8	1.02e-71	7	Choroid plexus
Gatm	9.98e-76	-2.13143	0.188	0.734	1.92e-71	7	Choroid plexus
Cald1	2.84e-75	1.2264	0.461	0.116	5.47e-71	7	Choroid plexus
Hlx	3.02e-74	1.14007	0.314	0.059	5.83e-70	7	Choroid plexus
Rpl38	9.99e-74	-1.08036	0.911	0.984	1.93e-69	7	Choroid plexus
Slc7a5	1.15e-73	-2.22109	0.181	0.718	2.22e-69	7	Choroid plexus
Abi3	5.46e-73	1.27505	0.447	0.116	1.05e-68	7	Choroid plexus
Gas6	6.18e-72	1.38637	0.741	0.314	1.19e-67	7	Choroid plexus
AW112010	1.97e-71	1.68282	0.85	0.495	3.8e-67	7	Choroid plexus
Tmem88	3.68e-71	1.42194	0.608	0.215	7.1e-67	7	Choroid plexus
Abcb1a	5.95e-70	-1.94085	0.225	0.723	1.15e-65	7	Choroid plexus
Fn1	9.94e-68	-2.15785	0.123	0.655	1.92e-63	7	Choroid plexus
Lsr	1.04e-67	-2.03113	0.102	0.648	2.01e-63	7	Choroid plexus
Cd47	3.13e-67	1.32181	0.819	0.455	6.04e-63	7	Choroid plexus
H2-K1	1.66e-64	1.20099	0.939	0.733	3.19e-60	7	Choroid plexus
Gm694	1.18e-63	-2.0943	0.13	0.64	2.27e-59	7	Choroid plexus
Degs2	1.32e-63	-2.04716	0.109	0.631	2.54e-59	7	Choroid plexus
Smco4	1.54e-63	1.48479	0.71	0.323	2.98e-59	7	Choroid plexus
Foxq1	2.15e-63	-2.10531	0.106	0.633	4.14e-59	7	Choroid plexus
Ocln	4.86e-62	-1.96493	0.092	0.613	9.37e-58	7	Choroid plexus
Gpcpd1	4.6e-60	-1.84204	0.198	0.673	8.87e-56	7	Choroid plexus
Ptp4a3	2.4e-59	1.35008	0.59	0.227	4.62e-55	7	Choroid plexus
Iigp1	1.57e-55	1.62639	0.642	0.293	3.03e-51	7	Choroid plexus
Slc22a8	2.06e-55	-2.05209	0.109	0.587	3.97e-51	7	Choroid plexus
Crip1	2.39e-55	1.15016	0.949	0.675	4.6e-51	7	Choroid plexus
Srgn	2.56e-55	0.978437	0.962	0.827	4.93e-51	7	Choroid plexus
Ctsh	7.1e-55	-1.66454	0.229	0.678	1.37e-50	7	Choroid plexus
Glul	1.41e-54	-1.57966	0.563	0.857	2.71e-50	7	Choroid plexus
Mal	2.33e-54	-2.01573	0.123	0.596	4.48e-50	7	Choroid plexus
Vim	1.23e-50	-1.56005	0.276	0.687	2.37e-46	7	Choroid plexus
Igf1r	1.7e-50	-1.73737	0.164	0.62	3.28e-46	7	Choroid plexus
Ivns1abp	1.71e-50	1.17847	0.648	0.287	3.29e-46	7	Choroid plexus
Phf11d	1.52e-49	0.888664	0.263	0.057	2.93e-45	7	Choroid plexus
Tmem176b	4.18e-49	1.11604	0.655	0.288	8.05e-45	7	Choroid plexus
Ptn	4.85e-49	-2.00959	0.205	0.62	9.36e-45	7	Choroid plexus
Crim1	8.18e-48	1.14791	0.396	0.127	1.58e-43	7	Choroid plexus
Paqr5	1.16e-47	-1.35509	0.283	0.719	2.24e-43	7	Choroid plexus
Gsta4	8.26e-47	-1.85273	0.126	0.559	1.59e-42	7	Choroid plexus
Psmb8	1.6e-45	1.14641	0.782	0.483	3.09e-41	7	Choroid plexus
Wfdc1	7.1e-45	-1.40151	0.307	0.681	1.37e-40	7	Choroid plexus
Nebl	2.38e-44	-1.70023	0.106	0.536	4.58e-40	7	Choroid plexus
Maoa	4.51e-44	-1.60446	0.113	0.529	8.69e-40	7	Choroid plexus
Tgtp1	5.16e-44	1.08968	0.461	0.166	9.95e-40	7	Choroid plexus
Sntb2	1.72e-43	0.800175	0.259	0.061	3.32e-39	7	Choroid plexus
Fth1	3.2e-43	-0.942893	0.99	0.994	6.17e-39	7	Choroid plexus
H2-Q4	1.17e-42	1.12646	0.693	0.377	2.25e-38	7	Choroid plexus
Snrk	1.5e-41	1.21987	0.696	0.4	2.88e-37	7	Choroid plexus
Ccdc141	2.25e-41	-1.61378	0.102	0.52	4.33e-37	7	Choroid plexus
Nfib	2.26e-41	1.06501	0.676	0.358	4.35e-37	7	Choroid plexus
Slc3a2	2.37e-41	-0.937021	0.846	0.938	4.56e-37	7	Choroid plexus
Ifngr1	2.83e-41	1.11437	0.567	0.262	5.45e-37	7	Choroid plexus
Ncoa3	4.59e-40	0.958854	0.297	0.083	8.84e-36	7	Choroid plexus
Prom1	6.84e-40	-1.6925	0.096	0.497	1.32e-35	7	Choroid plexus
Dok4	7.55e-40	0.894693	0.324	0.096	1.46e-35	7	Choroid plexus
Tspan13	1.85e-39	-1.08992	0.573	0.832	3.56e-35	7	Choroid plexus
Bst2	3e-39	1.07646	0.84	0.624	5.79e-35	7	Choroid plexus
Slc31a1	6.31e-39	-1.54002	0.133	0.523	1.22e-34	7	Choroid plexus
H2-T23	8.62e-39	1.15409	0.666	0.36	1.66e-34	7	Choroid plexus
Plat	1.01e-38	-1.92545	0.239	0.595	1.96e-34	7	Choroid plexus
Ccnd2	3.38e-38	0.950112	0.369	0.122	6.51e-34	7	Choroid plexus
Psmb9	3.97e-38	1.09678	0.549	0.249	7.66e-34	7	Choroid plexus
Cd59a	6.77e-38	-1.50741	0.201	0.572	1.31e-33	7	Choroid plexus
Efna1	8.17e-38	1.06717	0.495	0.208	1.57e-33	7	Choroid plexus
Fcgrt	8.51e-38	-1.21542	0.433	0.734	1.64e-33	7	Choroid plexus
Mmrn2	1.42e-37	1.09818	0.549	0.258	2.73e-33	7	Choroid plexus
Cdc42ep2	1.69e-37	0.87161	0.294	0.085	3.26e-33	7	Choroid plexus
Slc40a1	2.75e-37	-1.66024	0.082	0.465	5.3e-33	7	Choroid plexus
Nkd1	3.44e-37	-1.62291	0.065	0.451	6.63e-33	7	Choroid plexus
St3gal6	3.42e-36	-1.20666	0.334	0.665	6.59e-32	7	Choroid plexus
Ccdc28b	4.07e-36	1.13105	0.468	0.194	7.84e-32	7	Choroid plexus
Stard8	5.22e-36	0.864458	0.304	0.091	1.01e-31	7	Choroid plexus
Sema3c	6.21e-36	-1.55228	0.181	0.534	1.2e-31	7	Choroid plexus
Dlc1	6.26e-36	1.07654	0.505	0.227	1.21e-31	7	Choroid plexus
Egfl7	1e-35	0.634738	0.983	0.93	1.93e-31	7	Choroid plexus
Lef1	1.49e-35	-1.5502	0.055	0.427	2.87e-31	7	Choroid plexus
Tmem252	1.76e-35	-2.01966	0.126	0.491	3.39e-31	7	Choroid plexus
Tspan12	2.76e-35	1.03887	0.519	0.235	5.31e-31	7	Choroid plexus
Slc29a1	4.16e-35	0.974655	0.328	0.108	8.01e-31	7	Choroid plexus
Marcks	1.41e-34	0.915367	0.297	0.09	2.71e-30	7	Choroid plexus
Rsad2	1.94e-34	1.03276	0.386	0.139	3.73e-30	7	Choroid plexus
Abcg2	2.14e-34	-0.866305	0.734	0.892	4.13e-30	7	Choroid plexus
Lysmd2	4.24e-34	0.901632	0.451	0.183	8.17e-30	7	Choroid plexus
Cited2	7.96e-34	1.08851	0.324	0.109	1.53e-29	7	Choroid plexus
Isyna1	1.32e-33	-1.41045	0.15	0.503	2.55e-29	7	Choroid plexus
Slc39a10	1.33e-33	-1.48775	0.082	0.441	2.56e-29	7	Choroid plexus
Rarg	1.72e-33	0.812119	0.273	0.079	3.31e-29	7	Choroid plexus
Abhd2	5.95e-33	-1.60259	0.109	0.469	1.15e-28	7	Choroid plexus
Pllp	9.64e-33	-1.55716	0.048	0.394	1.86e-28	7	Choroid plexus
Ly6c1	1.62e-32	-0.605227	1	0.998	3.12e-28	7	Choroid plexus
H2-Ab1	4.52e-32	1.51426	0.283	0.094	8.72e-28	7	Choroid plexus
Podxl	4.75e-32	0.932405	0.618	0.343	9.16e-28	7	Choroid plexus
Sox17	6.57e-32	-1.08904	0.273	0.639	1.27e-27	7	Choroid plexus
Rbms1	1.21e-31	0.904912	0.751	0.495	2.34e-27	7	Choroid plexus
Wars	2.42e-31	0.994343	0.314	0.107	4.67e-27	7	Choroid plexus
Ablim1	2.46e-31	-1.19032	0.304	0.621	4.73e-27	7	Choroid plexus
Mecom	6e-31	-1.32651	0.154	0.496	1.16e-26	7	Choroid plexus
Tap2	7.06e-31	0.900724	0.56	0.277	1.36e-26	7	Choroid plexus
Tapbp	9.13e-31	0.901402	0.686	0.415	1.76e-26	7	Choroid plexus
Alas1	2.18e-30	-1.18659	0.334	0.64	4.2e-26	7	Choroid plexus
Slc38a5	3.83e-30	-1.73786	0.068	0.4	7.38e-26	7	Choroid plexus
Apoe	4.38e-30	-0.682248	0.939	0.974	8.44e-26	7	Choroid plexus
Mfsd2a	1.55e-29	-1.54236	0.085	0.402	2.98e-25	7	Choroid plexus
Tpd52	2.32e-29	-1.23982	0.16	0.487	4.47e-25	7	Choroid plexus
Jup	2.55e-29	1.00378	0.444	0.203	4.91e-25	7	Choroid plexus
Bambi	2.63e-29	0.864941	0.294	0.098	5.06e-25	7	Choroid plexus
Slc7a1	8.12e-29	-1.65557	0.119	0.435	1.56e-24	7	Choroid plexus
S100a10	1.99e-28	0.907849	0.365	0.146	3.83e-24	7	Choroid plexus
Ctla2a	2.9e-28	-1.78435	0.768	0.849	5.59e-24	7	Choroid plexus
Tie1	3.17e-28	0.894268	0.573	0.3	6.11e-24	7	Choroid plexus
Ifi47	3.31e-28	0.965057	0.488	0.227	6.37e-24	7	Choroid plexus
Sh3bp5	4.51e-28	0.845256	0.259	0.084	8.69e-24	7	Choroid plexus
Ndufc2	5.59e-28	0.779213	0.785	0.562	1.08e-23	7	Choroid plexus
Sgk1	6.68e-28	1.17613	0.662	0.42	1.29e-23	7	Choroid plexus
Txnip	1.28e-27	0.987623	0.58	0.321	2.47e-23	7	Choroid plexus
Tinagl1	1.42e-27	0.848559	0.795	0.598	2.74e-23	7	Choroid plexus
Mt1	6.2e-27	-1.60787	0.478	0.703	1.2e-22	7	Choroid plexus
Arl2bp	8.34e-27	-1.09644	0.208	0.53	1.61e-22	7	Choroid plexus
Prnp	1.03e-26	-1.1868	0.184	0.501	1.99e-22	7	Choroid plexus
Aqp11	1.48e-26	-1.34963	0.058	0.359	2.86e-22	7	Choroid plexus
Gltp	1.68e-26	-1.21569	0.195	0.498	3.23e-22	7	Choroid plexus
Rnaset2b	2.37e-26	0.878168	0.696	0.443	4.58e-22	7	Choroid plexus
Slc1a1	7.54e-26	-1.39138	0.075	0.374	1.45e-21	7	Choroid plexus
Apod	2.59e-25	-1.68574	0.164	0.454	5e-21	7	Choroid plexus
Slc16a4	4.84e-25	-1.30753	0.065	0.356	9.32e-21	7	Choroid plexus
Ifnar1	7.93e-25	-1.31982	0.072	0.359	1.53e-20	7	Choroid plexus
Ddc	1.02e-24	-1.40782	0.048	0.329	1.97e-20	7	Choroid plexus
Sec62	1.12e-24	-0.772455	0.543	0.77	2.16e-20	7	Choroid plexus
Irf1	1.86e-24	0.80457	0.331	0.13	3.59e-20	7	Choroid plexus
Tnfsf10	2.31e-24	0.74991	0.273	0.096	4.45e-20	7	Choroid plexus
Slc16a1	2.67e-24	-1.53587	0.099	0.389	5.14e-20	7	Choroid plexus
Tap1	3.5e-24	0.864341	0.386	0.173	6.75e-20	7	Choroid plexus
Fam63a	4.3e-24	-1.21209	0.133	0.423	8.29e-20	7	Choroid plexus
Gadd45b	1.7e-23	0.792482	0.28	0.103	3.27e-19	7	Choroid plexus
AU021092	2.25e-23	-1.20029	0.14	0.429	4.33e-19	7	Choroid plexus
Gstm7	5.24e-23	-1.33526	0.024	0.286	1.01e-18	7	Choroid plexus
Scarb1	1.56e-22	0.887574	0.491	0.262	3e-18	7	Choroid plexus
Cxcl12	2.04e-22	-1.53286	0.403	0.618	3.93e-18	7	Choroid plexus
Gnas	2.46e-22	0.507301	0.952	0.877	4.75e-18	7	Choroid plexus
Pkm	2.71e-22	-0.784375	0.587	0.756	5.23e-18	7	Choroid plexus
Itpkb	3.18e-22	0.733764	0.341	0.143	6.14e-18	7	Choroid plexus
Id1	3.2e-22	-0.746721	0.771	0.901	6.18e-18	7	Choroid plexus
Hexa	9.83e-22	0.770633	0.379	0.171	1.89e-17	7	Choroid plexus
Slc38a3	1.92e-21	-1.1505	0.089	0.358	3.71e-17	7	Choroid plexus
Egr1	2.07e-21	0.868502	0.59	0.361	3.98e-17	7	Choroid plexus
Hes1	2.28e-21	0.927828	0.693	0.499	4.4e-17	7	Choroid plexus
Igtp	3.08e-21	1.01666	0.491	0.277	5.94e-17	7	Choroid plexus
Rgs12	3.59e-21	-1.1122	0.164	0.425	6.93e-17	7	Choroid plexus
Itih5	1.61e-20	-1.23506	0.198	0.437	3.1e-16	7	Choroid plexus
Hmgcs2	2.15e-20	-1.32178	0.051	0.297	4.14e-16	7	Choroid plexus
Mt2	2.18e-20	-1.98737	0.184	0.435	4.2e-16	7	Choroid plexus
Tsc22d1	2.36e-20	-0.570833	0.962	0.961	4.54e-16	7	Choroid plexus
Pik3ip1	2.84e-20	-0.994161	0.164	0.432	5.47e-16	7	Choroid plexus
Net1	3.38e-20	-1.20868	0.109	0.359	6.52e-16	7	Choroid plexus
Selm	3.52e-20	0.758465	0.628	0.406	6.79e-16	7	Choroid plexus
Fos	6.28e-20	0.697763	0.881	0.735	1.21e-15	7	Choroid plexus
Rnaset2a	1.43e-19	0.732542	0.563	0.337	2.76e-15	7	Choroid plexus
9430020K01Rik	2.36e-19	-0.978664	0.225	0.477	4.56e-15	7	Choroid plexus
Vwf	3.29e-19	-1.19727	0.092	0.337	6.35e-15	7	Choroid plexus
Sox18	4.01e-19	0.701622	0.515	0.295	7.73e-15	7	Choroid plexus
Eva1b	6.63e-19	0.674032	0.532	0.307	1.28e-14	7	Choroid plexus
Csrp2	7.48e-19	-1.07169	0.16	0.407	1.44e-14	7	Choroid plexus
Ldha	8.44e-19	-0.748236	0.584	0.748	1.63e-14	7	Choroid plexus
Pcp4l1	9.22e-19	-0.707513	0.522	0.713	1.78e-14	7	Choroid plexus
Cpe	3.15e-18	-1.19294	0.167	0.397	6.07e-14	7	Choroid plexus
Cyyr1	5.25e-18	0.646872	0.662	0.442	1.01e-13	7	Choroid plexus
Cav1	5.88e-18	0.645842	0.549	0.319	1.13e-13	7	Choroid plexus
Gpd2	1.27e-17	-1.00804	0.109	0.341	2.44e-13	7	Choroid plexus
Slc6a6	1.37e-17	-0.871491	0.491	0.676	2.65e-13	7	Choroid plexus
Hspb1	1.59e-17	0.524496	0.956	0.901	3.07e-13	7	Choroid plexus
Grap	2.29e-17	-0.883649	0.215	0.459	4.41e-13	7	Choroid plexus
Tfrc	3.82e-17	-1.15229	0.072	0.29	7.36e-13	7	Choroid plexus
Stmn1	3.92e-17	-0.887611	0.348	0.565	7.56e-13	7	Choroid plexus
Thbd	5.11e-17	0.767664	0.437	0.242	9.84e-13	7	Choroid plexus
Zic3	9.13e-17	-1.06261	0.048	0.258	1.76e-12	7	Choroid plexus
Tpm4	9.21e-17	-0.664555	0.563	0.734	1.77e-12	7	Choroid plexus
Psme2	1.31e-16	0.689559	0.679	0.501	2.53e-12	7	Choroid plexus
Gbp7	1.48e-16	0.853023	0.502	0.306	2.86e-12	7	Choroid plexus
Plk2	2.58e-16	0.69705	0.543	0.331	4.98e-12	7	Choroid plexus
Col4a1	3.16e-16	0.641386	0.584	0.37	6.1e-12	7	Choroid plexus
Lrrfip1	3.6e-16	0.670498	0.341	0.169	6.95e-12	7	Choroid plexus
Fry	5.04e-16	-0.852635	0.273	0.494	9.71e-12	7	Choroid plexus
Palmd	5.25e-16	-0.940075	0.157	0.381	1.01e-11	7	Choroid plexus
Ppfibp1	6.05e-16	-0.988791	0.072	0.283	1.17e-11	7	Choroid plexus
Tspan5	6.54e-16	-0.896172	0.164	0.392	1.26e-11	7	Choroid plexus
Prkcdbp	8.21e-16	0.581283	0.635	0.417	1.58e-11	7	Choroid plexus
Ndufa7	9.86e-16	-0.620372	0.7	0.802	1.9e-11	7	Choroid plexus
Itm2c	1.1e-15	-0.971657	0.287	0.495	2.13e-11	7	Choroid plexus
St6galnac2	1.2e-15	-0.931359	0.147	0.364	2.31e-11	7	Choroid plexus
Tjp1	1.92e-15	-0.882424	0.181	0.4	3.71e-11	7	Choroid plexus
Capg	2.13e-15	-0.935121	0.113	0.329	4.1e-11	7	Choroid plexus
Ccnd1	2.24e-15	0.640703	0.263	0.116	4.33e-11	7	Choroid plexus
Il10rb	2.81e-15	-0.772924	0.321	0.528	5.42e-11	7	Choroid plexus
Fam101b	3.02e-15	0.717344	0.369	0.195	5.82e-11	7	Choroid plexus
Pcmtd1	3.23e-15	-0.821925	0.239	0.458	6.22e-11	7	Choroid plexus
Pitpnc1	3.39e-15	0.629272	0.396	0.21	6.53e-11	7	Choroid plexus
Nostrin	4.31e-15	-0.824918	0.355	0.556	8.31e-11	7	Choroid plexus
Btg1	5.32e-15	0.664148	0.679	0.507	1.03e-10	7	Choroid plexus
Max	7.86e-15	-0.851451	0.195	0.409	1.52e-10	7	Choroid plexus
Polk	8.64e-15	-0.997963	0.082	0.284	1.67e-10	7	Choroid plexus
Ctsl	1.32e-14	0.740164	0.659	0.483	2.54e-10	7	Choroid plexus
Mgat1	1.52e-14	0.607519	0.273	0.125	2.94e-10	7	Choroid plexus
Hpcal1	1.57e-14	0.643673	0.498	0.307	3.02e-10	7	Choroid plexus
Trim37	2.09e-14	0.672886	0.375	0.203	4.03e-10	7	Choroid plexus
Pomp	2.62e-14	-0.512591	0.683	0.813	5.06e-10	7	Choroid plexus
Dock9	3.04e-14	-0.870508	0.137	0.341	5.86e-10	7	Choroid plexus
Psme1	3.3e-14	0.655996	0.642	0.444	6.36e-10	7	Choroid plexus
Gng5	3.45e-14	-0.525882	0.761	0.861	6.64e-10	7	Choroid plexus
Cd320	4.01e-14	-0.895714	0.072	0.265	7.72e-10	7	Choroid plexus
Pir	4.34e-14	-0.884415	0.068	0.263	8.36e-10	7	Choroid plexus
Unc45b	6.4e-14	0.582049	0.29	0.14	1.23e-09	7	Choroid plexus
Klf6	8.6e-14	-0.736575	0.478	0.644	1.66e-09	7	Choroid plexus
1810037I17Rik	9.44e-14	-0.511638	0.703	0.79	1.82e-09	7	Choroid plexus
Fnbp1l	9.84e-14	-0.928685	0.099	0.288	1.9e-09	7	Choroid plexus
Vgll4	9.98e-14	0.596402	0.392	0.218	1.92e-09	7	Choroid plexus
Faim	1.03e-13	-0.830394	0.106	0.303	1.98e-09	7	Choroid plexus
Gimap6	1.28e-13	0.533599	0.72	0.567	2.47e-09	7	Choroid plexus
Cdc42ep1	1.66e-13	0.542617	0.263	0.12	3.19e-09	7	Choroid plexus
Afap1l1	1.67e-13	-0.745633	0.256	0.463	3.23e-09	7	Choroid plexus
Clu	1.97e-13	0.562333	0.485	0.295	3.79e-09	7	Choroid plexus
Sparcl1	1.98e-13	-0.619378	0.737	0.811	3.82e-09	7	Choroid plexus
Edn1	3.07e-13	-1.17103	0.096	0.289	5.92e-09	7	Choroid plexus
Camk1	3.76e-13	0.594252	0.413	0.238	7.24e-09	7	Choroid plexus
Klf7	4.2e-13	0.577413	0.556	0.369	8.09e-09	7	Choroid plexus
Bnip3l	4.57e-13	-0.580877	0.573	0.704	8.82e-09	7	Choroid plexus
Pltp	5.78e-13	-0.598756	0.836	0.86	1.12e-08	7	Choroid plexus
Xdh	7.14e-13	0.609108	0.447	0.264	1.38e-08	7	Choroid plexus
Tspan9	8.49e-13	0.569579	0.266	0.129	1.64e-08	7	Choroid plexus
Pkig	1.16e-12	-0.721982	0.273	0.472	2.24e-08	7	Choroid plexus
Dhrs7	1.23e-12	0.580404	0.372	0.209	2.38e-08	7	Choroid plexus
Hspa12b	1.42e-12	-0.76387	0.212	0.403	2.74e-08	7	Choroid plexus
Cyb5a	1.45e-12	0.519163	0.655	0.483	2.79e-08	7	Choroid plexus
Unc93b1	1.59e-12	0.513578	0.28	0.136	3.06e-08	7	Choroid plexus
Mtus1	1.62e-12	-0.778141	0.195	0.384	3.13e-08	7	Choroid plexus
Cgnl1	2.19e-12	-0.829596	0.102	0.281	4.22e-08	7	Choroid plexus
Col4a2	2.42e-12	0.612333	0.485	0.312	4.67e-08	7	Choroid plexus
Mgst3	3.46e-12	0.569139	0.369	0.209	6.68e-08	7	Choroid plexus
Gbp2	3.48e-12	0.744598	0.43	0.268	6.71e-08	7	Choroid plexus
Mospd1	3.85e-12	-0.767915	0.102	0.283	7.42e-08	7	Choroid plexus
Nampt	4.24e-12	-0.845421	0.133	0.311	8.16e-08	7	Choroid plexus
Ndrg1	5.1e-12	-0.700669	0.358	0.537	9.83e-08	7	Choroid plexus
Foxf2	6.08e-12	-0.742833	0.143	0.327	1.17e-07	7	Choroid plexus
Bcam	6.36e-12	0.645745	0.597	0.443	1.23e-07	7	Choroid plexus
Mbnl2	1.02e-11	0.652822	0.461	0.292	1.97e-07	7	Choroid plexus
Junb	1.28e-11	0.547324	0.863	0.766	2.46e-07	7	Choroid plexus
Mcf2l	1.76e-11	0.570799	0.471	0.3	3.4e-07	7	Choroid plexus
Aig1	3.15e-11	0.558869	0.266	0.138	6.06e-07	7	Choroid plexus
Golim4	3.72e-11	-0.757939	0.106	0.277	7.16e-07	7	Choroid plexus
Nck1	4.43e-11	0.569407	0.413	0.254	8.53e-07	7	Choroid plexus
Slbp	4.85e-11	0.535295	0.287	0.15	9.34e-07	7	Choroid plexus
Eogt	5.5e-11	-0.743618	0.137	0.307	1.06e-06	7	Choroid plexus
Asap1	5.96e-11	0.536627	0.29	0.154	1.15e-06	7	Choroid plexus
Timm10b	6.22e-11	-0.700755	0.239	0.413	1.2e-06	7	Choroid plexus
Prdx4	6.29e-11	0.59603	0.283	0.15	1.21e-06	7	Choroid plexus
Jam2	6.37e-11	-0.646828	0.324	0.485	1.23e-06	7	Choroid plexus
Rnase4	8.88e-11	-0.798208	0.116	0.282	1.71e-06	7	Choroid plexus
Higd1a	1.03e-10	-0.619541	0.283	0.461	1.99e-06	7	Choroid plexus
Gbp4	1.76e-10	0.62051	0.334	0.193	3.38e-06	7	Choroid plexus
Degs1	2.46e-10	0.595813	0.358	0.213	4.73e-06	7	Choroid plexus
S1pr1	2.7e-10	-0.643754	0.369	0.517	5.21e-06	7	Choroid plexus
Arf6	2.8e-10	-0.657049	0.287	0.458	5.4e-06	7	Choroid plexus
Tmbim1	3.59e-10	0.519026	0.266	0.141	6.91e-06	7	Choroid plexus
Car4	3.8e-10	-0.855269	0.611	0.709	7.33e-06	7	Choroid plexus
Tnfaip1	3.95e-10	0.585797	0.451	0.295	7.61e-06	7	Choroid plexus
Pop5	4.05e-10	-0.687046	0.218	0.375	7.8e-06	7	Choroid plexus
Xbp1	4.51e-10	-0.732643	0.276	0.433	8.7e-06	7	Choroid plexus
Ube2v2	4.52e-10	-0.687461	0.157	0.319	8.71e-06	7	Choroid plexus
Stat1	5.41e-10	0.591449	0.389	0.242	1.04e-05	7	Choroid plexus
H2-T22	5.92e-10	0.512431	0.42	0.264	1.14e-05	7	Choroid plexus
Arhgef15	6.08e-10	0.51082	0.287	0.158	1.17e-05	7	Choroid plexus
Mxd4	7.63e-10	0.528878	0.587	0.428	1.47e-05	7	Choroid plexus
Ecm1	1.04e-09	-0.693356	0.177	0.345	2e-05	7	Choroid plexus
Tpm1	1.12e-09	-0.61834	0.242	0.408	2.17e-05	7	Choroid plexus
Itga6	1.72e-09	-0.647914	0.184	0.345	3.32e-05	7	Choroid plexus
Ctsz	2.13e-09	0.507597	0.567	0.413	4.1e-05	7	Choroid plexus
Hmcn1	2.58e-09	-0.802076	0.167	0.315	4.98e-05	7	Choroid plexus
Hmgn1	7.13e-09	-0.574243	0.266	0.418	0.000137381	7	Choroid plexus
Bcl2l1	1.01e-08	-0.568654	0.348	0.498	0.000194703	7	Choroid plexus
Hrct1	1.15e-08	-0.719849	0.123	0.268	0.000221265	7	Choroid plexus
Scgb3a1	1.21e-08	-1.40593	0.188	0.333	0.00023304	7	Choroid plexus
Palm	1.65e-08	-0.675165	0.15	0.293	0.000318978	7	Choroid plexus
Clip1	3.11e-08	-0.619742	0.137	0.28	0.000598598	7	Choroid plexus
Lmo2	3.36e-08	-0.553452	0.276	0.428	0.000647641	7	Choroid plexus
Lamtor5	3.64e-08	-0.501849	0.358	0.495	0.000701306	7	Choroid plexus
Cd9	6.85e-08	-0.532921	0.232	0.388	0.00131953	7	Choroid plexus
Sorbs2	9.45e-08	-0.595889	0.249	0.383	0.00182144	7	Choroid plexus
Lima1	1.96e-07	-0.622087	0.137	0.262	0.00378198	7	Choroid plexus
Eci2	2.63e-07	-0.575707	0.212	0.344	0.00506895	7	Choroid plexus
Fas	3.39e-07	-0.502651	0.362	0.499	0.00653057	7	Choroid plexus
Ifit1	3.7e-07	-0.705939	0.317	0.451	0.00714096	7	Choroid plexus
Acer2	4.79e-07	-0.601995	0.232	0.358	0.00923171	7	Choroid plexus
Gde1	4.86e-07	-0.567729	0.174	0.302	0.00937614	7	Choroid plexus
Aspscr1	4.91e-07	-0.58033	0.143	0.268	0.00945605	7	Choroid plexus
Ube2l6	6.4e-07	0.517817	0.341	0.231	0.0123433	7	Choroid plexus
Tpi1	6.48e-07	-0.529588	0.184	0.312	0.0124946	7	Choroid plexus
S100a11	9.01e-07	-0.662673	0.362	0.461	0.0173591	7	Choroid plexus
Mast4	1.08e-06	-0.518155	0.188	0.322	0.0208504	7	Choroid plexus
Gch1	1.71e-06	-0.50888	0.157	0.281	0.03287	7	Choroid plexus
Ier3	2.96e-06	-0.659144	0.396	0.489	0.0570184	7	Choroid plexus
Neat1	3.79e-06	-0.524469	0.27	0.384	0.0729794	7	Choroid plexus
Cdc42ep3	6.09e-06	-0.646189	0.225	0.331	0.117454	7	Choroid plexus
Serpine2	7.24e-06	-0.639688	0.171	0.281	0.139643	7	Choroid plexus
Socs3	1.01e-05	0.598348	0.362	0.26	0.194518	7	Choroid plexus
Ppp1r15a	1.03e-05	0.515906	0.338	0.238	0.199204	7	Choroid plexus
Smox	1.34e-05	-0.501384	0.215	0.326	0.25736	7	Choroid plexus
Cd74	5.68e-05	1.07023	0.314	0.227	1	7	Choroid plexus

## Sheet: Table S3
Table S3. Marker genes for UCell scoring in each EC subtypes
Art	Arteriole	Cap	Venule	Venous	Healing	IFN-activated	Choroid plexus
Mgp+	Cxcl12+	Car4+	Slc38a5+	Lrg1+	Mt2+	Iigp1+	Plvap+
Gkn3+	Glul+	Slc7a5+	Cfh+	Ackr1+	Tubb6+	Ifit3+	Plpp1+
Stmn2+	Tsc22d1+	Gatm+	Tmsb10+	Lcn2+	Ecscr+	Tgtp2+	Plpp3+
Glul+	Tmsb10-	Sparcl1+	Rnase4+	Ifitm1+	Tmem252+	Tgtp1+	Igfbp3+
Edn1+	Rgcc+	Ly6a-	Car4+	Vcam1+	Ctla2a+	Gbp2+	Cd24a+
Bmx+	Ctla2a-	Igfbp7-	Cxcl12-	Cfh+	Ch25h+	Igtp+	Rbp7+
Amd1+	Sepp1+	Ifitm3-	Itih5+	Vwf+	Fkbp1a+	Gbp4+	Thrsp+
Tmem100+	Slc6a6+	Ifitm2-	Fn1+	Ch25h+	Plaur+	Isg15+	Gpihbp1+
Timp3+	Ptn+	S100a11-	Ndnf+	Mustn1+	Litaf+	Ifit3b+	Esm1+
Tm4sf1+	Car4-	Ecscr-	Glul-	Tmem176a+	S100a11+	Ifit1+	Slc43a3+
Rasd1+	Rnase4-	Slc22a8+	Vwf+	Tmem176b+	Anxa2+	Ifi47+	Fam167b+
Cdk19+	Slc38a5-	Tm4sf1-	Tfrc+	Tmem252+	Igfbp7+	Gbp7+	Cd300lg+
Egfl8+	Ecscr-	Gngt2-	Net1+	Fth1+	Rps2+	Irgm1+	Plscr2+
Ccnd2+	Vwf-	Gadd45g-	Rbp1+	Serpina3n+	Adamts9+	Psmb8+	Ramp3+
Edn3+	Cpe-	Slc16a1+	Hs3st1+	Gpr182+	Col4a1+	Gbp3+	Col13a1+
Igfbp3+	Sema3c+	Cd9-	Apod+	Ptgs2+	Adamts1+	Stat1+	Mfap2+
Slc6a6+	Tmem252-	Hmcn1+	Nampt+	Il1r1+	Serpinh1+	Oasl2+	Car8+
Crip1+	Nebl+	Cd200-	Slc40a1+	Nr2f2+	Msn+	Zbp1+	Ptgs1+
Prss23+	Sox17+	Glul-	Rgcc-	Bst1+	Col4a2+	Tap1+	Jam3+
Alpl+	Anxa2-	Prkcdbp-	Ddah1+	Ifitm2+	Rhoc+	Gbp5+	Ntf3+
Hey1+	Fn1-	Mmrn2-	Ctsc+	Ecscr+	Gapdh+	Bst2+	Gm12002+
Slc26a10+	Fkbp1a-	Tmem252-	Igfbp7-	Ifitm3+	Xbp1+	Rsad2+	Cyp26b1+
Cdkn1c+	Gstm7+	Fxyd5-	Tm4sf1-	Cp+	Ifitm2+	Psmb9+	Ldb2+
Sema3g+	Slc16a1-	Tmem176b-	Timp3-	Bsg-	Igfbp4+	AW112010+	Exoc3l2+
Mgst1+	AW112010-	Igf1r+	Mt1-	Nrp2+	Rnd1+	Gbp9+	Mndal+
Eps8l2+	Cdkn1c+	Adamts1-	Plk2-	Tsc22d1-	Tpm3+	Irf7+	Ifi203+
Msx1+	AU021092-	Cd93-	Mt2-	Apod+	Gngt2+	Usp18+	Pcdh17+
Rad54b+	Apod-	Prss23-	Gadd45g-	Tgm2+	Spp1+	Rtp4+	Gimap4+
Ly6c1+	Csrp2-	Adam15-	Ivns1abp-	Ctsc+	Il4ra+	Cxcl12+	1810011O10Rik+
Calm1+	Iigp1-	Slc7a1+	8430408G22Rik-	Pla2g4a+	Fxyd5+	Psmb10+	Nrp1+

## Sheet: Table S4
Table S4 The primers and shRNA sequences used in PCR
Name	Sequence (5′‐3′)
Amplified primer by PCR
XBP1 F (XhoI)	CCGCTCGAGGCCACCATGGTGGTGGTGGCAGCGGCGCCGAG
XBP1 R (BamHI)	CGCGGATCCTTAGACACTAATCAGCTGGGGGAAAAG
shRNA
sh‐XBP1 F (BamHI)	GATCCGTCTGCTTCACTAAAAGCCAAACTCGAGTTTGGCTTTTAGTGAAGCAGACTTTTTG
sh‐XBP1 R (EcoRI)	AATTCGTCTGCTTCACTAAAAGCCAAACTCGAGTTTGGCTTTTAGTGAAGCAGACG
Detected primer by PCR
XBP1 F	AAGAAGAGAACCAGAAACTCC
XBP1 R	TGAGACCTCTTCAGTAACCA
β‐actin F	AGGGAAATCGTGCGTGACAT
β‐actin R	GAACCGCTCATTGCCGATAG
The primers were all synthesized by GENEWIZ, Suzhou, Jiangsu, China.

## Sheet: Table S5
Table S5. Differentially expressed gene list of Healing EC between MCAO and sham conditions
gene	p_val	avg_log2FC	pct.1	pct.2	p_val_adj
Spp1	1.88409e-168	3.43149	0.92	0.003	3.63178e-164
AY036118	2.53949e-145	1.80187	0.985	0.64	4.89513e-141
Gm42418	4.04855e-145	1.73786	0.984	0.699	7.80398e-141
Itm2a	3.79183e-141	-2.11632	0.867	0.994	7.30913e-137
Igfbp7	4.58725e-138	1.43705	1	0.985	8.84238e-134
Bsg	4.01726e-133	-1.67152	0.991	1	7.74367e-129
Tmem252	2.18314e-118	2.13225	0.95	0.503	4.20823e-114
Tsc22d1	1.19378e-114	-1.56166	0.782	1	2.30112e-110
Dbp	8.85167e-111	-1.47006	0.041	0.375	1.70625e-106
Pltp	2.93013e-108	-1.87802	0.571	0.92	5.64812e-104
Tspan13	1.22242e-99	-1.57194	0.539	0.938	2.35633e-95
Fkbp1a	1.07958e-91	1.51237	0.962	0.824	2.08099e-87
Rps27rt	3.75751e-89	-1.52222	0.536	0.881	7.24297e-85
Spock2	7.70558e-88	-1.67303	0.444	0.836	1.48533e-83
Sparcl1	2.54153e-86	-1.59782	0.553	0.908	4.89906e-82
Slc7a5	5.31003e-78	-1.49772	0.401	0.812	1.02356e-73
Ccl4	7.37139e-78	1.94526	0.661	0.068	1.42091e-73
Ctsb	2.70759e-76	1.34213	0.893	0.524	5.21915e-72
Ecscr	3.67232e-76	1.59855	0.85	0.464	7.07877e-72
Slco1a4	4.22727e-76	-1.15208	0.775	0.973	8.14848e-72
S100a11	1.32883e-73	1.5559	0.846	0.458	2.56145e-69
Ifitm2	5.05734e-68	1.12377	0.961	0.812	9.74853e-64
Mt2	7.18021e-68	2.68591	0.82	0.411	1.38406e-63
Rps27	8.88257e-68	-0.733466	0.989	0.997	1.7122e-63
Fcgrt	1.58642e-65	-1.27785	0.498	0.833	3.05799e-61
Ly6e	1.43216e-64	-0.736049	0.972	0.991	2.76063e-60
Ctla2a	9.97563e-64	1.52148	0.992	0.949	1.9229e-59
Abcb1a	3.0203e-63	-1.20634	0.458	0.804	5.82193e-59
Apoe	3.18206e-63	-1.02118	0.941	0.982	6.13373e-59
Ptn	3.91174e-63	-1.60153	0.281	0.658	7.54027e-59
Itm2b	5.53327e-62	-0.711041	0.959	0.997	1.06659e-57
Dynlt1b	8.69712e-62	-0.999188	0.039	0.268	1.67646e-57
Slc22a8	1.34081e-61	-1.31265	0.247	0.634	2.58455e-57
Uba52	1.64215e-61	-0.785083	0.908	0.988	3.16541e-57
Itih5	2.87602e-60	-1.35495	0.142	0.485	5.54381e-56
Ch25h	9.47786e-58	1.99269	0.583	0.089	1.82695e-53
Igf1r	2.47227e-57	-1.25581	0.326	0.693	4.76555e-53
Rpl9-ps6	1.98141e-56	-1.28013	0.17	0.494	3.81936e-52
Car4	5.32891e-56	-1.57651	0.521	0.812	1.0272e-51
Gm26917	1.20967e-53	1.19777	0.808	0.426	2.33175e-49
Slc40a1	3.08351e-53	-1.23583	0.236	0.586	5.94377e-49
Tubb6	1.37025e-51	1.69689	0.587	0.131	2.64129e-47
Tpm3	1.40545e-51	0.941491	0.922	0.741	2.70915e-47
Ifit3	5.02593e-51	-1.23857	0.241	0.598	9.68799e-47
Ftl1	1.48953e-49	0.666884	0.999	0.994	2.87122e-45
Mt1	2.10559e-49	1.99779	0.914	0.64	4.05873e-45
Rps2	3.24628e-49	1.08277	0.953	0.911	6.25752e-45
Ablim1	4.61419e-49	-1.10253	0.383	0.717	8.89431e-45
Polk	2.27413e-48	-1.06778	0.101	0.372	4.38362e-44
Cav1	5.46053e-48	-1.2807	0.211	0.521	1.05257e-43
Slco1c1	1.68154e-47	-1.0448	0.527	0.827	3.24133e-43
Litaf	5.98369e-47	1.34652	0.623	0.188	1.15342e-42
Tfrc	6.62944e-47	-0.9821	0.08	0.327	1.27789e-42
Rpl38	7.06785e-47	-0.638759	0.986	0.994	1.3624e-42
Prom1	9.72144e-47	-1.20038	0.252	0.571	1.8739e-42
Socs3	1.32982e-45	1.49318	0.583	0.155	2.56336e-41
Ybx1	2.64166e-45	0.741321	0.973	0.92	5.09207e-41
Sgms1	6.76484e-45	-0.861054	0.654	0.887	1.30399e-40
Hspa5	8.00306e-45	1.03222	0.857	0.622	1.54267e-40
Gapdh	1.08849e-44	1.04025	0.828	0.622	2.09818e-40
Hspa8	8.8066e-44	0.668491	0.989	0.967	1.69756e-39
Abcg2	2.47606e-43	-0.844409	0.786	0.92	4.77285e-39
Cst3	7.6996e-43	-0.555804	0.988	0.994	1.48417e-38
Ccl12	1.22929e-41	1.39097	0.488	0.077	2.36958e-37
4930578C19Rik	4.40629e-41	-0.832951	0.043	0.226	8.49357e-37
Adamts1	3.84948e-40	1.33094	0.596	0.202	7.42026e-36
Xbp1	4.04686e-40	1.13625	0.773	0.42	7.80073e-36
Eif4a1	5.98054e-39	0.933179	0.884	0.711	1.15281e-34
Serpinh1	8.46622e-39	0.995762	0.836	0.616	1.63195e-34
Gadd45g	1.82959e-38	1.39128	0.603	0.214	3.52672e-34
Col4a1	3.63196e-38	1.04229	0.739	0.402	7.00096e-34
Ifit1	8.52642e-38	-1.23213	0.248	0.545	1.64355e-33
Gstm1	3.76263e-37	-1.0335	0.452	0.708	7.25285e-33
Rps29	1.57667e-36	-0.48736	0.992	0.997	3.03919e-32
Lrg1	2.71436e-36	2.30766	0.434	0.074	5.23219e-32
Slc16a4	3.68772e-36	-0.992823	0.177	0.446	7.10845e-32
Pcp4l1	4.16777e-36	-0.952858	0.578	0.795	8.03379e-32
Irf7	1.03699e-35	-0.947857	0.447	0.717	1.9989e-31
Arpc1b	1.92591e-35	0.686017	0.938	0.789	3.71238e-31
Sepp1	1.12802e-34	-0.545057	0.881	0.982	2.17436e-30
Adamts9	2.2568e-34	1.3093	0.378	0.033	4.35021e-30
Tmtc2	3.61868e-34	-0.772023	0.055	0.235	6.97537e-30
St3gal6	3.68308e-34	-0.861028	0.528	0.762	7.09951e-30
Gm8797	7.942e-34	-0.938775	0.559	0.753	1.5309e-29
Fau	1.06079e-33	-0.574035	0.928	0.967	2.04477e-29
Cd14	1.07605e-33	1.19792	0.37	0.03	2.0742e-29
Gsta4	5.23376e-33	-1.05289	0.452	0.685	1.00886e-28
Grb14	9.00086e-33	-0.899129	0.112	0.336	1.73501e-28
Lmntd1	4.65433e-32	-0.399419	0.005	0.083	8.97169e-28
Plaur	5.6923e-32	1.13283	0.549	0.193	1.09725e-27
Ly6a	1.2238e-31	0.494522	1	1	2.359e-27
Grrp1	1.3758e-31	0.964415	0.782	0.509	2.652e-27
Rplp0	4.06279e-31	0.690153	0.946	0.902	7.83143e-27
Ttr	5.6721e-31	-0.424355	0.999	1	1.09335e-26
Fxyd5	7.75864e-31	0.668723	0.928	0.786	1.49556e-26
Esyt2	1.329e-30	-0.812747	0.095	0.301	2.56178e-26
AW112010	1.99912e-30	-1.22027	0.388	0.634	3.8535e-26
Sptbn1	2.33232e-30	-0.69005	0.75	0.863	4.49577e-26
Crip2	2.69155e-30	-0.579629	0.912	0.973	5.18824e-26
Slc6a6	2.99862e-30	-1.07198	0.464	0.69	5.78014e-26
Actg1	8.4875e-30	0.610403	0.973	0.961	1.63605e-25
Per3	2.52542e-29	-0.684114	0.041	0.188	4.868e-25
Cd63	2.68078e-29	1.03186	0.507	0.164	5.16747e-25
Msn	3.27969e-29	0.864946	0.801	0.598	6.32193e-25
Pik3ip1	5.79428e-29	-0.86322	0.204	0.455	1.11691e-24
Lgmn	1.06577e-28	0.871685	0.715	0.39	2.05438e-24
Ddc	1.81225e-28	-0.825017	0.123	0.342	3.4933e-24
Clic5	2.99103e-28	-0.760555	0.104	0.307	5.76551e-24
Ifit3b	3.36615e-28	-0.829882	0.128	0.348	6.48858e-24
Slc19a3	5.29029e-28	-0.649091	0.043	0.19	1.01976e-23
Rpl37	8.61307e-28	-0.44088	0.972	0.991	1.66026e-23
Ctsh	1.18044e-27	-0.789425	0.576	0.774	2.27542e-23
Pde2a	1.23891e-27	-0.826246	0.217	0.467	2.38812e-23
9430020K01Rik	1.23893e-27	-0.897361	0.333	0.574	2.38815e-23
Slc25a5	1.26384e-27	0.654976	0.9	0.762	2.43618e-23
Isyna1	1.3195e-27	-0.912124	0.314	0.565	2.54347e-23
Cdkn1a	1.7391e-27	0.704199	0.846	0.565	3.3523e-23
Anxa2	2.37579e-27	0.856994	0.836	0.72	4.57958e-23
H3f3a	2.54195e-27	-0.6761	0.707	0.83	4.89986e-23
Krtcap2	2.84778e-27	0.737828	0.788	0.565	5.48938e-23
Itm2c	4.71003e-27	1.01822	0.765	0.53	9.07906e-23
Plat	5.53831e-27	1.20102	0.721	0.455	1.06756e-22
Eif3f	1.21982e-26	-0.758775	0.611	0.768	2.35133e-22
Cav2	3.82966e-26	-0.918616	0.351	0.577	7.38205e-22
Gbp7	4.66918e-26	-0.862964	0.168	0.387	9.00031e-22
H2afv	1.18257e-25	-0.746063	0.381	0.616	2.27953e-21
Apod	1.52517e-25	-0.734169	0.373	0.61	2.93992e-21
Cd200	1.86441e-25	0.746338	0.943	0.887	3.59384e-21
Trim34a	3.69867e-25	-0.703991	0.052	0.196	7.12955e-21
Rps28	4.0379e-25	-0.618788	0.858	0.955	7.78346e-21
Gm9843	5.78867e-25	-0.853497	0.201	0.417	1.11582e-20
Nek7	8.40831e-25	1.09004	0.465	0.173	1.62079e-20
Ypel3	8.53547e-25	-0.821571	0.26	0.491	1.6453e-20
Gbp3	1.02998e-24	-0.848653	0.141	0.345	1.9854e-20
Akap12	1.19364e-24	1.20678	0.412	0.122	2.30085e-20
P2ry12	1.62242e-24	-0.678014	0.051	0.193	3.12738e-20
Il4ra	1.97755e-24	0.986423	0.353	0.068	3.81192e-20
Gatm	2.04315e-24	-0.718694	0.584	0.774	3.93839e-20
Rasgrp2	2.69894e-24	-0.847144	0.165	0.375	5.20247e-20
Gpx4	7.58671e-24	-0.630742	0.714	0.836	1.46241e-19
Oasl2	1.05383e-23	-0.788529	0.262	0.488	2.03135e-19
Sema3c	1.17728e-23	-0.779566	0.329	0.56	2.26932e-19
Isg15	1.49598e-23	-0.78479	0.482	0.702	2.88365e-19
Ercc1	1.66288e-23	0.995297	0.552	0.265	3.20536e-19
Ehd4	1.94682e-23	0.961224	0.527	0.241	3.75269e-19
Notum	2.75297e-23	-0.716471	0.049	0.185	5.30662e-19
Col4a2	3.05615e-23	0.794754	0.675	0.399	5.89104e-19
Cxcl12	3.13856e-23	-1.27744	0.413	0.616	6.04989e-19
Ccl3	3.35047e-23	0.947678	0.337	0.062	6.45836e-19
Angptl4	3.52516e-23	1.13418	0.374	0.095	6.7951e-19
Upp1	3.65534e-23	1.2319	0.253	0.012	7.04604e-19
Rpl27-ps3	4.43055e-23	-0.836358	0.259	0.47	8.54032e-19
Fth1	4.74599e-23	0.467465	1	0.991	9.14838e-19
Aig1	7.61825e-23	0.888481	0.377	0.092	1.46849e-18
Tnfsf10	9.60628e-23	-0.596725	0.038	0.161	1.85171e-18
Rtp4	9.9156e-23	-0.749528	0.396	0.625	1.91133e-18
Psmb9	1.20626e-22	-0.774064	0.163	0.363	2.32518e-18
Palm	1.23853e-22	-0.785793	0.118	0.304	2.38739e-18
Gm28727	1.39651e-22	-0.362233	0.01	0.083	2.69192e-18
Ran	1.41811e-22	0.724797	0.724	0.515	2.73355e-18
Sat1	1.5912e-22	0.980067	0.705	0.443	3.0672e-18
Ddx39	5.56733e-22	0.884616	0.412	0.131	1.07316e-17
Eif5a	6.93695e-22	0.660765	0.818	0.673	1.33717e-17
Tpt1	1.06287e-21	-0.472264	0.92	0.94	2.04879e-17
Rpl10	1.48423e-21	0.471854	0.962	0.938	2.861e-17
Arl4a	1.67079e-21	-0.67217	0.668	0.807	3.22061e-17
Slc38a3	3.40856e-21	-0.826441	0.238	0.446	6.57035e-17
Pfdn5	4.23202e-21	-0.599495	0.774	0.86	8.15765e-17
Ucp2	5.63563e-21	0.839808	0.701	0.47	1.08632e-16
Igfbp4	5.79622e-21	1.33893	0.28	0.042	1.11728e-16
Rpl13a	9.25235e-21	-0.379907	0.963	0.988	1.78348e-16
Il10rb	9.80979e-21	-0.708165	0.354	0.562	1.89094e-16
Pdia6	1.13298e-20	0.766157	0.7	0.479	2.18394e-16
Prdx1	1.30317e-20	0.484024	0.956	0.893	2.512e-16
Gm10709	1.55321e-20	-0.590769	0.044	0.164	2.99397e-16
Slc7a1	1.87033e-20	-0.967539	0.229	0.435	3.60525e-16
Rasip1	2.03927e-20	0.612217	0.771	0.533	3.93089e-16
Hsp90b1	2.30703e-20	0.672091	0.713	0.488	4.44704e-16
Glipr2	2.803e-20	0.913387	0.255	0.027	5.40307e-16
Eif4ebp1	2.9842e-20	0.783229	0.439	0.161	5.75235e-16
Hsp90ab1	3.10366e-20	0.462399	0.946	0.929	5.98262e-16
Timp1	3.50184e-20	1.04592	0.227	0.012	6.75014e-16
Rhoc	4.01225e-20	0.675177	0.819	0.613	7.73401e-16
Lmo2	4.42575e-20	-0.850585	0.269	0.467	8.53108e-16
Igfbp3	6.01001e-20	1.79036	0.284	0.054	1.15849e-15
Atox1	6.22048e-20	-0.466334	0.924	0.949	1.19906e-15
Emp1	7.10516e-20	1.03007	0.263	0.036	1.36959e-15
Lcn2	7.14901e-20	1.69332	0.375	0.122	1.37804e-15
Sdpr	7.66573e-20	-0.903282	0.453	0.625	1.47765e-15
Rapgef4	1.94209e-19	-0.766171	0.261	0.467	3.74358e-15
Gngt2	2.04387e-19	0.788043	0.494	0.217	3.93976e-15
Grcc10	4.05193e-19	-0.641955	0.509	0.693	7.8105e-15
Ccl2	4.44011e-19	0.863193	0.286	0.057	8.55875e-15
Per2	5.54858e-19	-0.232918	0.004	0.054	1.06954e-14
Sp100	6.1284e-19	-0.779519	0.242	0.432	1.18131e-14
Tnfrsf1a	7.73016e-19	0.774285	0.425	0.161	1.49006e-14
Ccdc85b	8.62539e-19	-0.753135	0.438	0.613	1.66263e-14
Pfn1	9.16176e-19	0.455486	0.949	0.899	1.76602e-14
Gm10076	9.34248e-19	-0.432334	0.878	0.955	1.80086e-14
Slc39a10	9.9485e-19	-0.850836	0.251	0.446	1.91767e-14
Ramp2	1.04038e-18	-0.545753	0.841	0.914	2.00543e-14
Prkcdbp	1.11269e-18	0.748819	0.7	0.485	2.14483e-14
Egr1	1.27102e-18	0.642848	0.523	0.232	2.45002e-14
Gstm7	1.30935e-18	-0.788907	0.108	0.268	2.5239e-14
Gm11808	1.32437e-18	-0.711059	0.424	0.607	2.55285e-14
Hsp90aa1	1.42256e-18	0.634522	0.69	0.464	2.74213e-14
Sparc	1.63515e-18	0.341681	0.997	0.988	3.15191e-14
Ldlrad3	1.74505e-18	-0.651169	0.122	0.289	3.36375e-14
Cox7a2l	1.78843e-18	-0.737051	0.425	0.592	3.44738e-14
Clic1	2.14103e-18	0.455688	0.909	0.807	4.12705e-14
Calr	2.15466e-18	0.692966	0.647	0.417	4.15333e-14
Stat1	2.3168e-18	-0.718434	0.166	0.345	4.46586e-14
Atp10a	2.66386e-18	-0.612231	0.092	0.244	5.13485e-14
Eif1	2.82083e-18	0.315818	0.997	0.982	5.43743e-14
Esd	2.84126e-18	1.01287	0.576	0.351	5.47681e-14
Degs2	3.04089e-18	-0.662167	0.425	0.619	5.86162e-14
Tnfrsf19	3.24306e-18	-0.630695	0.123	0.289	6.25131e-14
Gbp5	5.04638e-18	-0.623596	0.045	0.158	9.7274e-14
Pdlim1	5.1111e-18	0.907225	0.203	0.009	9.85215e-14
Crip1	5.81491e-18	-0.79914	0.604	0.729	1.12088e-13
Pkig	7.44106e-18	0.649149	0.685	0.455	1.43434e-13
Ifnar1	9.37337e-18	-0.717241	0.225	0.417	1.80681e-13
Ccl6	1.36939e-17	0.760394	0.206	0.012	2.63964e-13
Gpcpd1	1.39252e-17	-0.611047	0.458	0.652	2.68422e-13
C130074G19Rik	1.45944e-17	-0.685319	0.102	0.25	2.81322e-13
Wfdc1	1.79323e-17	-0.555849	0.559	0.738	3.45662e-13
Tdrp	1.9988e-17	-0.750255	0.184	0.366	3.85288e-13
Car5a	2.33045e-17	-0.539353	0.056	0.179	4.49218e-13
Manf	2.41757e-17	0.711071	0.602	0.354	4.6601e-13
Tef	2.52958e-17	-0.599436	0.054	0.173	4.87602e-13
Smim14	2.61426e-17	-0.556313	0.446	0.637	5.03925e-13
Laptm4a	2.84065e-17	-0.399145	0.912	0.958	5.47564e-13
Rgcc	2.99876e-17	-0.73874	0.463	0.637	5.78041e-13
Pllp	3.37311e-17	-0.733428	0.247	0.432	6.50201e-13
Kank3	3.5728e-17	-0.482382	0.7	0.836	6.88692e-13
Gja1	3.89658e-17	0.85884	0.409	0.167	7.51105e-13
Cycs	4.04295e-17	0.60203	0.718	0.53	7.79318e-13
Mpzl1	4.09724e-17	-0.588428	0.574	0.723	7.89784e-13
Tjp1	4.16786e-17	-0.686395	0.272	0.464	8.03396e-13
Rps14	5.21926e-17	-0.315371	0.986	0.997	1.00606e-12
Pim3	5.82267e-17	0.767325	0.64	0.417	1.12238e-12
Ctsz	5.87661e-17	0.655089	0.596	0.342	1.13277e-12
Gbp2	7.13328e-17	-0.734997	0.19	0.375	1.37501e-12
H2-T23	7.1947e-17	-0.732175	0.28	0.464	1.38685e-12
Rassf1	1.05866e-16	0.719972	0.517	0.274	2.04067e-12
Ndnf	1.30037e-16	-0.494126	0.03	0.122	2.50659e-12
Hnrnpa3	1.48413e-16	0.485391	0.865	0.771	2.8608e-12
Tnfrsf12a	1.85295e-16	0.748442	0.446	0.202	3.57174e-12
Atp1a1	1.95455e-16	0.649712	0.558	0.298	3.76759e-12
Slc9a3r2	2.33441e-16	-0.585185	0.814	0.869	4.49982e-12
Actb	3.06356e-16	0.574505	0.997	0.994	5.90532e-12
Tek	3.14439e-16	-0.673793	0.242	0.423	6.06113e-12
Slc16a2	3.7658e-16	-0.633273	0.141	0.301	7.25895e-12
Cxcl2	4.02179e-16	0.586261	0.202	0.018	7.7524e-12
Tmem59	4.40702e-16	-0.494145	0.758	0.854	8.49498e-12
Tsc22d3	5.138e-16	-0.612733	0.679	0.795	9.90401e-12
Abhd2	7.25054e-16	-0.749662	0.405	0.586	1.39761e-11
Rpl36-ps3	9.05289e-16	-0.502084	0.041	0.14	1.74504e-11
Gas6	1.01774e-15	-0.708352	0.15	0.312	1.96179e-11
Foxp1	1.01889e-15	-0.65776	0.405	0.574	1.96401e-11
Fbl	1.31388e-15	0.647962	0.411	0.164	2.53264e-11
Irgm1	1.68333e-15	-0.617759	0.184	0.354	3.24478e-11
Synpo	1.73295e-15	0.700127	0.192	0.018	3.34043e-11
Arpc3	1.74522e-15	0.434744	0.913	0.804	3.36409e-11
Uqcrh	1.82583e-15	-0.481778	0.684	0.78	3.51947e-11
Rnd1	1.87798e-15	0.846722	0.299	0.089	3.62e-11
Adamts4	2.31436e-15	0.769835	0.167	0.003	4.46116e-11
Palmd	2.47988e-15	-0.662498	0.344	0.53	4.78022e-11
Ctla2b	2.56724e-15	0.806847	0.439	0.208	4.94861e-11
Lrrn3	2.568e-15	-0.519598	0.045	0.149	4.95007e-11
Pdxk	2.67556e-15	-0.613359	0.095	0.229	5.15741e-11
Plin2	3.22004e-15	0.699822	0.488	0.244	6.20696e-11
App	3.5121e-15	-0.450998	0.769	0.86	6.76993e-11
Sdcbp	3.58848e-15	0.474291	0.826	0.643	6.91715e-11
Stmn1	3.67925e-15	-0.733727	0.368	0.533	7.09213e-11
Hmcn1	3.94828e-15	-0.65807	0.157	0.318	7.6107e-11
Slc38a5	4.31179e-15	-0.748713	0.328	0.515	8.31141e-11
Gmpr	4.45049e-15	0.823826	0.288	0.086	8.57876e-11
Tcp1	4.47004e-15	0.567667	0.429	0.185	8.61645e-11
Ece1	6.9101e-15	0.71768	0.553	0.324	1.33199e-10
Fzd6	7.52477e-15	-0.587378	0.102	0.238	1.45047e-10
Akr1c14	7.8009e-15	-0.278967	0.008	0.06	1.5037e-10
Nop56	8.72058e-15	0.706993	0.315	0.104	1.68098e-10
Txn1	9.16887e-15	0.513332	0.784	0.652	1.76739e-10
C1qb	1.03654e-14	0.591509	0.741	0.539	1.99804e-10
Gnas	1.17056e-14	-0.428641	0.859	0.917	2.25638e-10
Wdr89	1.598e-14	-0.616867	0.491	0.643	3.0803e-10
Tagln2	1.70887e-14	0.484807	0.859	0.732	3.29402e-10
Tgtp1	1.78669e-14	-0.589021	0.097	0.229	3.44403e-10
Mrpl52	1.7931e-14	0.604808	0.595	0.363	3.45637e-10
Hmgb1	1.93703e-14	-0.395921	0.855	0.902	3.73383e-10
Mat2a	1.96327e-14	0.62948	0.628	0.408	3.7844e-10
Ranbp1	2.67983e-14	0.564638	0.703	0.521	5.16564e-10
Rpl7a	3.27446e-14	0.524105	0.804	0.696	6.31184e-10
Mdh2	3.75188e-14	0.521472	0.688	0.491	7.23212e-10
Gm10073	3.90049e-14	-0.480835	0.512	0.69	7.51858e-10
C530008M17Rik	4.01562e-14	-0.275941	0.008	0.057	7.74051e-10
Apcdd1	4.47868e-14	-0.344578	0.018	0.086	8.6331e-10
B2m	4.70882e-14	-0.31738	0.995	1	9.07672e-10
Ier5	4.71648e-14	0.604061	0.711	0.497	9.09148e-10
Prr5l	4.79621e-14	-0.53998	0.076	0.196	9.24518e-10
S100a6	5.22823e-14	1.05539	0.206	0.036	1.00779e-09
Fam13a	6.51791e-14	-0.602178	0.071	0.188	1.25639e-09
Hprt	6.59787e-14	-0.566708	0.485	0.628	1.27181e-09
Ecm1	7.39492e-14	0.694909	0.508	0.283	1.42545e-09
Rpl37a	7.56283e-14	-0.302507	0.989	0.991	1.45781e-09
H2-K1	9.56711e-14	-0.475925	0.766	0.854	1.84416e-09
Myl12b	1.03748e-13	-0.458237	0.76	0.842	1.99984e-09
Rsad2	1.05867e-13	-0.863516	0.071	0.188	2.04069e-09
Rpl18a	1.18849e-13	-0.341392	0.98	0.994	2.29093e-09
Eif2s2	1.82434e-13	0.477596	0.787	0.634	3.51661e-09
Tuba1c	1.99673e-13	0.626721	0.253	0.068	3.8489e-09
C5ar1	2.13901e-13	0.629547	0.163	0.012	4.12315e-09
Lgals3	2.18038e-13	0.669872	0.211	0.042	4.20289e-09
Plpp3	2.36606e-13	0.732827	0.249	0.068	4.56082e-09
Cct7	2.79856e-13	0.541047	0.634	0.429	5.3945e-09
Hsd17b12	2.95103e-13	0.597598	0.379	0.164	5.6884e-09
Ifitm1	3.59139e-13	0.949344	0.201	0.039	6.92277e-09
Nrp1	4.83159e-13	-0.614666	0.328	0.494	9.31337e-09
Card19	4.8734e-13	0.579915	0.522	0.298	9.39396e-09
Nme1	5.00057e-13	0.617223	0.595	0.408	9.63911e-09
Lilrb4a	5.16043e-13	0.592006	0.148	0.006	9.94724e-09
Smarca2	5.54351e-13	-0.538622	0.11	0.241	1.06857e-08
Nsmce1	5.70388e-13	0.572769	0.541	0.307	1.09948e-08
Lmna	6.13585e-13	0.600076	0.491	0.271	1.18275e-08
Tgtp2	6.20186e-13	-0.627513	0.089	0.208	1.19547e-08
Prmt1	7.66483e-13	0.556628	0.538	0.318	1.47747e-08
Oaz2	7.96146e-13	-0.614821	0.36	0.506	1.53465e-08
Slc30a1	1.02602e-12	-0.545829	0.191	0.345	1.97775e-08
H2-Q4	1.13578e-12	-0.621928	0.363	0.518	2.18934e-08
Gm10116	1.18634e-12	-0.674741	0.173	0.312	2.2868e-08
Esam	1.31572e-12	0.342307	0.977	0.938	2.53617e-08
Tgfb2	1.51164e-12	-0.609157	0.086	0.202	2.91383e-08
Aprt	1.60832e-12	0.675158	0.315	0.128	3.10019e-08
Tmem176a	1.61109e-12	0.792495	0.281	0.101	3.10553e-08
Zbtb20	1.72944e-12	-0.624465	0.419	0.56	3.33367e-08
Eef1g	1.79789e-12	0.502162	0.747	0.637	3.46561e-08
Car14	1.8983e-12	-0.565525	0.05	0.143	3.65915e-08
Map1lc3a	2.25903e-12	-0.538279	0.371	0.53	4.35451e-08
Uchl3	2.28353e-12	0.64794	0.329	0.137	4.40173e-08
Cct5	2.42519e-12	0.544191	0.579	0.375	4.6748e-08
Scgb3a1	2.58406e-12	1.57464	0.605	0.443	4.98104e-08
Slc3a2	2.61651e-12	-0.23683	0.926	0.961	5.04358e-08
Sgpp2	2.99052e-12	-0.297512	0.018	0.08	5.76453e-08
Nrarp	3.16171e-12	0.562229	0.234	0.062	6.09452e-08
Hspd1	3.42896e-12	0.589634	0.37	0.17	6.60966e-08
Hs3st1	3.50835e-12	-0.554737	0.073	0.179	6.7627e-08
Snrpa1	3.90506e-12	0.544336	0.365	0.158	7.5274e-08
Ifitm3	4.00332e-12	0.373783	0.998	0.991	7.71679e-08
Ccl7	4.17263e-12	0.621035	0.183	0.033	8.04316e-08
Ppa1	4.8637e-12	0.56755	0.304	0.116	9.37527e-08
2200002D01Rik	5.72669e-12	0.716394	0.25	0.08	1.10388e-07
Rgs12	5.73786e-12	-0.640486	0.333	0.488	1.10603e-07
Npm1	6.12093e-12	0.595226	0.637	0.47	1.17987e-07
Mfsd7c	6.13521e-12	-0.472518	0.097	0.22	1.18262e-07
Tpm4	7.10715e-12	0.391863	0.897	0.848	1.36997e-07
Bnip3l	7.11957e-12	-0.451203	0.644	0.75	1.37237e-07
Rpsa	8.80141e-12	0.555764	0.748	0.622	1.69656e-07
AA467197	9.53786e-12	0.702616	0.134	0.006	1.83852e-07
Cct8	1.05724e-11	0.53911	0.485	0.274	2.03794e-07
Abi3	1.13712e-11	0.519178	0.303	0.116	2.19192e-07
Timp3	1.15603e-11	-0.565366	0.444	0.604	2.22837e-07
Crlf2	1.2343e-11	0.583264	0.336	0.149	2.37924e-07
Fry	1.26262e-11	-0.607372	0.361	0.509	2.43384e-07
Adgrf5	1.29897e-11	-0.49017	0.544	0.688	2.50389e-07
Bst2	1.42216e-11	-0.485947	0.651	0.765	2.74136e-07
Sorbs2	1.60163e-11	-0.623191	0.283	0.426	3.08731e-07
Sgk1	1.7405e-11	0.558694	0.581	0.369	3.35499e-07
Mal	1.79908e-11	0.865547	0.624	0.461	3.4679e-07
Tubb2a	1.82438e-11	0.567567	0.501	0.289	3.51667e-07
Sdf2l1	1.90871e-11	0.602404	0.201	0.051	3.67924e-07
Ace	1.97494e-11	0.591656	0.185	0.039	3.80689e-07
Tyrobp	1.99008e-11	0.573436	0.412	0.208	3.83608e-07
Pkm	2.02471e-11	0.385377	0.897	0.839	3.90284e-07
Ndufa7	2.08145e-11	-0.453315	0.711	0.807	4.01221e-07
Eef1e1	2.09505e-11	0.530776	0.215	0.057	4.03843e-07
Fmo1	2.1402e-11	-0.326043	0.022	0.086	4.12545e-07
Canx	2.27385e-11	0.513512	0.569	0.372	4.38307e-07
Spcs2	2.3534e-11	0.479388	0.721	0.56	4.53642e-07
Sec62	2.52463e-11	-0.418147	0.774	0.824	4.86649e-07
Dusp2	2.6572e-11	0.623787	0.14	0.012	5.12201e-07
Hbb-bs	2.72131e-11	0.5203	0.171	0.03	5.2456e-07
Megf6	2.82153e-11	-0.307617	0.02	0.08	5.43878e-07
Psmd14	2.87285e-11	0.550748	0.351	0.158	5.5377e-07
St8sia4	3.05339e-11	-0.530457	0.141	0.271	5.88572e-07
Ctsd	3.26508e-11	0.457555	0.844	0.729	6.29377e-07
Ccl9	3.45473e-11	0.568976	0.183	0.039	6.65934e-07
Cpne8	3.95431e-11	0.620314	0.459	0.259	7.62232e-07
Eif2s1	4.00354e-11	0.544495	0.385	0.193	7.71722e-07
Lyz2	4.34642e-11	0.531719	0.478	0.268	8.37815e-07
H3f3b	4.52376e-11	0.23711	0.999	0.997	8.72e-07
Cfl1	4.80837e-11	0.314077	0.938	0.905	9.26862e-07
Cd74	4.81205e-11	0.577231	0.34	0.155	9.2757e-07
Klf9	5.31978e-11	-0.569184	0.302	0.452	1.02544e-06
Ifnar2	5.46996e-11	-0.510505	0.388	0.533	1.05439e-06
Pdia3	5.78968e-11	0.442503	0.756	0.616	1.11602e-06
Ino80c	6.19269e-11	0.500093	0.205	0.054	1.1937e-06
Ifi47	6.27114e-11	-0.58031	0.181	0.318	1.20882e-06
Ttyh2	6.6247e-11	-0.649404	0.163	0.295	1.27698e-06
Gng11	7.54199e-11	-0.40909	0.844	0.875	1.45379e-06
Ms4a6d	7.9621e-11	0.580492	0.163	0.03	1.53477e-06
Cd9	8.11028e-11	0.480135	0.543	0.33	1.56334e-06
Arf6	8.2295e-11	-0.457463	0.446	0.583	1.58632e-06
Atp5b	8.22964e-11	0.33645	0.897	0.827	1.58635e-06
Psmb8	8.28531e-11	-0.639382	0.464	0.592	1.59708e-06
Tmem50a	8.89354e-11	-0.461985	0.547	0.661	1.71432e-06
Tm4sf1	9.0273e-11	0.75871	0.771	0.711	1.7401e-06
Kdr	9.09446e-11	-0.682142	0.371	0.494	1.75305e-06
Rexo2	9.35873e-11	0.501268	0.522	0.324	1.80399e-06
Rab5c	9.75494e-11	0.482989	0.677	0.5	1.88036e-06
Chn2	9.82548e-11	-0.468901	0.064	0.158	1.89396e-06
Prickle1	9.92617e-11	-0.464094	0.046	0.128	1.91337e-06
Atp5g1	1.00164e-10	0.454486	0.722	0.604	1.93076e-06
Sec61g	1.08246e-10	0.376323	0.862	0.753	2.08655e-06
Mall	1.10591e-10	0.458886	0.319	0.134	2.13175e-06
Brix1	1.12738e-10	0.505479	0.236	0.077	2.17313e-06
Gbp9	1.1972e-10	-0.563488	0.089	0.193	2.30771e-06
Clu	1.23027e-10	0.551528	0.426	0.235	2.37147e-06
Nek6	1.39318e-10	0.461336	0.144	0.018	2.6855e-06
Rps6	1.56573e-10	0.235838	0.988	0.994	3.01809e-06
Rnh1	1.61879e-10	0.558517	0.449	0.256	3.12037e-06
Rpn2	1.7971e-10	0.49796	0.604	0.408	3.46409e-06
Ctsl	1.92386e-10	0.459611	0.6	0.375	3.70844e-06
Ankrd37	1.96306e-10	-0.456533	0.154	0.292	3.784e-06
Rasgrp3	1.99264e-10	-0.50261	0.148	0.277	3.84101e-06
Map3k6	2.12259e-10	0.556582	0.258	0.095	4.0915e-06
Cox7a1	2.21333e-10	-0.21525	0.006	0.042	4.26642e-06
Ackr1	2.83621e-10	1.92269	0.148	0.024	5.46708e-06
Agrn	2.91411e-10	-0.464896	0.112	0.226	5.61725e-06
Flt1	2.98589e-10	-0.287979	0.953	0.97	5.7556e-06
Tob1	3.13748e-10	-0.477159	0.218	0.354	6.04781e-06
Iigp1	3.14346e-10	-0.456291	0.2	0.342	6.05933e-06
Mfsd2a	3.21866e-10	-0.54843	0.243	0.384	6.20429e-06
Lgals1	3.27184e-10	0.5504	0.205	0.06	6.30681e-06
Ctnnb1	3.33361e-10	-0.559286	0.395	0.509	6.42586e-06
Ldha	3.49164e-10	0.301554	0.911	0.824	6.73049e-06
Junb	3.50672e-10	0.458515	0.907	0.786	6.75955e-06
Mfhas1	3.63369e-10	-0.40611	0.069	0.167	7.0043e-06
Asns	3.65346e-10	0.495629	0.194	0.054	7.04241e-06
Psme2b	3.81061e-10	-0.44623	0.065	0.155	7.34534e-06
Gpr182	3.9037e-10	0.619056	0.223	0.074	7.52478e-06
Actr3	4.35427e-10	0.410715	0.56	0.36	8.39329e-06
Rpl23a-ps3	4.43071e-10	-0.502426	0.429	0.548	8.54064e-06
Plp2	4.44511e-10	0.470807	0.264	0.101	8.56839e-06
Gm2000	4.85106e-10	-0.525606	0.386	0.506	9.35091e-06
Tmem140	5.16608e-10	-0.526712	0.161	0.286	9.95814e-06
Map4k2	5.38822e-10	-0.51999	0.117	0.229	1.03863e-05
Myc	5.72283e-10	0.460235	0.11	0.003	1.10313e-05
Ptprb	5.86819e-10	-0.481081	0.484	0.613	1.13115e-05
Gpd2	6.29313e-10	-0.537089	0.255	0.387	1.21306e-05
Ppia	6.70561e-10	0.220969	0.993	0.994	1.29257e-05
Grb7	7.31936e-10	-0.284701	0.019	0.074	1.41088e-05
Adamtsl2	7.63708e-10	-0.150905	0.005	0.036	1.47212e-05
Tmed9	7.98266e-10	0.394974	0.76	0.631	1.53874e-05
Btg1	8.16099e-10	0.48153	0.684	0.485	1.57311e-05
Ly6c1	8.4396e-10	0.307915	0.998	0.997	1.62682e-05
Npdc1	1.06019e-09	0.472535	0.41	0.214	2.04362e-05
Prdm16	1.08561e-09	-0.514259	0.059	0.143	2.09262e-05
Erh	1.12225e-09	0.408775	0.692	0.536	2.16325e-05
Vimp	1.12964e-09	0.533026	0.398	0.217	2.1775e-05
Ppp1r15a	1.2302e-09	0.537769	0.383	0.205	2.37133e-05
Pgm1	1.24604e-09	0.495896	0.219	0.074	2.40188e-05
Lpl	1.2518e-09	0.524924	0.132	0.018	2.41297e-05
Taldo1	1.25654e-09	0.66933	0.644	0.503	2.4221e-05
Map3k1	1.28271e-09	-0.445018	0.081	0.179	2.47254e-05
Nostrin	1.28387e-09	-0.513118	0.509	0.613	2.47478e-05
Maoa	1.34989e-09	-0.458304	0.489	0.607	2.60204e-05
Cd81	1.35896e-09	0.327327	0.968	0.961	2.61954e-05
Pnp	1.52231e-09	0.476166	0.416	0.229	2.93441e-05
Trim12c	1.67441e-09	-0.410948	0.052	0.134	3.2276e-05
Clic4	1.74281e-09	0.450969	0.69	0.521	3.35944e-05
Myl4	1.79466e-09	-0.416109	0.031	0.095	3.4594e-05
Mettl1	1.9132e-09	0.431302	0.141	0.024	3.68788e-05
Lims2	1.93701e-09	-0.558548	0.406	0.518	3.73377e-05
Xaf1	2.2574e-09	-0.48559	0.426	0.557	4.35137e-05
Rpl35a	2.36538e-09	-0.295869	0.933	0.967	4.5595e-05
Cdc42ep4	2.43916e-09	0.458259	0.421	0.238	4.70173e-05
Tgm2	2.57583e-09	0.497149	0.61	0.429	4.96518e-05
Psmb10	2.58616e-09	-0.505378	0.39	0.518	4.98508e-05
Srm	2.75123e-09	0.477488	0.241	0.092	5.30327e-05
Gm8186	2.96666e-09	-0.581201	0.228	0.348	5.71854e-05
Cyb561	3.19471e-09	0.466668	0.308	0.146	6.15813e-05
Camp	3.28739e-09	-0.20796	0.01	0.051	6.33676e-05
Srsf2	3.52405e-09	0.412761	0.671	0.503	6.79295e-05
Psme2	3.75875e-09	-0.467307	0.552	0.655	7.24537e-05
Adgre5	3.81031e-09	-0.470041	0.108	0.211	7.34475e-05
Stat3	3.94504e-09	0.450602	0.389	0.208	7.60446e-05
Eif6	4.06e-09	0.447495	0.575	0.393	7.82605e-05
Cmtm8	4.09305e-09	-0.544925	0.23	0.354	7.88977e-05
Pcmtd1	4.2132e-09	-0.572039	0.328	0.446	8.12135e-05
Inpp1	4.29549e-09	-0.474184	0.085	0.179	8.27998e-05
Ndrg1	4.45082e-09	-0.512107	0.378	0.503	8.57941e-05
Pecam1	4.48064e-09	0.354602	0.818	0.696	8.63688e-05
Impdh2	4.53184e-09	0.472187	0.421	0.241	8.73557e-05
Hspe1	4.56493e-09	0.50333	0.491	0.315	8.79937e-05
Nme2	4.70695e-09	-0.493235	0.53	0.619	9.07312e-05
Acat2	5.1937e-09	0.488775	0.172	0.048	0.000100114
Acer2	5.48206e-09	0.643358	0.495	0.336	0.000105672
Rpl15	5.50465e-09	0.318521	0.932	0.923	0.000106108
Dnaja1	5.79038e-09	0.43652	0.778	0.637	0.000111615
Dnm3	5.82929e-09	-0.52676	0.166	0.28	0.000112365
Ocln	5.86945e-09	-0.406284	0.522	0.643	0.00011314
Vim	5.91167e-09	0.401859	0.846	0.78	0.000113953
Rps18	6.04044e-09	0.372783	0.982	0.979	0.000116436
Rps27l	6.36089e-09	0.401936	0.748	0.631	0.000122612
Wbp5	6.38649e-09	0.562333	0.713	0.551	0.000123106
Stt3a	6.43408e-09	0.45715	0.352	0.179	0.000124023
Rab11a	6.43568e-09	0.336123	0.872	0.78	0.000124054
Tpm3-rs7	6.66417e-09	0.388945	0.227	0.08	0.000128458
Cct4	6.88528e-09	0.464114	0.547	0.381	0.000132721
Srprb	7.05989e-09	0.447486	0.21	0.074	0.000136086
Adgrl4	7.1597e-09	-0.360275	0.746	0.812	0.00013801
Slc31a1	7.26895e-09	-0.511813	0.456	0.56	0.000140116
Snrpd3	7.56282e-09	0.458385	0.486	0.31	0.000145781
Nus1	7.94022e-09	0.463259	0.269	0.116	0.000153056
Net1	7.98704e-09	-0.509555	0.183	0.307	0.000153958
Ak4	8.31736e-09	-0.188203	0.006	0.039	0.000160326
Ndfip1	8.69044e-09	0.449848	0.353	0.182	0.000167517
Sox17	8.88266e-09	-0.483108	0.519	0.634	0.000171222
Ncl	9.04332e-09	0.516762	0.572	0.423	0.000174319
4930555A03Rik	9.12114e-09	-0.217241	0.008	0.045	0.000175819
Dpp4	9.56765e-09	-0.202039	0.007	0.042	0.000184426
Hmox1	1.01069e-08	0.755656	0.205	0.074	0.00019482
Tprgl	1.01214e-08	-0.473442	0.492	0.595	0.000195099
Bloc1s1	1.02055e-08	-0.529681	0.316	0.429	0.000196721
H2-D1	1.18578e-08	-0.24217	0.979	0.997	0.000228571
Cltb	1.19738e-08	0.396545	0.728	0.604	0.000230807
Ostc	1.29638e-08	0.469092	0.523	0.351	0.000249891
Lrrc49	1.36441e-08	-0.332583	0.041	0.11	0.000263003
Eif5	1.41643e-08	0.413327	0.622	0.455	0.00027303
Rtn4	1.55724e-08	0.4693	0.575	0.402	0.000300174
Fkbp5	1.56529e-08	0.368125	0.122	0.018	0.000301726
Cldn5	1.56992e-08	-0.216069	0.998	0.997	0.000302618
U2af1	1.74992e-08	0.377078	0.569	0.381	0.000337314
Ltbp4	1.785e-08	-0.546108	0.152	0.256	0.000344077
Serbp1	1.9881e-08	0.38595	0.743	0.61	0.000383226
Ptprg	2.00604e-08	-0.482364	0.329	0.449	0.000386685
Angpt2	2.01584e-08	0.755383	0.257	0.116	0.000388573
Gbe1	2.0219e-08	-0.433252	0.11	0.208	0.000389741
Vmp1	2.04696e-08	0.466358	0.366	0.199	0.000394573
Bax	2.07827e-08	0.459223	0.613	0.479	0.000400607
Psma3	2.09539e-08	0.357567	0.774	0.622	0.000403908
Psmd2	2.09623e-08	0.438011	0.464	0.292	0.000404069
Axin2	2.09768e-08	-0.309195	0.036	0.101	0.00040435
Tspan4	2.10799e-08	-0.444021	0.491	0.595	0.000406337
Ilf2	2.18903e-08	0.393114	0.314	0.152	0.000421958
Serpina3n	2.22563e-08	0.516338	0.092	0.003	0.000429012
Fam43a	2.36702e-08	0.485342	0.433	0.265	0.000456266
Psmc5	2.55607e-08	0.406577	0.529	0.339	0.000492709
Dpysl2	2.7287e-08	-0.501529	0.221	0.336	0.000525985
Mtss1	2.79394e-08	-0.363854	0.051	0.125	0.00053856
Yars	2.82614e-08	0.381474	0.144	0.033	0.000544768
Ufm1	2.92733e-08	0.419859	0.306	0.152	0.000564273
Map2k3	3.14143e-08	0.365053	0.287	0.134	0.000605541
Mrto4	3.42458e-08	0.374599	0.211	0.077	0.000660122
Maf1	3.73761e-08	-0.446881	0.217	0.333	0.000720462
Bcam	3.82971e-08	-0.50424	0.442	0.539	0.000738215
Lrrc59	4.1257e-08	0.411512	0.203	0.074	0.00079527
Rpl12	4.12658e-08	0.46704	0.618	0.518	0.000795439
AU021092	4.13387e-08	-0.559707	0.363	0.464	0.000796844
Rps20	4.23619e-08	-0.379034	0.791	0.872	0.000816568
Morf4l2	4.25174e-08	0.4185	0.531	0.36	0.000819565
Flot1	4.29708e-08	0.468206	0.388	0.22	0.000828306
Ephx1	4.29772e-08	-0.405097	0.057	0.131	0.000828428
Pgm5	4.41309e-08	-0.465227	0.057	0.131	0.000850666
Psmd11	4.42884e-08	0.423009	0.514	0.339	0.000853702
Cnn3	4.4737e-08	0.391641	0.727	0.568	0.00086235
Tubb4b	4.5097e-08	0.374923	0.624	0.467	0.00086929
Rnase4	4.61444e-08	-0.473741	0.204	0.321	0.000889479
Hist1h1c	4.63659e-08	-0.485702	0.115	0.214	0.000893749
Entpd1	4.84661e-08	0.452773	0.248	0.11	0.000934232
Hnrnpa1	5.35212e-08	0.414815	0.379	0.214	0.00103167
Sult1a1	5.38102e-08	-0.445958	0.162	0.277	0.00103725
Fam174a	5.60109e-08	-0.476643	0.245	0.36	0.00107967
Il17ra	5.7614e-08	0.406044	0.166	0.051	0.00111057
Foxq1	5.95468e-08	-0.41333	0.505	0.625	0.00114783
Col11a2	6.084e-08	-0.112614	0.002	0.021	0.00117275
Fcrls	6.10356e-08	0.45946	0.289	0.14	0.00117652
Tspan5	6.13726e-08	-0.401037	0.382	0.506	0.00118302
Utrn	6.28499e-08	-0.522595	0.231	0.342	0.00121149
Npm3	6.32422e-08	0.383635	0.171	0.054	0.00121906
H13	6.40233e-08	0.416336	0.453	0.283	0.00123411
Hmga1	6.64037e-08	0.39753	0.156	0.045	0.00128
Gbp4	6.81633e-08	-0.520181	0.151	0.259	0.00131392
Snrpd1	7.132e-08	0.446773	0.38	0.22	0.00137477
Pno1	7.20604e-08	0.387924	0.179	0.06	0.00138904
Spop	7.27821e-08	0.441083	0.531	0.354	0.00140295
Ssr2	8.00535e-08	0.411274	0.61	0.452	0.00154311
Selplg	8.38005e-08	-0.503767	0.132	0.229	0.00161534
Slc1a2	8.53303e-08	0.454628	0.18	0.062	0.00164483
Fos	8.54917e-08	0.290494	0.847	0.723	0.00164794
Brd9	8.831e-08	-0.429121	0.176	0.286	0.00170226
Nxpe4	9.08288e-08	-0.473263	0.154	0.259	0.00175082
Eif1a	9.285e-08	0.40703	0.324	0.173	0.00178978
Apex1	9.49359e-08	0.360654	0.184	0.062	0.00182998
Sft2d1	9.95762e-08	-0.423793	0.27	0.387	0.00191943
Cyba	1.00314e-07	0.324932	0.738	0.571	0.00193365
Fas	1.0136e-07	0.505588	0.586	0.42	0.00195381
C3ar1	1.02395e-07	0.392162	0.111	0.018	0.00197376
Klf2	1.03325e-07	-0.281994	0.973	0.973	0.00199168
Lnx2	1.05569e-07	-0.407875	0.039	0.101	0.00203494
Ssrp1	1.05858e-07	0.402276	0.318	0.167	0.00204052
Ywhae	1.06335e-07	0.294593	0.885	0.815	0.00204971
Pa2g4	1.08649e-07	0.420157	0.35	0.19	0.00209433
C1qa	1.09494e-07	0.438683	0.664	0.503	0.00211061
Paqr7	1.12251e-07	-0.417104	0.176	0.286	0.00216375
Sptssa	1.15401e-07	-0.40176	0.422	0.515	0.00222446
Tapbp	1.16882e-07	-0.435783	0.405	0.512	0.00225302
Ssr4	1.19739e-07	0.370068	0.598	0.432	0.00230808
Gnb2l1	1.20929e-07	0.447544	0.612	0.494	0.00233103
Cct3	1.21775e-07	0.38062	0.454	0.28	0.00234733
Swap70	1.24615e-07	0.422434	0.404	0.235	0.00240208
Mtus1	1.26843e-07	-0.444798	0.329	0.435	0.00244503
Praf2	1.28577e-07	0.388921	0.213	0.086	0.00247844
Neat1	1.31845e-07	0.46414	0.487	0.321	0.00254144
Cnot6l	1.34563e-07	-0.500225	0.121	0.214	0.00259384
Ddx39b	1.40629e-07	0.37444	0.441	0.274	0.00271077
Ralb	1.41482e-07	0.459237	0.496	0.333	0.00272721
Hrct1	1.45893e-07	0.431459	0.389	0.232	0.00281224
Samhd1	1.54962e-07	-0.534405	0.213	0.315	0.00298705
Psma4	1.55075e-07	0.435188	0.566	0.408	0.00298923
Tshz1	1.57126e-07	-0.335586	0.054	0.125	0.00302876
St6galnac3	1.61223e-07	-0.451085	0.128	0.226	0.00310773
Limch1	1.62947e-07	-0.439989	0.18	0.292	0.00314097
Gadd45b	1.65051e-07	0.423529	0.178	0.062	0.00318153
Atf4	1.79258e-07	0.416794	0.413	0.25	0.00345538
Ebna1bp2	1.82212e-07	0.420549	0.432	0.265	0.00351231
Lrrc32	1.95092e-07	0.380063	0.118	0.024	0.00376059
Gtf2i	1.99493e-07	-0.46594	0.13	0.223	0.00384542
Proser2	2.18727e-07	-0.499204	0.133	0.226	0.00421619
Arpc2	2.18754e-07	0.268338	0.881	0.804	0.0042167
Gm44029	2.20104e-07	-0.144435	0.005	0.03	0.00424272
Rnaset2b	2.21206e-07	-0.566971	0.388	0.482	0.00426397
2010007H06Rik	2.44288e-07	-0.185934	0.01	0.045	0.0047089
Tmem204	2.45686e-07	-0.475863	0.415	0.515	0.00473585
Psma7	2.46667e-07	0.311603	0.809	0.723	0.00475475
Gabarapl2	2.47229e-07	-0.344794	0.6	0.676	0.00476559
B3gnt3	2.50242e-07	0.383234	0.167	0.057	0.00482367
Dad1	2.56651e-07	0.324682	0.808	0.67	0.0049472
Procr	2.58639e-07	0.401497	0.166	0.057	0.00498553
Ptrf	2.62507e-07	-0.476279	0.363	0.461	0.00506009
Pgm2l1	2.63089e-07	0.342267	0.112	0.021	0.00507131
Vcp	2.73101e-07	0.387236	0.643	0.503	0.0052643
H1f0	2.74898e-07	-0.514565	0.357	0.455	0.00529894
Cxx1c	2.76688e-07	-0.124868	0.007	0.036	0.00533344
Casp12	2.78159e-07	-0.354733	0.045	0.11	0.00536179
Tapbpl	2.79623e-07	-0.414496	0.085	0.167	0.00539001
Nr3c1	2.96461e-07	-0.3692	0.125	0.22	0.00571459
Rpl36al	2.9844e-07	0.336431	0.738	0.637	0.00575274
Bola2	2.98591e-07	0.408802	0.494	0.336	0.00575565
Ywhah	3.02358e-07	0.326142	0.728	0.574	0.00582826
Nhp2	3.18097e-07	0.430582	0.346	0.199	0.00613164
Fmo5	3.28969e-07	-0.272852	0.033	0.089	0.0063412
U2af1l4	3.32697e-07	-0.287521	0.038	0.098	0.00641307
Arhgap31	3.43275e-07	-0.350278	0.631	0.693	0.00661698
Igsf5	3.44825e-07	-0.340481	0.046	0.11	0.00664684
Zfp593	3.46472e-07	0.334454	0.14	0.039	0.0066786
Itgb1	3.4875e-07	0.405014	0.591	0.449	0.00672251
Slc39a8	3.48854e-07	-0.45187	0.196	0.301	0.00672451
Ecm2	3.5288e-07	-0.165291	0.012	0.048	0.00680211
Tmem173	3.57294e-07	0.382493	0.16	0.054	0.00688721
Serinc5	3.70172e-07	-0.279806	0.033	0.089	0.00713543
Efhd2	3.71397e-07	0.392347	0.198	0.08	0.00715904
Ankrd12	3.72859e-07	-0.423793	0.179	0.283	0.00718723
Hint2	3.75274e-07	-0.385686	0.289	0.402	0.00723378
Agpat5	3.8233e-07	0.406092	0.234	0.104	0.0073698
Plpp1	3.86377e-07	0.436948	0.337	0.188	0.00744781
Lipe	3.87798e-07	0.395136	0.263	0.128	0.0074752
Rpl4	3.9038e-07	0.317818	0.903	0.857	0.00752497
Sypl	4.07613e-07	-0.451599	0.532	0.598	0.00785715
Fkbp2	4.14506e-07	0.399063	0.456	0.292	0.00799003
Timm10b	4.16684e-07	0.347259	0.56	0.399	0.008032
Agfg1	4.167e-07	-0.401541	0.108	0.196	0.00803231
Ctps	4.19631e-07	0.392786	0.191	0.074	0.00808881
Fcer1g	4.24486e-07	0.42202	0.466	0.307	0.00818239
Sertad1	4.27128e-07	0.339348	0.374	0.208	0.00823332
Pgs1	4.46923e-07	0.376515	0.216	0.092	0.0086149
Mrps18b	4.51515e-07	0.339479	0.17	0.06	0.00870341
Ciart	4.58306e-07	-0.375872	0.039	0.098	0.0088343
Vsig2	4.64533e-07	0.450707	0.207	0.089	0.00895434
Flnb	4.67933e-07	-0.5205	0.225	0.321	0.00901987
Emp2	4.70142e-07	-0.376854	0.087	0.17	0.00906246
Ebf1	4.76075e-07	-0.498854	0.305	0.411	0.00917682
Phactr1	4.86462e-07	-0.358437	0.072	0.149	0.00937705
Anxa7	4.89602e-07	0.372907	0.625	0.485	0.00943757
Bysl	5.03754e-07	0.329626	0.147	0.045	0.00971037
Usp18	5.09293e-07	-0.435396	0.22	0.327	0.00981714
Cers4	5.094e-07	-0.429916	0.164	0.262	0.00981919
Gnb4	5.1058e-07	-0.587808	0.134	0.226	0.00984195
Rab11fip1	5.14378e-07	-0.313223	0.061	0.134	0.00991515
Aplp2	5.17859e-07	-0.353051	0.624	0.679	0.00998226
P4hb	5.23795e-07	0.3976	0.416	0.262	0.0100967
Atp1b2	5.26102e-07	0.355045	0.098	0.015	0.0101411
Nop58	5.26703e-07	0.403117	0.234	0.107	0.0101527
Gnl3	5.33939e-07	0.329904	0.168	0.06	0.0102922
Cd53	5.36791e-07	0.40474	0.162	0.057	0.0103472
Gfap	5.39855e-07	0.336818	0.076	0.003	0.0104062
Orai1	5.44899e-07	0.379462	0.361	0.208	0.0105035
Tspo	5.51092e-07	0.289926	0.779	0.661	0.0106228
Ppp1r14b	5.52419e-07	0.324597	0.136	0.039	0.0106484
Gar1	5.75088e-07	0.377877	0.294	0.155	0.0110854
Ndufb6	5.87067e-07	0.381411	0.507	0.342	0.0113163
Lsm4	5.96723e-07	0.378013	0.416	0.253	0.0115024
Cfh	6.0034e-07	-0.549795	0.165	0.262	0.0115722
CAAA01147332.1	6.10214e-07	-0.230775	0.021	0.065	0.0117625
Tcf7	6.29343e-07	-0.266782	0.034	0.089	0.0121312
Tuba1b	6.31906e-07	0.243283	0.853	0.807	0.0121806
Hbegf	6.35493e-07	0.380708	0.292	0.155	0.0122498
Mgat2	6.36558e-07	0.355846	0.391	0.235	0.0122703
Tmed2	6.37745e-07	0.343815	0.695	0.568	0.0122932
Psmc3	6.59352e-07	0.370551	0.62	0.461	0.0127097
Psmc4	6.60413e-07	0.348148	0.534	0.369	0.0127301
Anapc13	6.68747e-07	-0.419407	0.276	0.381	0.0128908
Plk3	6.71354e-07	0.345262	0.131	0.036	0.012941
Serinc3	7.39289e-07	-0.283437	0.903	0.917	0.0142505
Snx3	7.41377e-07	-0.369789	0.748	0.765	0.0142908
Tbx3	7.55658e-07	-0.444482	0.114	0.202	0.0145661
Plscr1	7.56405e-07	0.408472	0.215	0.095	0.0145805
Nde1	7.7161e-07	0.410478	0.282	0.149	0.0148736
Rpn1	7.75626e-07	0.377918	0.373	0.223	0.014951
Nebl	7.78061e-07	-0.452896	0.365	0.47	0.0149979
C1qbp	7.82731e-07	0.361634	0.339	0.19	0.0150879
Spr	7.84528e-07	-0.395683	0.313	0.414	0.0151226
Epas1	7.90593e-07	-0.359583	0.652	0.717	0.0152395
Irgm2	8.00641e-07	-0.36321	0.075	0.152	0.0154332
Sumo1	8.37585e-07	-0.384791	0.55	0.607	0.0161453
Snrpa	8.3777e-07	0.333448	0.293	0.149	0.0161488
Sesn1	8.83969e-07	-0.434733	0.112	0.199	0.0170394
Anks1	9.18117e-07	-0.370044	0.076	0.152	0.0176976
Chmp4b	9.2482e-07	0.385085	0.438	0.289	0.0178268
Arg1	9.35539e-07	0.2933	0.067	0	0.0180334
Igfbp6	9.74253e-07	0.34145	0.079	0.006	0.0187797
Pmepa1	9.75063e-07	-0.42333	0.095	0.176	0.0187953
Mybbp1a	9.8106e-07	0.31176	0.139	0.042	0.0189109
Nr1d2	1.02254e-06	-0.311327	0.037	0.092	0.0197106
Tubb5	1.02477e-06	0.299647	0.838	0.789	0.0197535
Idh3a	1.02725e-06	0.354623	0.215	0.095	0.0198013
Psmb6	1.03993e-06	0.267569	0.774	0.655	0.0200458
Eif3j1	1.05921e-06	0.360993	0.406	0.256	0.0204173
Tnfsf8	1.07013e-06	0.612711	0.088	0.012	0.0206279
Fahd2a	1.09038e-06	-0.216651	0.028	0.077	0.0210182
Nol12	1.09334e-06	0.31706	0.146	0.048	0.0210752
Chd7	1.11337e-06	0.352093	0.147	0.048	0.0214613
Mrps10	1.12104e-06	0.290879	0.209	0.089	0.0216091
Tnfsf12	1.13685e-06	-0.331903	0.056	0.122	0.0219139
Sqstm1	1.20907e-06	-0.460822	0.388	0.491	0.023306
Aldoa	1.22766e-06	0.248762	0.891	0.786	0.0236643
Vasp	1.23484e-06	0.360258	0.454	0.292	0.0238028
Rpl7l1	1.26304e-06	0.334926	0.362	0.211	0.0243463
Nip7	1.28391e-06	0.362603	0.2	0.086	0.0247487
Tcf15	1.28793e-06	-0.202075	0.011	0.045	0.0248261
Tmem176b	1.32161e-06	0.535601	0.398	0.265	0.0254754
Gpihbp1	1.3253e-06	-0.174966	0.002	0.021	0.0255464
Sspn	1.33021e-06	-0.128574	0.005	0.03	0.0256411
Rps21	1.37249e-06	-0.32056	0.72	0.756	0.0264561
Anp32a	1.37546e-06	-0.320478	0.639	0.708	0.0265133
Atp8b1	1.39158e-06	0.28067	0.083	0.009	0.0268241
Cd72	1.40179e-06	0.301558	0.071	0.003	0.0270208
Col4a3bp	1.40344e-06	-0.427844	0.131	0.22	0.0270527
Sec61b	1.41254e-06	0.330138	0.664	0.533	0.0272281
Cyyr1	1.4137e-06	0.437207	0.588	0.446	0.0272506
Cct2	1.41823e-06	0.322218	0.292	0.152	0.0273377
D730003I15Rik	1.43524e-06	-0.231833	0.02	0.062	0.0276657
Stard8	1.45461e-06	-0.39967	0.063	0.131	0.028039
Cd68	1.47186e-06	0.342552	0.222	0.101	0.0283716
Agpat4	1.50552e-06	0.338232	0.264	0.134	0.0290204
Smim7	1.67947e-06	0.371371	0.35	0.211	0.0323735
Ushbp1	1.68032e-06	-0.455627	0.234	0.336	0.0323898
Eno1	1.685e-06	0.347148	0.722	0.601	0.03248
Calcoco1	1.68657e-06	-0.275437	0.034	0.086	0.0325102
Ergic1	1.70165e-06	0.309653	0.144	0.048	0.032801
Errfi1	1.70443e-06	0.366269	0.121	0.033	0.0328546
Tcp11l2	1.70954e-06	-0.400435	0.106	0.19	0.0329531
Phlda1	1.71797e-06	0.355044	0.2	0.089	0.0331155
Rsl1d1	1.72191e-06	0.362335	0.291	0.158	0.0331915
Rbm39	1.72643e-06	-0.255469	0.834	0.833	0.0332787
Leo1	1.74684e-06	0.302572	0.087	0.012	0.0336721
Cdkn2d	1.80777e-06	0.418222	0.308	0.179	0.0348466
Rpl29	1.87069e-06	0.290197	0.86	0.81	0.0360595
Adrm1	1.88231e-06	0.364502	0.449	0.292	0.0362835
Hint1	1.95018e-06	0.247275	0.829	0.753	0.0375917
H2afj	1.95221e-06	0.402082	0.519	0.357	0.0376307
Tiam1	1.97366e-06	-0.371002	0.132	0.226	0.0380442
Slc35e4	2.06987e-06	0.323625	0.151	0.054	0.0398989
Max	2.09125e-06	-0.414847	0.384	0.479	0.0403109
Ruvbl2	2.20669e-06	0.325312	0.204	0.089	0.0425361
Plek	2.22718e-06	0.33037	0.1	0.021	0.042931
Mat2b	2.23505e-06	-0.410079	0.325	0.414	0.0430829
Crybb1	2.28947e-06	-0.342232	0.038	0.092	0.0441319
Mif	2.30771e-06	0.374041	0.569	0.426	0.0444835
Lrrc8c	2.31928e-06	0.379438	0.307	0.173	0.0447065
Itga5	2.35408e-06	0.317268	0.16	0.06	0.0453772
Tmod3	2.37499e-06	0.343068	0.528	0.363	0.0457803
Nhs	2.41792e-06	-0.131074	0.003	0.024	0.0466079
Rpl32	2.41983e-06	0.331941	0.955	0.973	0.0466447
Slc39a1	2.42265e-06	0.544321	0.371	0.241	0.0466989
Rps26-ps1	2.44648e-06	-0.340468	0.071	0.14	0.0471584
Psma1	2.45467e-06	0.328756	0.579	0.426	0.0473162
Ttc3	2.46615e-06	-0.36144	0.128	0.214	0.0475375
Extl3	2.48777e-06	-0.359944	0.106	0.19	0.0479542
Ddx5	2.49885e-06	-0.274885	0.872	0.899	0.0481678
Srpk1	2.62181e-06	0.322328	0.246	0.122	0.0505381
Plscr4	2.69335e-06	-0.358467	0.101	0.182	0.0519171
Golim4	2.73489e-06	-0.37901	0.195	0.292	0.0527178
Churc1	2.86856e-06	-0.417433	0.185	0.277	0.0552943
Plod3	2.87148e-06	0.35977	0.233	0.116	0.0553506
Trim12a	2.89415e-06	-0.370088	0.089	0.167	0.0557876
Cd52	2.92962e-06	0.349678	0.127	0.039	0.0564714
Nop2	3.00863e-06	0.283709	0.094	0.018	0.0579944
Irx3	3.02167e-06	0.393333	0.097	0.021	0.0582458
Myl12a	3.02209e-06	-0.265771	0.958	0.985	0.0582538
Mov10	3.03813e-06	-0.20933	0.019	0.06	0.058563
Tmem43	3.04455e-06	0.313165	0.175	0.071	0.0586867
Pnkd	3.06599e-06	-0.489154	0.304	0.396	0.0591
Zic3	3.0768e-06	-0.382419	0.177	0.274	0.0593084
Gbp6.1	3.12301e-06	-0.194743	0.012	0.045	0.0601991
1110004E09Rik	3.13566e-06	0.324521	0.198	0.089	0.0604429
Tram2	3.19621e-06	0.339094	0.125	0.039	0.0616101
Atad3a	3.19727e-06	0.279369	0.133	0.042	0.0616306
Nes	3.21041e-06	-0.427155	0.132	0.217	0.0618838
Fubp1	3.42021e-06	0.359878	0.365	0.22	0.065928
Emp3	3.4923e-06	0.351604	0.112	0.03	0.0673176
Edn3	3.52598e-06	-0.312465	0.037	0.089	0.0679667
Mrpl39	3.65112e-06	0.295193	0.145	0.051	0.0703791
Bcr	3.65435e-06	0.495276	0.149	0.057	0.0704412
Rac1	3.66102e-06	0.288498	0.756	0.661	0.0705699
Ndufa3	3.66429e-06	-0.297728	0.69	0.744	0.0706329
Tmem243	3.77509e-06	-0.303535	0.1	0.182	0.0727687
Rmdn1	3.83339e-06	-0.328323	0.056	0.119	0.0738925
Gcnt2	3.86495e-06	0.370987	0.23	0.116	0.0745008
Hist2h2aa1	3.9154e-06	-0.395952	0.137	0.223	0.0754733
Plxna2	3.93981e-06	0.361292	0.262	0.137	0.0759438
Gm11713	4.20981e-06	0.433658	0.162	0.065	0.0811484
Ipo11	4.35291e-06	0.377472	0.214	0.104	0.0839067
Tomm40	4.51676e-06	0.320427	0.271	0.143	0.087065
Farsa	4.72797e-06	0.278965	0.183	0.077	0.0911364
Arhgef2	4.7897e-06	-0.388345	0.217	0.31	0.0923263
Mrpl33	4.82495e-06	0.343053	0.503	0.366	0.0930057
Stk38	4.84451e-06	-0.382483	0.12	0.202	0.0933827
Dynll1	4.88835e-06	-0.215057	0.948	0.973	0.0942278
Mff	4.95589e-06	-0.456824	0.332	0.423	0.0955297
Kif26a	4.97058e-06	-0.382353	0.087	0.161	0.0958129
Midn	5.06947e-06	0.349401	0.289	0.164	0.097719
Creld2	5.21764e-06	0.358725	0.256	0.137	0.100575
Cops5	5.30429e-06	0.32903	0.279	0.155	0.102245
Aldoc	5.34794e-06	0.377651	0.235	0.119	0.103087
Hmox2	5.3919e-06	0.338223	0.264	0.14	0.103934
Carhsp1	5.4071e-06	0.339057	0.307	0.176	0.104227
Btf3	5.48437e-06	0.256417	0.834	0.759	0.105717
Tulp4	5.52156e-06	0.336179	0.21	0.098	0.106434
Yrdc	5.62792e-06	0.335849	0.247	0.131	0.108484
Cd38	5.67396e-06	0.317373	0.176	0.074	0.109371
Rpl41	5.78231e-06	0.196613	1	1	0.11146
Mylpf	5.81922e-06	-0.286321	0.052	0.113	0.112171
Msr1	5.92019e-06	0.276386	0.058	0	0.114118
Inhbb	5.92019e-06	0.312421	0.058	0	0.114118
Slc16a1	6.06436e-06	-0.643693	0.258	0.345	0.116897
Acadl	6.11648e-06	0.29546	0.368	0.223	0.117901
Smpdl3a	6.19623e-06	-0.451821	0.23	0.321	0.119439
Ssbp4	6.55965e-06	-0.381524	0.318	0.414	0.126444
Hn1	6.5817e-06	0.326763	0.301	0.17	0.126869
Rasgrp4	6.60623e-06	-0.276611	0.025	0.068	0.127342
Marcksl1	6.65249e-06	0.39527	0.131	0.045	0.128233
Smarcb1	6.69601e-06	0.375175	0.262	0.143	0.129072
Tnrc6b	6.72681e-06	-0.30849	0.067	0.134	0.129666
Sntb2	6.976e-06	0.298384	0.104	0.027	0.134469
Rrp15	7.02115e-06	0.289937	0.176	0.074	0.13534
Exd1	7.04604e-06	-0.0674605	0.001	0.012	0.135819
Gm11127	7.05984e-06	-0.0588367	0.001	0.012	0.136085
Aldoart1	7.11529e-06	-0.059662	0.001	0.012	0.137154
Kdelr2	7.23843e-06	0.357401	0.369	0.235	0.139528
Hspa9	7.29385e-06	0.311271	0.379	0.235	0.140596
Shroom1	7.30322e-06	-0.338251	0.064	0.128	0.140777
Timm50	7.31835e-06	0.276302	0.209	0.098	0.141068
Gm16104	7.63712e-06	-0.184506	0.011	0.042	0.147213
Reck	7.87912e-06	-0.243505	0.039	0.092	0.151878
Rps11	8.12311e-06	0.210576	0.955	0.946	0.156581
Timm10	8.21893e-06	0.242082	0.141	0.051	0.158428
Slc39a7	8.33995e-06	0.3243	0.282	0.158	0.160761
Jade1	8.40281e-06	-0.260214	0.036	0.086	0.161973
Phf1	8.5389e-06	-0.306654	0.066	0.131	0.164596
Ifrd1	8.62553e-06	0.281414	0.332	0.199	0.166266
Gm12166	8.6763e-06	-0.328722	0.048	0.104	0.167244
Colgalt2	8.70228e-06	-0.189673	0.02	0.06	0.167745
Nanos1	8.76485e-06	-0.162144	0.011	0.042	0.168951
Nampt	8.80295e-06	-0.482097	0.277	0.363	0.169686
Rnaset2a	8.8524e-06	-0.43185	0.291	0.384	0.170639
Tmem208	8.87885e-06	0.261737	0.304	0.173	0.171149
Nipsnap3b	9.16231e-06	0.292772	0.262	0.14	0.176613
Rai14	9.17915e-06	0.311405	0.265	0.143	0.176937
Slc26a10	9.21652e-06	-0.249916	0.022	0.062	0.177658
Efr3b	9.41848e-06	-0.280683	0.058	0.119	0.181551
Gm2a	9.42034e-06	-0.388773	0.09	0.161	0.181587
Alg3	9.46213e-06	0.262205	0.145	0.054	0.182392
Car11	9.93895e-06	-0.0787689	0.001	0.015	0.191583
Mrpl17	1.00108e-05	0.313596	0.514	0.357	0.192969
Hp1bp3	1.01192e-05	-0.384059	0.164	0.25	0.195057
Psmb5	1.03299e-05	0.291707	0.583	0.443	0.19912
Rpl23a	1.03557e-05	-0.16957	0.941	0.961	0.199617
Lman1	1.05286e-05	0.331921	0.344	0.217	0.20295
5930430L01Rik	1.05525e-05	-0.210783	0.014	0.048	0.20341
Dync1i2	1.10996e-05	-0.338137	0.49	0.565	0.213956
Eif2ak2	1.11401e-05	-0.38497	0.114	0.19	0.214737
Syf2	1.11507e-05	-0.408476	0.431	0.5	0.214941
Tceb1	1.12246e-05	0.325771	0.566	0.426	0.216366
Saa3	1.12542e-05	0.257308	0.061	0.003	0.216936
Cttn	1.12692e-05	0.310594	0.336	0.202	0.217225
Ccdc28b	1.13641e-05	-0.392885	0.162	0.25	0.219054
Ak3	1.1399e-05	-0.342231	0.128	0.208	0.219728
Rrp7a	1.16041e-05	0.272426	0.215	0.104	0.22368
Srgn	1.19333e-05	-0.258925	0.802	0.824	0.230025
Tnf	1.22489e-05	0.272755	0.071	0.009	0.236109
Rarg	1.23146e-05	-0.313325	0.055	0.113	0.237376
Nars	1.24492e-05	0.293226	0.38	0.238	0.23997
Lars	1.256e-05	0.259308	0.125	0.042	0.242107
Srsf7	1.26511e-05	0.308761	0.464	0.31	0.243862
Siglech	1.27122e-05	-0.266124	0.039	0.089	0.245041
Nt5c2	1.28339e-05	-0.389256	0.108	0.182	0.247387
Cdkn1b	1.30232e-05	-0.323167	0.071	0.137	0.251035
Nme3	1.35139e-05	-0.236155	0.021	0.06	0.260494
Rpl8	1.37405e-05	0.195221	0.934	0.896	0.264862
1810009A15Rik	1.38461e-05	-0.418651	0.111	0.185	0.266897
Sumf1	1.38514e-05	-0.361558	0.069	0.131	0.266999
Hcls1	1.41775e-05	0.282658	0.081	0.015	0.273285
Fgfbp1	1.42734e-05	-0.752314	0.021	0.06	0.275134
Trmt61a	1.44871e-05	0.246727	0.075	0.012	0.279253
Ndufaf7	1.46135e-05	-0.345988	0.171	0.259	0.281691
Cops6	1.46231e-05	0.328775	0.555	0.42	0.281875
Ppp2r2a	1.46446e-05	0.254514	0.31	0.173	0.28229
Calcrl	1.48864e-05	-0.31092	0.057	0.116	0.286951
Rara	1.49619e-05	0.297301	0.122	0.042	0.288406
1110034G24Rik	1.50063e-05	-0.355482	0.167	0.256	0.289261
Atp1b3	1.50694e-05	0.379098	0.511	0.378	0.290478
Adam15	1.5236e-05	0.324749	0.525	0.39	0.293688
Gspt1	1.52449e-05	0.333731	0.23	0.122	0.29386
Pop5	1.5287e-05	-0.420925	0.377	0.446	0.294672
Scube2	1.55505e-05	-0.102342	0.004	0.024	0.299751
U2af2	1.56022e-05	0.299918	0.3	0.176	0.300749
Slc25a3	1.56954e-05	0.303014	0.639	0.518	0.302545
Mthfd2	1.57527e-05	0.233053	0.105	0.03	0.303649
Cers2	1.6325e-05	0.293335	0.423	0.274	0.314681
Cald1	1.70086e-05	0.343627	0.188	0.089	0.327857
Tnfaip1	1.70106e-05	0.309444	0.509	0.357	0.327897
Mobp	1.70415e-05	0.31402	0.153	0.062	0.328493
Rars	1.71435e-05	0.301293	0.218	0.11	0.330458
Chst1	1.73406e-05	0.298724	0.122	0.042	0.334257
Eif3g	1.8396e-05	0.31369	0.573	0.438	0.354601
Tril	1.86221e-05	-0.287001	0.036	0.083	0.35896
Ppp3ca	1.8656e-05	-0.395502	0.219	0.304	0.359612
2010107E04Rik	1.8884e-05	0.270153	0.598	0.449	0.364008
Cmtm3	1.88862e-05	0.339254	0.137	0.054	0.364051
Nolc1	1.90384e-05	0.287011	0.181	0.083	0.366984
Osmr	1.98912e-05	0.365574	0.205	0.107	0.383423
Sdc4	2.00055e-05	0.279538	0.108	0.033	0.385625
Ndufa6	2.00923e-05	-0.348724	0.624	0.664	0.3873
Gpr84	2.02574e-05	0.290806	0.079	0.015	0.390481
Lhfpl2	2.11299e-05	-0.289358	0.045	0.098	0.4073
Arap2	2.139e-05	-0.328746	0.075	0.14	0.412314
Il1rn	2.14446e-05	0.25195	0.051	0	0.413366
Trib1	2.14998e-05	0.282148	0.117	0.039	0.41443
Rps16	2.19533e-05	0.203339	0.972	0.982	0.423173
Txn2	2.24037e-05	0.3066	0.48	0.342	0.431853
Adcy4	2.24705e-05	0.329242	0.337	0.208	0.433142
Parp14	2.25284e-05	-0.327902	0.069	0.131	0.434257
Flrt2	2.2878e-05	-0.225516	0.03	0.074	0.440995
Lgals9	2.28863e-05	-0.317532	0.43	0.515	0.441156
Lilr4b	2.29425e-05	0.234446	0.051	0	0.44224
Adam8	2.29425e-05	0.246731	0.051	0	0.44224
Psmd7	2.32478e-05	0.287875	0.602	0.476	0.448125
Yif1b	2.39506e-05	0.274567	0.412	0.283	0.461672
Gm13056	2.41107e-05	-0.242024	0.02	0.057	0.464757
Psme1	2.42444e-05	-0.316921	0.503	0.577	0.467335
Fosl1	2.45445e-05	0.212854	0.051	0	0.473121
Dctpp1	2.49222e-05	0.295157	0.229	0.122	0.480401
Clec2d	2.51425e-05	-0.452736	0.303	0.387	0.484646
Phb	2.52317e-05	0.267583	0.449	0.301	0.486366
Ubtd1	2.52598e-05	0.286484	0.162	0.071	0.486908
Mrpl12	2.58987e-05	0.300402	0.346	0.214	0.499223
Vapa	2.59366e-05	0.321877	0.66	0.527	0.499954
Psmd12	2.63165e-05	0.300044	0.419	0.28	0.507277
H2afz	2.63516e-05	-0.256266	0.678	0.741	0.507953
Mlec	2.63871e-05	0.336184	0.164	0.074	0.508638
Mrps28	2.64991e-05	0.271589	0.226	0.119	0.510797
Notumos	2.6737e-05	-0.148434	0.008	0.033	0.515383
Lyar	2.67912e-05	0.331309	0.321	0.196	0.516426
Sema6a	2.71073e-05	-0.323207	0.127	0.205	0.52252
Cdc42	2.71263e-05	0.212604	0.874	0.833	0.522886
Cdv3	2.73672e-05	0.281627	0.265	0.149	0.52753
Rpl31	2.73907e-05	-0.200648	0.874	0.905	0.527982
Gm684	2.77724e-05	-0.13082	0.008	0.033	0.53534
Parvb	2.844e-05	0.387516	0.428	0.295	0.548209
Gpbp1l1	2.8527e-05	-0.328924	0.088	0.155	0.549886
Rsbn1l	2.87526e-05	-0.344445	0.174	0.259	0.554235
Inpp5k	2.88303e-05	-0.37831	0.125	0.199	0.555733
Gsto1	2.88849e-05	0.226015	0.088	0.021	0.556786
Sox18	2.91073e-05	-0.422105	0.272	0.357	0.561071
Chic2	2.92721e-05	0.322848	0.384	0.25	0.564249
Hk1	2.93988e-05	0.287347	0.222	0.119	0.56669
Sdcbp2	2.95153e-05	0.21459	0.061	0.006	0.568938
Ptms	2.97877e-05	-0.3864	0.42	0.485	0.574187
Pak1ip1	3.10097e-05	0.295803	0.355	0.223	0.597743
Rnf213	3.10435e-05	-0.3093	0.094	0.164	0.598394
Rad23a	3.11514e-05	0.26737	0.291	0.17	0.600475
Gng5	3.12881e-05	-0.180728	0.894	0.911	0.603109
Tgfbi	3.15899e-05	0.243977	0.066	0.009	0.608927
Sbds	3.20459e-05	-0.383243	0.369	0.452	0.617716
Lsm2	3.22911e-05	0.300116	0.339	0.211	0.622444
Rps12-ps3	3.23177e-05	-0.410967	0.131	0.202	0.622957
Dnajb11	3.27432e-05	0.324029	0.433	0.298	0.631158
Cited4	3.2755e-05	-0.139292	0.012	0.042	0.631385
Git2	3.33948e-05	-0.369926	0.263	0.345	0.643718
Gimap9	3.37592e-05	0.339842	0.166	0.077	0.650743
Gnl2	3.38075e-05	0.273734	0.148	0.062	0.651674
Nudt21	3.38292e-05	0.288775	0.193	0.095	0.652092
Lrp6	3.40691e-05	-0.29314	0.064	0.122	0.656716
Osm	3.4387e-05	0.217719	0.049	0	0.662843
Snd1	3.44791e-05	0.284492	0.139	0.057	0.664619
Mrpl23	3.4661e-05	0.294767	0.357	0.229	0.668126
Stx3	3.48236e-05	-0.359235	0.17	0.253	0.67126
Jam2	3.52e-05	-0.396121	0.436	0.509	0.678515
Eif3b	3.56651e-05	0.285905	0.34	0.211	0.687481
Myl6	3.57573e-05	-0.161865	0.983	0.988	0.689258
Gab1	3.57802e-05	-0.278708	0.051	0.104	0.689699
Fbxl3	3.60612e-05	-0.285474	0.057	0.113	0.695115
Stip1	3.61329e-05	0.244081	0.275	0.158	0.696497
Banf1	3.62826e-05	0.317924	0.44	0.307	0.699383
Pla2g16	3.6667e-05	-0.411894	0.17	0.247	0.706792
Nrep	3.67358e-05	-0.201402	0.029	0.071	0.708119
Cobll1	3.70568e-05	-0.32515	0.093	0.161	0.714307
Bri3	3.75163e-05	-0.371508	0.413	0.473	0.723164
Kansl1l	3.77205e-05	0.329786	0.111	0.039	0.7271
Aldh2	3.80217e-05	-0.353133	0.49	0.56	0.732906
Thyn1	3.84148e-05	0.244007	0.153	0.065	0.740484
Ccser2	3.92568e-05	-0.388263	0.302	0.384	0.756714
Qk	3.94476e-05	-0.409672	0.31	0.39	0.760392
Noc2l	3.9498e-05	0.223037	0.065	0.009	0.761364
Ube2n	3.97523e-05	0.252337	0.553	0.408	0.766265
Pdlim7	3.98328e-05	0.257034	0.287	0.17	0.767818
Rps19bp1	3.98874e-05	0.255134	0.221	0.116	0.768869
Sorbs1	3.994e-05	-0.340325	0.089	0.155	0.769884
Eny2	4.11458e-05	0.331534	0.341	0.22	0.793126
2310040G24Rik	4.13999e-05	-0.116652	0.007	0.03	0.798025
Rab20	4.16638e-05	0.225207	0.054	0.003	0.803112
Farsb	4.18006e-05	0.25301	0.198	0.098	0.805749
Naa25	4.20489e-05	0.237503	0.09	0.024	0.810535
Far2	4.27031e-05	-0.376764	0.113	0.182	0.823144
Rps23	4.30423e-05	-0.18094	0.967	0.991	0.829683
Smagp	4.31691e-05	-0.412228	0.223	0.304	0.832128
Trf	4.34158e-05	0.337271	0.252	0.146	0.836883
Mydgf	4.34606e-05	0.298622	0.409	0.28	0.837747
Snrpf	4.38674e-05	0.303635	0.525	0.387	0.845588
Eif3h	4.40808e-05	-0.385066	0.554	0.598	0.849701
Wdr46	4.42231e-05	0.198432	0.1	0.03	0.852444
Lypla2	4.44334e-05	0.29065	0.141	0.06	0.856498
Vwa3a	4.45864e-05	-0.0638675	0.002	0.015	0.859448
Tmem167	4.55578e-05	0.279347	0.407	0.274	0.878172
Tmsb4x	4.57545e-05	-0.144937	1	1	0.881964
Rgs1	4.63168e-05	0.272999	0.103	0.033	0.892803
Abhd12	4.64504e-05	0.283118	0.2	0.101	0.895379
Pum3	4.73087e-05	0.229552	0.147	0.062	0.911923
Snrpd2	4.7571e-05	0.293103	0.561	0.432	0.916978
C1qtnf4	4.76418e-05	-0.14835	0.008	0.033	0.918343
Colgalt1	4.79216e-05	0.270758	0.237	0.131	0.923736
Prr13	4.79368e-05	0.393857	0.361	0.247	0.924029
Mrpl21	4.80086e-05	0.253734	0.289	0.17	0.925413
Baz1a	4.8122e-05	0.232876	0.074	0.015	0.9276
Hcfc1r1	4.8754e-05	-0.396164	0.166	0.244	0.939782
Ddost	4.92119e-05	0.328771	0.459	0.33	0.948608
Atp5o	4.93945e-05	0.255129	0.674	0.565	0.952128
Spryd4	4.98694e-05	0.212905	0.064	0.009	0.961282
Rdx	5.01134e-05	-0.389377	0.48	0.545	0.965986
Cep68	5.15949e-05	-0.269423	0.045	0.095	0.994542
Aplp1	5.17767e-05	0.30109	0.136	0.057	0.998049
Pdcd6ip	5.18722e-05	0.266688	0.235	0.131	0.999889
Inppl1	5.26101e-05	-0.233835	0.032	0.074	1
Nsun2	5.28463e-05	0.259617	0.206	0.107	1
Gpatch4	5.29288e-05	0.250353	0.13	0.051	1
Tmx1	5.29308e-05	0.232024	0.303	0.182	1
Ptpn12	5.32148e-05	0.330043	0.243	0.143	1
Srp9	5.32899e-05	0.275301	0.54	0.408	1
Rcan1	5.36336e-05	0.255722	0.116	0.042	1
Hspa1b	5.36427e-05	0.940774	0.324	0.217	1
Etf1	5.41094e-05	0.272426	0.247	0.137	1
Adgrg1	5.49732e-05	0.273732	0.36	0.229	1
Ndufv3	5.53781e-05	-0.355358	0.428	0.5	1
Gm527	5.60224e-05	-0.066173	0.001	0.012	1
Plcg1	5.64068e-05	-0.371677	0.082	0.143	1
Rhob	5.66125e-05	-0.295101	0.686	0.75	1
Rpl13	5.66556e-05	0.200185	0.993	0.988	1
B930036N10Rik	5.73733e-05	0.293913	0.073	0.015	1
Fam63a	5.73964e-05	-0.406426	0.324	0.405	1
Gsn	5.80674e-05	0.248019	0.098	0.03	1
Sac3d1	5.8096e-05	0.245821	0.15	0.065	1
Ndufab1	5.82876e-05	0.244386	0.558	0.414	1
Serp1	5.94987e-05	0.296126	0.337	0.211	1
Fmo2	6.02166e-05	-0.182211	0.026	0.065	1
Cdc42ep5	6.21061e-05	-0.278827	0.046	0.095	1
Pfdn4	6.23423e-05	0.253653	0.297	0.176	1
Layn	6.26729e-05	-0.276611	0.065	0.122	1
Camk2n1	6.30122e-05	-0.224147	0.034	0.077	1
Fyco1	6.31253e-05	-0.241765	0.072	0.134	1
Ly86	6.31289e-05	0.293985	0.109	0.039	1
Csrp2	6.60833e-05	-0.471244	0.426	0.485	1
Ywhaq	6.73334e-05	-0.266378	0.748	0.762	1
Gm26510	6.9888e-05	-0.150064	0.012	0.039	1
Mgp	6.98998e-05	1.10456	0.178	0.092	1
Acot9	7.02188e-05	0.238252	0.336	0.208	1
Edem1	7.02502e-05	0.245361	0.101	0.033	1
Hba-a1	7.05415e-05	0.228143	0.062	0.009	1
Rras2	7.14554e-05	0.360138	0.224	0.128	1
Emg1	7.16436e-05	0.227259	0.462	0.321	1
Slc7a11	7.31827e-05	0.317523	0.062	0.009	1
Eif3i	7.38777e-05	0.295447	0.377	0.25	1
Gcsh	7.4491e-05	0.281145	0.203	0.107	1
Zfp950	7.51637e-05	-0.337628	0.091	0.155	1
Wdr77	7.67692e-05	0.213636	0.115	0.042	1
Bcl2a1b	7.67756e-05	0.273957	0.081	0.021	1
Ddx21	7.74261e-05	0.223412	0.22	0.116	1
Lrrc8a	7.75405e-05	0.250107	0.474	0.333	1
Rps6ka3	7.77625e-05	0.299465	0.211	0.113	1
Parl	7.80676e-05	0.239768	0.229	0.128	1
Szrd1	7.85875e-05	0.275955	0.194	0.101	1
Arhgap29	7.86188e-05	-0.334307	0.236	0.321	1
Aplnr	7.88849e-05	-0.12543	0.016	0.048	1
Serpine1	7.94338e-05	0.366694	0.094	0.03	1
Hbp1	7.9665e-05	-0.388354	0.152	0.226	1
Rnf144b	8.01681e-05	-0.300943	0.12	0.193	1
Srsf3	8.06012e-05	0.283008	0.534	0.399	1
Ipo4	8.08162e-05	0.224255	0.1	0.033	1
Abhd11	8.09425e-05	0.243647	0.172	0.083	1
Magoh	8.10573e-05	0.285806	0.425	0.298	1
Smad6	8.11793e-05	0.26814	0.086	0.024	1
Pgk1	8.19222e-05	0.271836	0.299	0.182	1
Acat3	8.2455e-05	0.2062	0.044	0	1
Serpinb6b	8.2471e-05	-0.354005	0.138	0.211	1
Txlna	8.26275e-05	0.260281	0.108	0.039	1
Supt4a	8.32536e-05	-0.385472	0.277	0.348	1
Ube2k	8.33584e-05	0.2217	0.346	0.217	1
Ddx27	8.45466e-05	0.227744	0.14	0.06	1
Pisd	8.4735e-05	0.270026	0.225	0.125	1
Nop16	8.57816e-05	0.215385	0.166	0.077	1
Aimp1	8.60145e-05	0.282059	0.267	0.161	1
Pgd	8.69818e-05	0.216148	0.128	0.051	1
Gimap1	8.77584e-05	-0.374404	0.414	0.479	1
Zeb2	8.86694e-05	0.229947	0.066	0.012	1
Ifi30	9.0204e-05	0.25631	0.06	0.009	1
Klf4	9.07245e-05	-0.413794	0.494	0.551	1
Gimap4	9.17575e-05	0.225786	0.134	0.057	1
Fam101b	9.20854e-05	0.333223	0.32	0.208	1
Cars	9.32345e-05	0.23191	0.151	0.068	1
Galnt1	9.49999e-05	0.273721	0.167	0.08	1
Cdh5	9.54459e-05	0.270554	0.617	0.473	1
Hspbp1	9.81156e-05	0.243314	0.108	0.039	1
Bop1	9.8506e-05	0.238813	0.107	0.039	1
Gm10263	0.000100577	-0.159763	0.01	0.036	1
Hba-a2	0.000100857	0.203417	0.043	0	1
Fosl2	0.000101445	0.3005	0.111	0.042	1
Calu	0.000101502	0.308362	0.288	0.182	1
Shisa5	0.000103245	0.249021	0.792	0.679	1
Scp2	0.000103576	-0.331206	0.469	0.533	1
Wdr12	0.000104367	0.237517	0.138	0.06	1
Sertad2	0.000104716	-0.383001	0.143	0.211	1
Hsd17b10	0.00010599	0.265312	0.291	0.176	1
Sirt7	0.000107269	-0.322695	0.141	0.214	1
Mtmr11	0.000107385	0.266464	0.186	0.095	1
Set	0.000108041	0.299824	0.377	0.256	1
Zbtb8a	0.000108713	-0.225634	0.033	0.074	1
Epha2	0.000108979	0.159596	0.08	0.021	1
Prex2	0.000109396	0.408505	0.429	0.312	1
Mbp	0.000110823	0.428906	0.208	0.116	1
Pabpc1	0.00011112	0.268803	0.601	0.458	1
Btg3	0.000111648	-0.38998	0.152	0.223	1
Hmgcs2	0.000112286	0.426616	0.27	0.17	1
Wdr1	0.000112491	0.246807	0.462	0.327	1
Helz2	0.000112866	-0.203953	0.041	0.086	1
Nob1	0.000113114	0.241831	0.137	0.06	1
Eci2	0.000114067	0.235335	0.4	0.268	1
Ngp	0.000114212	-0.163815	0.023	0.06	1
Pitpna	0.000114465	0.252194	0.359	0.232	1
Ehd1	0.000115604	0.236945	0.212	0.113	1
Psmb2	0.000115968	0.226251	0.754	0.646	1
Pitpnc1	0.000116478	0.413629	0.325	0.217	1
Nans	0.000117737	0.291369	0.206	0.113	1
Ccdc124	0.000118617	0.255263	0.347	0.223	1
Serpinb9	0.000119177	-0.355089	0.182	0.259	1
Coprs	0.000119646	0.224695	0.084	0.024	1
Uchl1	0.000119691	0.258586	0.098	0.033	1
Prmt3	0.00011972	0.198276	0.069	0.015	1
Cmpk2	0.000122542	-0.332893	0.056	0.107	1
Lamb2	0.000122785	-0.357046	0.182	0.256	1
Herc4	0.000123215	-0.264068	0.043	0.089	1
Cxxc5	0.000123467	-0.225811	0.045	0.092	1
Arid5a	0.000123818	0.279336	0.165	0.08	1
Dusp3	0.000124073	-0.381377	0.451	0.521	1
Ywhaz	0.000124134	0.217517	0.459	0.318	1
3110082I17Rik	0.000125019	0.228186	0.083	0.024	1
Fam110a	0.000125167	-0.309171	0.079	0.137	1
Phb2	0.000126035	0.313949	0.417	0.295	1
Ddx60	0.000126536	-0.222388	0.033	0.074	1
Tmem147	0.000128044	0.2474	0.387	0.256	1
Usp53	0.00012878	-0.338262	0.183	0.262	1
Tnfrsf10b	0.000129475	0.198022	0.048	0.003	1
Ccdc8	0.000130682	-0.196358	0.024	0.06	1
Magix	0.000130798	-0.175497	0.024	0.06	1
Icam1	0.00013116	0.227613	0.296	0.185	1
Tpr	0.000132979	0.247702	0.333	0.214	1
Cir1	0.000133201	-0.342312	0.159	0.232	1
Deaf1	0.0001334	-0.271074	0.047	0.095	1
Hdlbp	0.000134201	0.268315	0.194	0.104	1
Rangrf	0.000134215	0.18694	0.094	0.03	1
Tmed10	0.000135384	0.206259	0.813	0.741	1
Lrp1	0.000135755	0.233998	0.079	0.021	1
Arsk	0.000137699	-0.15366	0.019	0.051	1
Capg	0.000138361	0.31771	0.575	0.452	1
Pttg1ip	0.000139711	0.291967	0.664	0.527	1
Arpc1a	0.000140145	-0.376155	0.286	0.354	1
Wbscr22	0.000142055	0.243538	0.152	0.071	1
Inpp5d	0.000143118	0.208327	0.093	0.03	1
Nup93	0.000143346	0.223028	0.105	0.039	1
Ptbp1	0.00014531	0.222374	0.256	0.149	1
Aimp2	0.00014582	0.245083	0.221	0.122	1
Qsox1	0.000146653	0.365895	0.338	0.229	1
Atp5j	0.00014998	-0.199732	0.901	0.92	1
Csrnp1	0.000150099	0.262972	0.171	0.086	1
Arrdc1	0.000151434	-0.28779	0.091	0.152	1
Cldn11	0.000153082	0.242902	0.147	0.068	1
Ing2	0.000153317	0.329074	0.167	0.086	1
Snhg6	0.00015408	0.238715	0.156	0.074	1
Atp5f1	0.000154423	0.227159	0.627	0.503	1
Emcn	0.000156004	-0.207393	0.688	0.774	1
Gm10093	0.000156438	-0.122791	0.012	0.039	1
Mrps5	0.000156873	0.240284	0.258	0.152	1
Use1	0.000158791	-0.360696	0.341	0.408	1
Clec14a	0.000158848	-0.424212	0.276	0.348	1
Bccip	0.000160122	0.251025	0.38	0.253	1
Cerk	0.000160545	0.219717	0.078	0.021	1
Gkn3	0.000162345	-0.14301	0.007	0.027	1
Mob2	0.000164482	-0.321264	0.172	0.247	1
1110001J03Rik	0.000165692	0.285502	0.261	0.158	1
Atad3aos	0.000168546	-0.0989141	0.004	0.021	1
Copb1	0.000169098	0.26219	0.228	0.131	1
Selm	0.000172396	-0.304834	0.385	0.458	1
Fcgr3	0.000172619	0.312297	0.24	0.146	1
Stc1	0.000173861	0.343124	0.052	0.006	1
Arhgdia	0.000177344	0.218438	0.748	0.652	1
P3h2	0.00018349	-0.0822802	0.003	0.018	1
Serhl	0.000183982	-0.253137	0.063	0.116	1
Tmem256	0.000184342	0.303004	0.56	0.438	1
Pls3	0.000185604	-0.357004	0.507	0.568	1
1700001O22Rik	0.000185814	-0.0746178	0.003	0.018	1
Ltv1	0.00018765	0.24838	0.132	0.06	1
Gm9844	0.000188198	-0.223049	0.032	0.071	1
Cmpk1	0.000190179	0.284915	0.458	0.333	1
Htra1	0.000196172	0.242252	0.174	0.089	1
Lrp8	0.000196267	-0.343388	0.074	0.128	1
Rbms1	0.000196921	-0.307463	0.485	0.548	1
Pvr	0.000197324	0.247062	0.19	0.101	1
Lef1	0.000198867	-0.383019	0.36	0.429	1
Synm	0.00020006	0.327792	0.278	0.179	1
Igtp	0.000200861	-0.373071	0.219	0.295	1
Eml6	0.000202268	-0.15211	0.013	0.039	1
Klhl24	0.000203362	-0.21147	0.047	0.095	1
Ppan	0.000204219	0.242091	0.115	0.048	1
Sec11c	0.000205236	0.250891	0.403	0.283	1
Grwd1	0.000209047	0.208826	0.122	0.051	1
Mrps25	0.000213247	0.242799	0.211	0.119	1
Ddx56	0.000215277	0.229	0.168	0.086	1
Nfkbia	0.000218095	-0.232768	0.906	0.923	1
Erdr1	0.000219775	0.212858	0.103	0.039	1
Shroom4	0.000220132	-0.30578	0.079	0.134	1
Glrx3	0.000220268	0.247493	0.446	0.321	1
Ube2l6	0.000221771	-0.358543	0.237	0.31	1
BC028528	0.000222282	-0.265368	0.7	0.708	1
Sumo2	0.000222735	-0.233498	0.782	0.807	1
Gabbr1	0.00022487	-0.248085	0.047	0.092	1
Swi5	0.000225252	0.246683	0.585	0.467	1
Polr3d	0.000228002	0.215087	0.103	0.039	1
Rell1	0.00023264	0.310275	0.32	0.214	1
Ptgds	0.000233431	0.277786	0.539	0.42	1
Sash1	0.000238919	0.268409	0.174	0.092	1
Rere	0.000239001	-0.295161	0.078	0.134	1
Mxi1	0.000239873	-0.21286	0.038	0.08	1
Patz1	0.00024269	-0.241252	0.043	0.086	1
Casp8	0.000243085	0.280684	0.27	0.17	1
Hnrnpl	0.000247144	0.266481	0.278	0.176	1
Spry1	0.000247759	0.397831	0.154	0.08	1
Atp5k	0.000248065	-0.279255	0.694	0.753	1
Filip1l	0.000248463	0.221029	0.07	0.018	1
Jun	0.000249312	-0.106874	0.941	0.961	1
Reep3	0.000251961	-0.360788	0.251	0.321	1
Ssbp2	0.000253897	-0.254839	0.038	0.08	1
Srsf6	0.000254941	0.23508	0.293	0.188	1
Tmigd1	0.000258302	-0.0689148	0.001	0.012	1
4930425O10Rik	0.000260489	-0.0683424	0.001	0.012	1
Hapln3	0.000261957	-0.0535161	0.001	0.012	1
Mapk11	0.000263888	0.207112	0.079	0.024	1
Adpgk	0.000264018	0.169209	0.108	0.042	1
4930481A15Rik	0.000264151	-0.170254	0.016	0.045	1
Zic2	0.000264546	-0.28075	0.051	0.098	1
Kif2a	0.000265179	-0.284021	0.056	0.104	1
D830026I12Rik	0.000266408	-0.0547741	0.001	0.012	1
Ampd3	0.000268252	0.187755	0.05	0.006	1
A630033H20Rik	0.000268486	-0.113521	0.01	0.033	1
Zhx2	0.000268828	-0.129434	0.01	0.033	1
Naa50	0.00026915	0.226042	0.221	0.125	1
Psmd3	0.000269662	0.231018	0.334	0.217	1
Gmppb	0.000272445	0.190095	0.084	0.027	1
2700029M09Rik	0.000272482	0.221012	0.192	0.104	1
Ptgs2	0.00027344	0.215476	0.055	0.009	1
Ckb	0.000274517	0.266426	0.445	0.33	1
Glrx2	0.000278628	0.22125	0.28	0.173	1
H2afx	0.000281029	0.245298	0.133	0.062	1
Mrpl35	0.000281755	0.260287	0.253	0.155	1
Hilpda	0.000285435	0.394544	0.192	0.11	1
Emd	0.000287254	0.198609	0.275	0.17	1
Rpl10a	0.000288515	0.241631	0.811	0.795	1
Acot7	0.000289059	0.207035	0.105	0.042	1
Ptges3	0.000289248	0.294173	0.411	0.298	1
Fbxl5	0.00028971	0.233427	0.201	0.113	1
Yipf4	0.000290186	-0.360476	0.279	0.348	1
Psmd6	0.000290261	0.235098	0.361	0.241	1
Cpd	0.000290917	-0.294168	0.112	0.176	1
Dcps	0.000291474	0.257603	0.165	0.086	1
Slc2a1	0.000293039	0.2659	0.987	0.976	1
Rrp9	0.000294193	0.199658	0.153	0.074	1
Surf2	0.000296625	0.207181	0.123	0.054	1
Mcam	0.000297103	0.276969	0.145	0.071	1
Rora	0.000300432	-0.327503	0.108	0.17	1
Slc1a5	0.000301016	0.20608	0.074	0.021	1
Mrrf	0.000301198	0.225196	0.159	0.08	1
Xrcc4	0.000309423	0.193904	0.083	0.027	1
Zfp704	0.000309831	-0.225006	0.023	0.057	1
Psmb4	0.00031121	0.267815	0.498	0.378	1
Ip6k1	0.000312267	-0.287536	0.076	0.131	1
Cisd1	0.000312477	0.221486	0.314	0.202	1
Ppp1cb	0.000312705	-0.34102	0.476	0.527	1
0610037L13Rik	0.000315199	0.244992	0.306	0.196	1
Gm17056	0.000315379	0.28258	0.073	0.021	1
Map4	0.000315852	-0.310756	0.196	0.268	1
Gm26870	0.000315913	0.220071	0.069	0.018	1
Dixdc1	0.000316295	-0.230913	0.025	0.06	1
Wdr19	0.000317786	-0.102829	0.005	0.021	1
Thbs1	0.000320933	0.174336	0.043	0.003	1
Ap1s1	0.000322391	0.201681	0.282	0.176	1
Mars	0.000323596	0.202824	0.152	0.074	1
Sdad1	0.000324226	0.196121	0.064	0.015	1
Cml1	0.000325001	-0.26485	0.05	0.095	1
Fam217a	0.000327421	-0.108416	0.005	0.021	1
Prnp	0.000330615	0.277941	0.697	0.619	1
Pde12	0.000330689	0.209036	0.101	0.039	1
Gimap6	0.000332196	-0.309034	0.619	0.664	1
Tnfsfm13	0.000334973	-0.0903489	0.005	0.021	1
Tceb2	0.000335558	0.190969	0.885	0.836	1
Limd1	0.000346824	-0.205297	0.049	0.095	1
Nfatc1	0.000347262	-0.169974	0.037	0.077	1
Brd2	0.000348666	0.201055	0.364	0.25	1
Pmaip1	0.000351264	0.391952	0.138	0.068	1
Apool	0.000352007	-0.292821	0.08	0.134	1
Clk2	0.000352378	-0.162554	0.022	0.054	1
Mcf2l	0.000357662	-0.3606	0.222	0.295	1
Utp3	0.00035892	0.218218	0.189	0.104	1
Ptprr	0.000361219	-0.446362	0.153	0.22	1
Twf2	0.000365628	-0.34028	0.179	0.247	1
Hnrnpab	0.00036675	0.207967	0.346	0.229	1
Ndufa12	0.000367106	0.211686	0.63	0.491	1
Zc3h7b	0.000368967	-0.265877	0.07	0.122	1
P4ha2	0.000370952	0.207643	0.082	0.027	1
Trmt1l	0.00037146	-0.304176	0.099	0.158	1
Rnf167	0.000373112	-0.297234	0.143	0.211	1
Ostf1	0.000375186	-0.241957	0.673	0.732	1
Mag	0.000375449	0.196032	0.073	0.021	1
Rrbp1	0.000377614	0.231403	0.542	0.429	1
Idnk	0.000377909	-0.378507	0.168	0.232	1
Prmt5	0.000378163	0.228505	0.111	0.048	1
Tmem14a	0.000381178	-0.125806	0.01	0.033	1
Xpnpep1	0.000385008	0.208049	0.248	0.152	1
Cyr61	0.000387023	0.238024	0.426	0.315	1
Cyp20a1	0.000395594	0.2373	0.177	0.095	1
Myo1b	0.000396455	0.341941	0.283	0.19	1
2810004N23Rik	0.000396466	0.245541	0.148	0.074	1
Sephs2	0.000398937	0.150339	0.128	0.06	1
Atic	0.000404731	0.192847	0.081	0.027	1
Gm3839	0.000404935	0.187459	0.1	0.039	1
Hnrnpa2b1	0.000406736	0.211141	0.752	0.631	1
Exosc3	0.000409883	0.211229	0.173	0.092	1
Shmt2	0.00041332	0.197185	0.104	0.042	1
Mcm3	0.000413583	0.188562	0.081	0.027	1
Rpl13a-ps1	0.00041416	-0.0575473	0.002	0.015	1
Nr2c2ap	0.000415463	0.203315	0.161	0.083	1
Mesdc2	0.000415755	0.159338	0.247	0.146	1
Ube2i	0.000418198	0.218876	0.454	0.312	1
Ifit2	0.000421919	-0.189379	0.035	0.074	1
Ap2m1	0.000422954	0.250639	0.684	0.574	1
Ralgps2	0.000424523	-0.149534	0.009	0.03	1
Glyr1	0.000424819	0.254623	0.178	0.098	1
Tinagl1	0.000424954	-0.29385	0.597	0.658	1
Ece2	0.000426725	0.222444	0.111	0.048	1
Snrpg	0.000437688	-0.222734	0.632	0.676	1
Bmx	0.000439292	0.222052	0.057	0.012	1
Itga6	0.000440159	-0.295757	0.404	0.479	1
Ms4a6c	0.000445198	0.241315	0.111	0.048	1
Mcc	0.000448172	-0.303651	0.069	0.119	1
S1pr1	0.000448871	0.210392	0.632	0.512	1
Tcea3	0.000453067	-0.149105	0.015	0.042	1
Map4k4	0.000453396	0.226284	0.197	0.113	1
Pin1	0.000453574	0.226875	0.389	0.262	1
Stx11	0.000455204	0.191068	0.081	0.027	1
Nbr1	0.000459937	-0.29156	0.08	0.134	1
Alpl	0.000463645	-0.137486	0.012	0.036	1
Fam212a	0.000468493	-0.334295	0.186	0.256	1
Surf4	0.000471124	0.219353	0.268	0.17	1
Iars	0.000472145	0.184668	0.085	0.03	1
Kcnq1ot1	0.00047635	0.285865	0.177	0.098	1
Lrp10	0.000476408	0.251044	0.292	0.19	1
Cchcr1	0.00048142	0.218347	0.071	0.021	1
Acss2	0.000482083	-0.143224	0.019	0.048	1
Thbd	0.000482419	0.197643	0.349	0.238	1
Copg1	0.000482435	0.22989	0.216	0.128	1
Pxn	0.000484639	0.296553	0.266	0.173	1
Gpr37l1	0.000485246	0.21268	0.098	0.039	1
Slc15a3	0.000488596	0.201075	0.061	0.015	1
Dysf	0.000506639	0.200077	0.08	0.027	1
Gm11716	0.000507755	0.171992	0.041	0.003	1
Acad12	0.000508666	-0.187666	0.021	0.051	1
Eva1b	0.000514027	-0.303435	0.33	0.393	1
Akr1a1	0.000516761	-0.1747	0.704	0.747	1
Gm26825	0.000520111	0.204555	0.106	0.045	1
Erf	0.000521066	0.180758	0.14	0.068	1
Timeless	0.000523401	0.159754	0.123	0.057	1
G6pc3	0.000526375	0.241104	0.161	0.086	1
Hspb1	0.000528567	-0.212653	0.911	0.917	1
Itga3	0.000528722	0.193459	0.071	0.021	1
Rap1a	0.000529329	-0.294787	0.508	0.548	1
Gm8730	0.00053419	0.24026	0.485	0.36	1
Cxcl10	0.000544074	-0.190123	0.046	0.006	1
Eci1	0.000545025	-0.365214	0.231	0.292	1
Mmd	0.000548297	-0.288348	0.125	0.188	1
Rwdd1	0.000551574	0.253764	0.432	0.315	1
4930523C07Rik	0.000556133	-0.324816	0.134	0.196	1
Ahsa2	0.000558565	0.213067	0.142	0.071	1
Abce1	0.000560086	0.195554	0.123	0.057	1
Ccdc88a	0.000560776	0.238314	0.164	0.089	1
Cd93	0.00056166	0.28174	0.587	0.482	1
Pdgfb	0.000563803	-0.316732	0.192	0.256	1
Nudt22	0.000566426	0.192941	0.102	0.042	1
Aen	0.000568246	0.19913	0.198	0.113	1
Ggact	0.000568665	-0.225983	0.068	0.119	1
Plekhh2	0.000573396	-0.140047	0.01	0.033	1
Tma16	0.000574324	0.145993	0.112	0.048	1
Nfil3	0.000575938	0.171729	0.034	0	1
Stx7	0.000577369	-0.323475	0.256	0.321	1
Cds2	0.000579879	0.283698	0.236	0.149	1
Tsr1	0.000580583	0.152719	0.046	0.006	1
Tars	0.000586456	0.193867	0.147	0.074	1
Gm28048	0.000588843	-0.10322	0.005	0.021	1
Cbx3	0.000596381	-0.276981	0.361	0.426	1
Slc52a3	0.000598935	0.210417	0.258	0.161	1
Dtymk	0.000600289	0.201708	0.184	0.101	1
Cwf19l2	0.00060234	-0.24428	0.083	0.137	1
Aldh18a1	0.000604637	0.148309	0.056	0.012	1
Mrpl16	0.00060743	0.201633	0.114	0.051	1
Pld3	0.000609059	0.244721	0.201	0.119	1
Wfdc17	0.000610541	0.218603	0.096	0.039	1
Chmp2b	0.000622657	-0.353041	0.222	0.283	1
Pycard	0.000624087	0.278575	0.131	0.065	1
Cramp1l	0.000625118	-0.235232	0.047	0.089	1
Map1b	0.000626419	0.214425	0.151	0.077	1
Tnip1	0.000627282	0.213854	0.101	0.042	1
Eva1a	0.000627874	0.231125	0.082	0.03	1
Vwa1	0.000628963	0.183671	0.929	0.911	1
Cd320	0.000630192	-0.309001	0.255	0.324	1
Sdhb	0.000640887	0.238773	0.53	0.414	1
D2hgdh	0.000645105	-0.1643	0.012	0.036	1
Rpp38	0.000650863	0.144364	0.061	0.015	1
Fkbp10	0.000652159	0.224344	0.108	0.048	1
Hmgb2	0.000654648	-0.322625	0.212	0.28	1
Cdk2ap2	0.00065569	0.289006	0.283	0.19	1
Ccr5	0.000657568	0.167961	0.045	0.006	1
5430416O09Rik	0.000662263	0.277294	0.167	0.092	1
Id2	0.000663006	0.182498	0.338	0.232	1
Mospd1	0.000671178	-0.355036	0.267	0.327	1
A430105I19Rik	0.000679206	0.151749	0.06	0.015	1
Stox2	0.000680937	-0.2094	0.037	0.074	1
Gamt	0.000683211	-0.211334	0.037	0.074	1
Tnrc6c	0.000686088	-0.27362	0.065	0.113	1
Prkcd	0.000689247	-0.253974	0.045	0.086	1
Zfp354a	0.000690553	-0.0998359	0.006	0.024	1
Rps9	0.000692163	0.150262	0.949	0.94	1
Arl2bp	0.000698179	-0.291446	0.502	0.545	1
Gm20878	0.000699781	-0.103951	0.008	0.027	1
Txnrd1	0.000702609	0.186266	0.139	0.068	1
Mid1	0.000712547	0.178615	0.055	0.012	1
Txnl4a	0.000712954	0.22177	0.24	0.149	1
Tbl3	0.00072122	0.22475	0.124	0.06	1
Cnih1	0.000721528	0.191165	0.27	0.17	1
Psma5	0.000722546	0.257481	0.529	0.423	1
Cox6b1	0.000728214	-0.187376	0.834	0.851	1
Ccdc86	0.000729578	0.191343	0.141	0.071	1
Vstm2b	0.000730437	-0.0960363	0.008	0.027	1
Zfos1	0.000730802	0.249735	0.278	0.179	1
Sod2	0.000734474	0.250007	0.425	0.312	1
Pja1	0.000735712	0.217793	0.148	0.077	1
Fam96b	0.000737213	0.211305	0.33	0.22	1
Msrb2	0.000748529	-0.25934	0.077	0.128	1
Zbtb42	0.000749525	-0.137089	0.016	0.042	1
Prps1	0.000754587	0.20118	0.178	0.098	1
Srp19	0.000755105	0.26522	0.301	0.205	1
Itgb1bp1	0.000759522	0.181041	0.174	0.095	1
Rpf2	0.000761162	0.172548	0.137	0.068	1
Nub1	0.000770439	-0.286711	0.115	0.173	1
Ccl5	0.000773863	0.189494	0.05	0.009	1
Psat1	0.000777674	0.175516	0.064	0.018	1
Kcp	0.000778451	-0.132121	0.016	0.042	1
Vtn	0.000788672	0.258922	0.119	0.057	1
Zfp943	0.000806226	-0.220986	0.031	0.065	1
Mprip	0.000807935	-0.373361	0.249	0.312	1
Tnfaip8	0.000811906	0.186744	0.164	0.089	1
Telo2	0.000819917	0.166334	0.073	0.024	1
Gm10250	0.000822356	-0.252186	0.073	0.122	1
Ppm1k	0.000825621	-0.205104	0.033	0.068	1
Ruvbl1	0.000837988	0.187431	0.243	0.149	1
Pole4	0.000838731	0.200087	0.308	0.205	1
Rad23b	0.000840141	0.234542	0.311	0.205	1
Gstt2	0.00084163	-0.30748	0.093	0.146	1
Dennd1a	0.000842955	-0.223589	0.045	0.086	1
Med19	0.000856578	0.240154	0.196	0.116	1
Parp12	0.000862008	-0.268198	0.122	0.182	1
Gm11772	0.000862801	-0.0570025	0.002	0.012	1
Csf2ra	0.000865321	0.18484	0.059	0.015	1
Bcat2	0.000866525	0.190818	0.107	0.048	1
Llph	0.000868976	0.256951	0.343	0.241	1
Kitl	0.00087052	-0.331368	0.27	0.333	1
Specc1l	0.000875459	-0.217276	0.058	0.104	1
Mndal	0.000879567	-0.1709	0.013	0.036	1
Rassf9	0.000880981	-0.356455	0.121	0.179	1
Bmyc	0.000886267	-0.306706	0.178	0.241	1
Pigp	0.000891606	-0.322604	0.183	0.247	1
Cs	0.000902511	0.206069	0.163	0.089	1
Ctsf	0.000902956	-0.281259	0.064	0.11	1
Got1	0.000903347	0.175606	0.058	0.015	1
Gpr146	0.000906653	0.234623	0.365	0.256	1
Golph3l	0.000910655	-0.22628	0.043	0.083	1
Derl2	0.000912342	0.222303	0.232	0.143	1
Nos2	0.000913384	-0.0864224	0.009	0.03	1
Rph3al	0.000915922	0.173682	0.073	0.024	1
Kdelc1	0.000915933	0.172498	0.058	0.015	1
Mycbp2	0.000918973	0.216262	0.172	0.098	1
Slc16a3	0.000928448	0.164379	0.038	0.003	1
Dnajc3	0.000932727	0.269753	0.405	0.301	1
Lsm7	0.000935957	0.162388	0.363	0.247	1
Mak16	0.000936397	0.177794	0.127	0.062	1
Rgs16	0.000937555	0.256123	0.089	0.036	1
Add3	0.000940257	-0.334092	0.145	0.205	1
Tmed5	0.000942658	0.215113	0.417	0.307	1
Nmd3	0.000947667	0.183963	0.136	0.068	1
Msra	0.000948447	0.149486	0.043	0.006	1
Asb4	0.000949665	0.179417	0.085	0.033	1
Wdr18	0.000953118	0.223611	0.196	0.116	1
Hsf4	0.000956193	-0.0708592	0.003	0.015	1
Aqp11	0.000959747	-0.288323	0.324	0.39	1
Dcaf13	0.000960389	0.189156	0.147	0.077	1
Pinx1	0.000967674	0.164891	0.076	0.027	1
Tiprl	0.00097063	0.148161	0.299	0.196	1
Gm42893	0.000991557	-0.0597954	0.003	0.015	1
Pim1	0.000992496	0.218132	0.199	0.119	1
Tmem98	0.000997555	-0.277408	0.105	0.161	1
Psmc2	0.000998595	0.237985	0.46	0.342	1
Syngr2	0.000999317	0.228717	0.316	0.214	1
Ube2g2	0.00101213	0.238585	0.228	0.146	1
Car2	0.00101772	-0.313472	0.353	0.42	1
Mrpl42	0.00101777	0.214495	0.457	0.336	1
Cpt2	0.00101813	0.236753	0.117	0.057	1
Ptpn1	0.00102291	0.217397	0.243	0.155	1
Gm26699	0.00102589	-0.326546	0.14	0.199	1
Wac	0.00102703	-0.328569	0.193	0.253	1
Pdgfd	0.00102924	-0.303986	0.104	0.158	1
Psph	0.00103331	0.176472	0.103	0.045	1
C77370	0.00103512	-0.0782773	0.005	0.021	1
Ndufaf2	0.00104218	0.207594	0.146	0.077	1
Bzw1	0.00104466	0.24015	0.495	0.381	1
Mtss1l	0.00104637	-0.0947634	0.005	0.021	1
Ptpre	0.00105092	0.215823	0.114	0.054	1
Lamtor5	0.00105307	-0.20957	0.505	0.557	1
Zfp532	0.00105723	-0.111594	0.016	0.042	1
Htra3	0.00105767	-0.146558	0.023	0.054	1
Ghr	0.00106041	0.227204	0.132	0.068	1
Rnf217	0.00107954	-0.0988279	0.007	0.024	1
Tmco1	0.00108204	-0.287209	0.472	0.521	1
Riok3	0.00108246	0.211409	0.228	0.143	1
Pomc	0.00108642	-0.215539	0.04	0.077	1
Utp18	0.0010882	0.192029	0.138	0.071	1
Capzb	0.00109273	0.181482	0.741	0.631	1
Tax1bp3	0.00109339	0.218703	0.505	0.39	1
Nup50	0.00109927	0.173611	0.08	0.03	1
Tsc22d4	0.00110648	0.242838	0.147	0.08	1
Bcar3	0.00111064	0.237463	0.116	0.057	1
Kctd12b	0.00111205	-0.193295	0.046	0.086	1
Rnf7	0.00111272	-0.262128	0.447	0.494	1
Runx1	0.00111505	0.161219	0.037	0.003	1
Iws1	0.0011232	0.208339	0.084	0.033	1
Akr1b8	0.00112528	0.147788	0.031	0	1
Sphk1	0.00112528	0.138301	0.031	0	1
Ddx54	0.0011337	0.215303	0.211	0.128	1
Gtf2h4	0.00113545	0.195659	0.084	0.033	1
Ube2a	0.00114144	0.16745	0.275	0.176	1
Hlf	0.00115791	-0.11136	0.011	0.033	1
Dph5	0.00116764	0.184212	0.11	0.051	1
Prpf19	0.00116854	0.164185	0.226	0.137	1
Rps8	0.00116886	0.203321	0.958	0.964	1
4931406P16Rik	0.00117336	-0.274365	0.325	0.393	1
Crispld1	0.00118006	-0.134086	0.015	0.039	1
Stt3b	0.00119426	0.255214	0.253	0.167	1
Ngfrap1	0.00119484	0.222759	0.312	0.211	1
Lamp1	0.0011989	-0.214113	0.67	0.705	1
Emc6	0.00122094	0.246152	0.423	0.307	1
Dnttip2	0.00122881	0.20235	0.181	0.104	1
Ifi27	0.00124407	-0.25616	0.565	0.604	1
Dars	0.00125063	0.186582	0.15	0.08	1
Ptges	0.00125254	0.16693	0.117	0.057	1
Impdh1	0.00125486	-0.396161	0.287	0.339	1
Ahi1	0.00126218	0.151684	0.047	0.009	1
Anapc11	0.00126543	-0.310204	0.38	0.438	1
Rnf8	0.00126605	-0.251833	0.067	0.113	1
Fam111a	0.0012704	0.176672	0.088	0.036	1
G3bp1	0.00127095	0.243664	0.567	0.461	1
Sema6d	0.00127682	0.240469	0.127	0.065	1
Mrps21	0.00127931	-0.29945	0.468	0.509	1
Arntl	0.00128235	0.156822	0.052	0.012	1
Slpi	0.00128593	0.154336	0.042	0.006	1
Ubl4a	0.00128746	0.17343	0.218	0.134	1
Kat2a	0.00129213	0.189851	0.12	0.06	1
Hacd2	0.00129476	0.22478	0.226	0.143	1
Smim3	0.00129712	0.163267	0.041	0.006	1
Creb3l2	0.00129818	0.203202	0.107	0.051	1
Tsc2	0.00129955	-0.161163	0.03	0.062	1
Ccdc141	0.00130028	-0.115444	0.455	0.542	1
Csgalnact1	0.00130582	-0.199686	0.049	0.089	1
Prkcsh	0.00131709	0.172459	0.177	0.101	1
Eif4e2	0.00132225	0.183949	0.243	0.155	1
Rnf181	0.00133388	-0.247803	0.113	0.17	1
Ddx3y	0.00133406	-0.302437	0.185	0.247	1
Slc35g2	0.00133424	0.212923	0.078	0.03	1
Galk1	0.00134724	0.222135	0.178	0.104	1
Dap3	0.001348	0.16898	0.138	0.071	1
Atp6v1f	0.00135121	-0.221344	0.591	0.64	1
Slc6a1	0.00135194	0.159012	0.051	0.012	1
Kpna2	0.00135624	0.205262	0.15	0.083	1
Rmnd5a	0.0013674	-0.179974	0.034	0.068	1
Tox4	0.00136767	0.248113	0.178	0.107	1
Ano6	0.00137482	0.245503	0.184	0.11	1
Copb2	0.00137546	0.182339	0.229	0.143	1
Spryd3	0.00137581	0.211391	0.152	0.083	1
Kif13a	0.00137642	-0.209505	0.024	0.054	1
Tmed1	0.0013822	0.166174	0.157	0.086	1
Naa10	0.00138776	0.167609	0.157	0.086	1
Pink1	0.00139798	-0.293415	0.156	0.217	1
Arl6	0.00140311	0.175046	0.15	0.08	1
Fam134c	0.00140361	-0.292747	0.105	0.158	1
Zmym2	0.00141535	-0.191322	0.032	0.065	1
Cox6c	0.00141614	-0.213349	0.804	0.807	1
Gps1	0.00142143	0.17005	0.288	0.19	1
Plekhg5	0.00142769	-0.224756	0.069	0.116	1
Ube2d3	0.00143524	0.162511	0.797	0.726	1
Tlr2	0.00144093	0.173695	0.051	0.012	1
Ccnl1	0.00144538	0.205117	0.341	0.235	1
Vdac1	0.00144641	0.183101	0.335	0.232	1
Eif2b2	0.00144758	0.193301	0.171	0.098	1
Ddit3	0.0014524	0.170757	0.147	0.08	1
Ttyh1	0.00148001	0.16111	0.051	0.012	1
Pbdc1	0.00148345	0.177564	0.2	0.119	1
Skida1	0.00149088	-0.0935017	0.004	0.018	1
Fgfr1	0.00149104	0.178312	0.087	0.036	1
Cnbp	0.00151238	0.167301	0.875	0.821	1
Ptprm	0.00151332	-0.346129	0.111	0.164	1
Kifc2	0.00152087	-0.0697477	0.004	0.018	1
Faim	0.00152191	-0.288072	0.328	0.378	1
Psme3	0.00152532	0.169612	0.188	0.11	1
Mrpl3	0.0015309	0.210368	0.111	0.054	1
Smc1a	0.0015311	0.243183	0.248	0.164	1
Sptan1	0.00154336	-0.30054	0.285	0.342	1
Alg5	0.00154845	0.1783	0.258	0.17	1
Smarca5	0.00154923	0.211826	0.171	0.098	1
Fkbp11	0.00155483	0.123082	0.035	0.003	1
Zbtb14	0.00155527	-0.206313	0.041	0.077	1
Gm9946	0.00156366	-0.0970534	0.008	0.027	1
Wdr74	0.00156819	0.205302	0.154	0.086	1
Tgfa	0.00157145	0.218028	0.193	0.116	1
Adamts10	0.00157216	-0.210196	0.062	0.107	1
Eml2	0.00157924	-0.290597	0.11	0.164	1
H2-Aa	0.00157951	0.145859	0.098	0.045	1
Sec23b	0.00158676	0.178384	0.169	0.095	1
Lpar4	0.00159161	-0.208128	0.03	0.062	1
Phldb1	0.00159166	-0.210341	0.043	0.08	1
Afap1l1	0.0015954	-0.265898	0.529	0.565	1
Nelfa	0.0015992	0.174872	0.133	0.068	1
1110008F13Rik	0.00161255	0.203908	0.364	0.256	1
Irf2bpl	0.00161275	-0.346339	0.254	0.315	1
Metrnl	0.00161752	0.143051	0.051	0.012	1
2700081O15Rik	0.00162003	-0.163079	0.017	0.042	1
Rnf121	0.00162456	0.19193	0.167	0.095	1
Chd3	0.00162779	-0.321997	0.125	0.179	1
Cd3eap	0.00163095	0.161554	0.116	0.057	1
Mthfd1	0.00163312	0.161139	0.073	0.027	1
Ivns1abp	0.00163429	-0.318015	0.231	0.292	1
Tln1	0.00163648	0.210653	0.263	0.173	1
Rsrc1	0.00163781	0.202016	0.102	0.048	1
Irak1	0.00163926	-0.271099	0.102	0.155	1
Atp2c1	0.00164397	-0.302022	0.206	0.268	1
P4ha1	0.00164626	0.186029	0.131	0.068	1
Ppm1f	0.00165064	0.177862	0.147	0.08	1
Ak6	0.00165723	0.123197	0.185	0.107	1
Elovl1	0.00166168	0.214207	0.392	0.283	1
Lsm12	0.00166242	0.156205	0.154	0.083	1
Gosr2	0.00167763	0.201642	0.22	0.14	1
Vrk3	0.00168791	0.203042	0.149	0.083	1
Hgh1	0.0017016	0.115966	0.05	0.012	1
Sostdc1	0.00170227	-0.0938569	0.007	0.024	1
Cbfa2t3	0.00170343	-0.299367	0.117	0.17	1
Timm17a	0.0017057	0.192191	0.484	0.36	1
Mrps7	0.00170664	0.0999111	0.262	0.164	1
Srp14	0.00170982	-0.233633	0.56	0.601	1
Psmd1	0.00171093	0.17721	0.351	0.241	1
Phf11d	0.00171634	-0.30449	0.055	0.095	1
Nid1	0.00172418	0.167179	0.196	0.119	1
Card6	0.00173002	-0.070572	0.006	0.021	1
Rnpepl1	0.00173056	-0.310175	0.121	0.176	1
Ftsj3	0.00173725	0.172767	0.103	0.048	1
Zbtb16	0.00174571	0.221709	0.105	0.051	1
Adam9	0.00175545	0.190782	0.081	0.033	1
Nr1d1	0.00176176	-0.250513	0.08	0.128	1
Hcn2	0.00176299	-0.0742254	0.006	0.021	1
Gorasp2	0.00180264	0.180038	0.196	0.119	1
Ubqln1	0.001805	0.150854	0.196	0.116	1
Rpl3	0.00180732	0.146555	0.96	0.946	1
Zfp622	0.00180925	0.14409	0.12	0.06	1
Wnk1	0.00184827	0.162903	0.34	0.241	1
Gm20655	0.00184847	-0.109488	0.01	0.03	1
Ccni	0.00185123	-0.219229	0.121	0.179	1
Trappc4	0.00186737	0.217939	0.424	0.318	1
Rabggtb	0.00187646	0.187816	0.171	0.101	1
Hint3	0.00187658	-0.239084	0.113	0.167	1
Elavl1	0.00187858	0.239488	0.373	0.274	1
Tbc1d14	0.00189729	-0.276128	0.103	0.155	1
Aco1	0.00189813	0.152245	0.082	0.033	1
Capns1	0.0018995	0.158958	0.84	0.768	1
Lpin3	0.00189952	0.136443	0.034	0.003	1
0610007P14Rik	0.00190493	0.145248	0.168	0.095	1
Haus4	0.00191569	-0.18152	0.031	0.062	1
Hes1	0.00192389	-0.284675	0.471	0.533	1
Memo1	0.00192794	0.16847	0.09	0.039	1
Slmo2	0.0019367	0.171841	0.184	0.11	1
Adck4	0.00193777	0.137561	0.044	0.009	1
Rcsd1	0.00195734	-0.262833	0.105	0.158	1
Ppp3cc	0.0019636	-0.21493	0.044	0.08	1
Ddx18	0.00196466	0.191593	0.267	0.176	1
Tcn2	0.0019658	-0.377114	0.319	0.375	1
Gm10020	0.00199207	0.223314	0.358	0.256	1
3110002H16Rik	0.00199489	0.167239	0.058	0.018	1
Sh3gl1	0.00199998	0.207759	0.27	0.182	1
Mllt4	0.00200844	-0.297916	0.245	0.304	1
Eif3m	0.00201994	0.196129	0.433	0.318	1
Mrpl55	0.00202121	0.209211	0.247	0.164	1
Zfp395	0.00203823	-0.12122	0.012	0.033	1
Tmem209	0.00203827	0.129037	0.039	0.006	1
Fmnl3	0.00205772	-0.297651	0.099	0.149	1
Ccng2	0.00207252	-0.248213	0.066	0.11	1
Tspan9	0.00207834	0.192655	0.225	0.143	1
Rsl24d1	0.00207844	0.189987	0.188	0.113	1
Fabp5	0.00207883	0.175848	0.049	0.012	1
Gm10053	0.00208601	0.138469	0.135	0.071	1
Tgfbr3	0.00210104	-0.210173	0.048	0.086	1
Lpcat3	0.00210253	0.217597	0.337	0.241	1
Vapb	0.00210744	0.24786	0.309	0.217	1
A930033H14Rik	0.00210861	-0.155945	0.062	0.107	1
Cebpb	0.00210933	0.177325	0.044	0.009	1
Psmb1	0.00213386	0.17028	0.749	0.673	1
Ssb	0.00213518	0.192521	0.505	0.384	1
Dirc2	0.00213956	-0.199555	0.042	0.077	1
Cd40	0.00214865	-0.185633	0.08	0.128	1
Ifi44	0.00215226	-0.27512	0.105	0.158	1
Sub1	0.00215651	-0.177686	0.814	0.845	1
Cdc42ep3	0.00216131	0.25497	0.434	0.336	1
Slc35b1	0.00216205	0.162366	0.364	0.256	1
Gjb6	0.00217459	0.154716	0.044	0.009	1
Ubap2l	0.00217951	0.129632	0.243	0.155	1
Cd83	0.00219098	-0.259296	0.06	0.101	1
Clec1a	0.00220085	-0.224714	0.062	0.104	1
Pfkp	0.00220411	0.181944	0.141	0.077	1
Ctnnbip1	0.00221547	-0.26614	0.402	0.449	1
Wdr3	0.00221688	0.137896	0.049	0.012	1
Abhd14a	0.00222217	0.161102	0.089	0.039	1
Dock6	0.00223429	-0.223165	0.086	0.134	1
Abracl	0.00223675	0.172982	0.184	0.11	1
Aip	0.0022537	0.202363	0.246	0.161	1
Cotl1	0.00225699	0.215221	0.108	0.054	1
Gm694	0.00226269	0.385972	0.701	0.649	1
Slc7a8	0.00227208	0.147923	0.033	0.003	1
Pigt	0.00228699	0.160793	0.209	0.128	1
Acot6	0.00229607	-0.0598855	0.002	0.012	1
Klhdc8b	0.00229733	-0.21054	0.051	0.089	1
Oaf	0.00230117	0.1309	0.033	0.003	1
Gm43254	0.00230596	-0.0570796	0.002	0.012	1
Mypop	0.00231187	-0.158298	0.027	0.057	1
Eif4a2	0.00232288	-0.212105	0.631	0.658	1
Casd1	0.00232612	-0.1824	0.033	0.065	1
Ms4a6b	0.0023373	0.163959	0.072	0.027	1
Gm26627	0.00234088	-0.039871	0.002	0.012	1
Ube2j2	0.00234672	0.19272	0.31	0.217	1
Mmp12	0.00235391	0.14478	0.027	0	1
Nop14	0.00236112	0.163215	0.133	0.071	1
Itgb2	0.00238777	0.150872	0.062	0.021	1
Mrps27	0.00239792	0.163457	0.075	0.03	1
Foxn3	0.00240117	-0.263723	0.116	0.17	1
Pcdh12	0.00242036	-0.128199	0.007	0.024	1
Tpst1	0.00242607	0.156198	0.08	0.033	1
Tmeff1	0.00243966	-0.230389	0.038	0.071	1
Atp11c	0.00244697	-0.184264	0.044	0.08	1
F11r	0.00245274	0.186476	0.611	0.494	1
Snn	0.00246412	0.242483	0.13	0.071	1
Crk	0.00247204	0.238404	0.28	0.193	1
Gstt1	0.00247272	-0.0925739	0.007	0.024	1
B4galt4	0.00247718	-0.271326	0.335	0.393	1
Wasl	0.00248109	-0.27662	0.127	0.182	1
Zfp760	0.00249783	-0.1393	0.016	0.039	1
Gpsm3	0.00249896	0.15867	0.084	0.036	1
Etfa	0.00249987	0.170732	0.27	0.182	1
Lmnb2	0.00250163	0.129301	0.053	0.015	1
Clptm1l	0.00251232	0.157851	0.172	0.101	1
AI607873	0.00251756	0.116634	0.027	0	1
Il1b	0.00252331	0.174843	0.057	0.018	1
Git1	0.00253508	0.19181	0.1	0.048	1
Fcf1	0.00256898	0.218641	0.308	0.217	1
Lat2	0.00256981	0.13863	0.038	0.006	1
Slc25a51	0.00258835	-0.243392	0.115	0.167	1
Dld	0.00259131	0.176997	0.2	0.125	1
E2f4	0.00259769	0.149675	0.133	0.071	1
Tomm5	0.00260038	0.238059	0.302	0.214	1
Synpo2	0.00261841	-0.138165	0.025	0.054	1
Prmt7	0.00263757	0.111274	0.109	0.054	1
Prosc	0.0026598	0.184541	0.183	0.11	1
Ptprc	0.00266554	0.155986	0.037	0.006	1
Scai	0.0026747	-0.117372	0.017	0.042	1
Eng	0.00267503	0.170852	0.836	0.783	1
Ifrd2	0.00269474	0.16904	0.108	0.054	1
Samd9l	0.00270919	-0.269171	0.093	0.14	1
Hmg20a	0.00271741	-0.183732	0.036	0.068	1
Rbm18	0.00272972	0.207597	0.203	0.128	1
Arid4a	0.00273007	-0.258975	0.112	0.164	1
Tgfb1	0.00273092	-0.229598	0.248	0.31	1
Parva	0.00273223	0.0870679	0.08	0.033	1
Tyk2	0.00273249	-0.114487	0.014	0.036	1
Ergic3	0.00275152	-0.296055	0.321	0.372	1
1700047I17Rik2	0.00275182	-0.166069	0.031	0.062	1
Sgms2	0.00276024	-0.211009	0.103	0.155	1
Hdac7	0.0027651	-0.31499	0.139	0.19	1
Grap	0.002766	-0.320572	0.464	0.494	1
Mrps12	0.00277091	0.207756	0.307	0.214	1
Spcs3	0.00277305	0.188612	0.146	0.083	1
Mmp14	0.00279001	0.133626	0.032	0.003	1
Exoc3l4	0.0027979	0.119948	0.032	0.003	1
Lzts2	0.00281628	-0.274144	0.098	0.146	1
Tmem11	0.00281663	0.189065	0.24	0.158	1
Nfkbiz	0.00282812	0.187848	0.147	0.083	1
Tyw5	0.00284075	0.1899	0.078	0.033	1
Elac2	0.00284887	0.144185	0.052	0.015	1
Ttc27	0.00284966	0.124176	0.032	0.003	1
Suclg1	0.00285445	0.219153	0.286	0.199	1
Ube2s	0.00286761	0.227743	0.276	0.19	1
S100a10	0.00288039	0.158198	0.241	0.161	1
Sh3kbp1	0.00288452	0.164483	0.056	0.018	1
Csnk1d	0.00288844	0.163115	0.251	0.167	1
Myd88	0.00289079	0.186952	0.115	0.06	1
Dram2	0.00292047	-0.325004	0.289	0.345	1
Rala	0.00295365	0.236425	0.4	0.301	1
Rce1	0.00295582	0.216781	0.214	0.14	1
Cutal	0.00296374	-0.190804	0.036	0.068	1
Fuz	0.00296603	-0.192794	0.038	0.071	1
C230037L18Rik	0.00297134	0.130087	0.042	0.009	1
Nadsyn1	0.00299805	-0.108289	0.009	0.027	1
Bik	0.00301839	-0.125113	0.009	0.027	1
Tceal8	0.00303738	0.176937	0.302	0.211	1
Rps26	0.00303769	0.24329	0.805	0.789	1
Cd84	0.00304103	0.137851	0.047	0.012	1
Ybx3	0.00304128	0.138173	0.176	0.104	1
Tiparp	0.00304959	0.203165	0.081	0.036	1
Soat1	0.00306477	0.146561	0.047	0.012	1
Crebrf	0.00309226	-0.156399	0.046	0.083	1
Aspscr1	0.00310134	-0.374658	0.222	0.271	1
Zfand6	0.00312141	-0.277847	0.415	0.455	1
Tmem2	0.00312372	0.147491	0.051	0.015	1
Atp6v0c	0.00312887	-0.263592	0.074	0.116	1
Eno1b	0.00313943	-0.127514	0.016	0.039	1
Fnip1	0.00314268	-0.145081	0.031	0.062	1
Rsu1	0.00316389	-0.264928	0.485	0.524	1
Pfkl	0.00317756	-0.293652	0.277	0.33	1
Mettl5	0.00318248	0.124722	0.109	0.054	1
Hif1a	0.00319609	0.209414	0.266	0.182	1
Ncapd2	0.00320266	-0.125914	0.011	0.03	1
G6pdx	0.00321023	0.147822	0.056	0.018	1
Klhl5	0.00321683	-0.255444	0.168	0.223	1
Snrpb	0.00322475	0.198205	0.751	0.711	1
Cyld	0.00325898	-0.117537	0.018	0.042	1
Zfp652	0.00327177	-0.191066	0.047	0.083	1
Amer1	0.00328112	-0.170232	0.034	0.065	1
Eif4g1	0.00328462	0.242911	0.314	0.226	1
Batf	0.00329788	0.14701	0.051	0.015	1
Trp53i13	0.00330337	0.18768	0.14	0.08	1
Grin2c	0.00330441	-0.167762	0.014	0.036	1
Med13l	0.00333319	-0.234495	0.085	0.131	1
Wdr43	0.00336488	0.133188	0.183	0.11	1
Ntsr2	0.00337479	0.188997	0.077	0.033	1
Gpr34	0.00339303	-0.224752	0.047	0.083	1
Snx15	0.00342103	0.168353	0.177	0.107	1
Akap8l	0.0034547	-0.262636	0.111	0.161	1
Rhpn2	0.00346059	-0.0812261	0.011	0.03	1
Eif5b	0.00347275	0.187977	0.47	0.357	1
Coro1a	0.00347699	0.189469	0.105	0.054	1
Gclm	0.00348275	-0.115752	0.433	0.488	1
RP23-49I18.5	0.00349997	-0.100555	0.011	0.03	1
2900026A02Rik	0.00350976	-0.279168	0.102	0.149	1
Asap1	0.00351925	0.199758	0.2	0.128	1
Yars2	0.00351992	0.145178	0.051	0.015	1
Atf2	0.00352274	-0.22149	0.064	0.104	1
Il33	0.00352655	0.139889	0.036	0.006	1
Tpd52l1	0.00353165	-0.336149	0.115	0.161	1
Bre	0.003556	0.136113	0.311	0.214	1
Sae1	0.00356471	0.174124	0.273	0.188	1
0610040B10Rik	0.00357476	-0.0992374	0.008	0.024	1
Ube2j1	0.00358055	0.144562	0.164	0.098	1
Mad2l2	0.00358532	0.167744	0.301	0.208	1
Orc4	0.00360258	0.128819	0.139	0.077	1
Tbcb	0.00360779	0.185089	0.559	0.438	1
Pes1	0.00362238	0.180195	0.142	0.08	1
Paip2	0.00362402	-0.253513	0.47	0.503	1
Thumpd1	0.00365396	0.186583	0.116	0.062	1
Rrs1	0.00366149	0.150735	0.196	0.122	1
Mapk3	0.00367342	-0.309918	0.314	0.354	1
Immt	0.00368882	0.186181	0.273	0.188	1
Ltbr	0.00370121	0.174722	0.198	0.125	1
Syne1	0.00370962	0.161876	0.205	0.131	1
Rhobtb1	0.00371838	-0.205912	0.108	0.161	1
Exosc1	0.00371952	0.200818	0.194	0.125	1
Zkscan14	0.00372157	-0.147897	0.022	0.048	1
Pxmp4	0.00373982	-0.225344	0.057	0.095	1
Mcfd2	0.00375406	0.137858	0.31	0.214	1
Bcl2a1d	0.00377032	0.127098	0.024	0	1
Tnfrsf23	0.00377032	0.110305	0.024	0	1
Endod1	0.0037836	0.184066	0.105	0.054	1
Eif3c	0.00378595	0.176042	0.411	0.301	1
Pcca	0.00378722	-0.27137	0.086	0.131	1
Ppfibp1	0.00380333	0.295163	0.326	0.241	1
Neu1	0.00380691	0.166679	0.109	0.057	1
Pygl	0.00381675	-0.0719261	0.003	0.015	1
Me2	0.00383976	0.156982	0.059	0.021	1
Pcdh1	0.00386487	0.129979	0.238	0.158	1
Nos3	0.00387568	0.226844	0.368	0.277	1
Phlda3	0.00387868	0.072673	0.113	0.06	1
Ropn1l	0.00388135	-0.0489364	0.003	0.015	1
Tuba1a	0.00392367	0.139877	0.888	0.845	1
Iscu	0.00392373	-0.272582	0.426	0.458	1
Sptlc2	0.00395238	0.164788	0.289	0.202	1
Gfer	0.00395609	0.150705	0.153	0.089	1
Chil3	0.00397108	0.169939	0.059	0.021	1
Atp5a1	0.00397334	0.17097	0.671	0.574	1
Phpt1	0.00397444	-0.324741	0.184	0.232	1
Taf10	0.00399092	0.141857	0.145	0.083	1
Atxn10	0.00400403	0.175065	0.204	0.131	1
Gm26902	0.00401231	0.121568	0.03	0.003	1
Slc10a6	0.00403331	0.123408	0.024	0	1
Sh3bgrl2	0.00404472	0.140495	0.054	0.018	1
Nup85	0.00408249	0.152236	0.081	0.036	1
Rnf103	0.00408694	-0.192558	0.066	0.107	1
Ier3	0.00409837	0.264917	0.609	0.494	1
Gja4	0.00409879	0.357083	0.075	0.033	1
Pafah1b1	0.00410199	0.199855	0.414	0.312	1
Noc4l	0.00410978	0.131502	0.081	0.036	1
Rb1cc1	0.00412385	-0.283593	0.102	0.149	1
Bin2	0.00413938	0.166488	0.063	0.024	1
Mfsd10	0.00415379	0.127722	0.202	0.128	1
Ahdc1	0.00415966	-0.150927	0.026	0.054	1
Acyp1	0.00417151	-0.212333	0.062	0.101	1
Ubl5	0.00417759	-0.221645	0.663	0.69	1
Pepd	0.0041804	0.156037	0.12	0.065	1
Gm13075	0.00418081	-0.0789834	0.005	0.018	1
Mrvi1	0.00420199	-0.0765653	0.005	0.018	1
Txnl1	0.00421122	0.175161	0.428	0.327	1
Usp21	0.00422157	0.153228	0.089	0.042	1
Gm5148	0.00422262	-0.129162	0.013	0.033	1
Chchd1	0.00422366	0.227753	0.377	0.277	1
Ptprd	0.0042261	-0.0896264	0.009	0.027	1
Mrpl22	0.00422871	0.193979	0.203	0.131	1
Zfp799	0.00423725	-0.0608352	0.006	0.021	1
Tmem123	0.00424326	-0.219441	0.393	0.446	1
Pold3	0.00424455	0.175298	0.084	0.039	1
Lrrc20	0.00428148	-0.0637812	0.005	0.018	1
Serp2	0.00429031	-0.169641	0.035	0.065	1
Eif3a	0.00429124	0.180414	0.362	0.265	1
Eif4g2	0.00429576	0.197901	0.609	0.5	1
[truncated: 7,915 more rows]

## Sheet: Table S6
Table S6. Gene sets enrichment analysis in Healing EC by comparing MCAO and sham condition
ID	setSize	enrichmentScore	NES	pvalue	p.adjust	qvalues	rank	leading_edge	core_enrichment
HALLMARK_MYC_TARGETS_V1	52	0.507343	2.51348	1.92454e-06	9.62268e-05	8.10331e-05	421	tags=100%, list=53%, signal=51%	RPS2/EIF4A1/RAN/NOP56/RPLP0/FBL/NME1/NPM1/HSPD1/TCP1/RANBP1/PSMD14/EIF2S1/SNRPA1/CCT5/CCT7/CANX/HSPE1/HNRNPA3/EIF2S2/SRM/IMPDH2/CCT4/HSP90AB1/MYC/SNRPD3/SNRPD1/PSMA4/NHP2/PA2G4/HNRNPA1/SRSF2/ERH/ILF2/SERBP1/CCT3/U2AF1/RSL1D1/C1QBP/APEX1/PSMC4/MRPS18B/SNRPA/GNL3/PSMA1/RUVBL2/CCT2/PSMA7/LDHA/YWHAE/RPS6/PPIA
HALLMARK_EPITHELIAL_MESENCHYMAL_TRANSITION	25	0.589928	2.37275	5.07541e-05	0.00126885	0.00106851	100	tags=48%, list=12%, signal=43%	SPP1/IGFBP3/IGFBP4/PLAUR/TIMP1/COL4A1/SERPINH1/SAT1/GJA1/COL4A2/TNFRSF12A/ECM1
HALLMARK_CHOLESTEROL_HOMEOSTASIS	13	0.603793	1.95303	0.00343341	0.0467076	0.0393327	205	tags=77%, list=26%, signal=58%	S100A11/PLAUR/LGMN/TNFRSF12A/LGALS3/ACTG1/CLU/LPL/ACAT2/CD9
HALLMARK_TNFA_SIGNALING_VIA_NFKB	30	0.4455	1.9173	0.00373661	0.0467076	0.0393327	173	tags=50%, list=22%, signal=41%	CCL4/SOCS3/LITAF/PLAUR/SAT1/CCL2/PLPP3/CDKN1A/EGR1/DUSP2/IER5/CXCL2/TUBB2A/SGK1/PPP1R15A
HALLMARK_KRAS_SIGNALING_UP	27	0.46546	1.9488	0.00499681	0.0499681	0.0420784	45	tags=30%, list=6%, signal=29%	SPP1/IGFBP3/GADD45G/AKAP12/PLAT/ANGPTL4/PLAUR/EMP1
HALLMARK_HYPOXIA	29	0.412936	1.76342	0.0131162	0.093687	0.0788943	99	tags=34%, list=12%, signal=31%	IGFBP3/AKAP12/ANGPTL4/PLAUR/GAPDH/HSPA5/ANXA2/HMOX1/CDKN1A/PLIN2
HALLMARK_MTORC1_SIGNALING	41	0.36356	1.70978	0.0122334	0.093687	0.0788943	209	tags=54%, list=26%, signal=42%	XBP1/GAPDH/HSPA5/SERPINH1/LGMN/CDKN1A/CALR/HSP90B1/SDF2L1/HSPD1/PPA1/PSMD14/PPP1R15A/EEF1E1/CANX/HSPE1/PGM1/ASNS/PRDX1/CD9/EIF2S2/PNP
HALLMARK_UNFOLDED_PROTEIN_RESPONSE	20	0.44215	1.64508	0.0179147	0.111967	0.0942877	167	tags=60%, list=21%, signal=49%	XBP1/HSPA5/EIF4A1/CCL2/EIF4EBP1/PDIA6/NOP56/CALR/HSP90B1/NPM1/TUBB2A/EIF2S1
HALLMARK_MYC_TARGETS_V2	14	0.510801	1.70034	0.021549	0.119716	0.100814	399	tags=100%, list=50%, signal=51%	NOP56/DUSP2/NPM1/HSPD1/MAP3K6/HSPE1/SRM/MYC/PA2G4/MRTO4/NIP7/GNL3/BYSL/MYBBP1A
HALLMARK_ANGIOGENESIS	5	0.690134	1.59461	0.0251771	0.125886	0.106009	40	tags=40%, list=5%, signal=38%	SPP1/TIMP1
HALLMARK_ESTROGEN_RESPONSE_LATE	16	-0.417775	-1.51266	0.0606061	0.275482	0.231985	19	tags=31%, list=2%, signal=31%	ABHD2/CXCL12/CAV1/SLC7A5/TSPAN13
HALLMARK_IL6_JAK_STAT3_SIGNALING	14	0.455629	1.51669	0.0770642	0.296529	0.249709	205	tags=64%, list=26%, signal=49%	SOCS3/CD14/TNFRSF1A/HMOX1/TNFRSF12A/CCL7/CRLF2/FAS/CD9
HALLMARK_INTERFERON_GAMMA_RESPONSE	39	-0.291529	-1.41972	0.0770975	0.296529	0.249709	219	tags=51%, list=27%, signal=39%	XAF1/BST2/PSMB10/IFNAR2/GBP4/ST8SIA4/SAMHD1/CFH/TNFSF10/PSMB8/ARL4A/STAT1/LY6E/RTP4/PSMB9/ISG15/RSAD2/IRF7/IFIT1/IFIT3
HALLMARK_COMPLEMENT	26	0.348476	1.43199	0.0900901	0.311804	0.262572	74	tags=31%, list=9%, signal=29%	CTSB/PLAT/PLAUR/TIMP1/HSPA5/LGMN/COL4A2/GNGT2
HALLMARK_INTERFERON_ALPHA_RESPONSE	23	-0.345377	-1.43045	0.0935412	0.311804	0.262572	89	tags=39%, list=11%, signal=36%	PSMB8/GBP2/LY6E/RTP4/PSMB9/ISG15/RSAD2/IRF7/IFIT3
HALLMARK_APICAL_SURFACE	4	0.655457	1.42865	0.10076	0.314876	0.265159	63	tags=50%, list=8%, signal=46%	PLAUR/MAL
HALLMARK_ESTROGEN_RESPONSE_EARLY	16	-0.380934	-1.37927	0.12987	0.315603	0.265771	28	tags=31%, list=3%, signal=31%	ABHD2/ABLIM1/IGF1R/CXCL12/SLC7A5
HALLMARK_BILE_ACID_METABOLISM	3	0.702326	1.36357	0.117647	0.315603	0.265771	6	tags=33%, list=1%, signal=33%	CH25H
HALLMARK_UV_RESPONSE_DN	14	-0.394558	-1.33941	0.164114	0.315603	0.265771	38	tags=43%, list=5%, signal=42%	NRP1/TJP1/SLC7A1/IGF1R/CAV1/DBP
HALLMARK_E2F_TARGETS	13	0.412113	1.33302	0.144195	0.315603	0.265771	298	tags=85%, list=37%, signal=54%	RAN/NOP56/CDKN1A/NME1/RANBP1/EIF2S1/MYC/PA2G4/SRSF2/SSRP1/HMGA1
HALLMARK_ALLOGRAFT_REJECTION	18	0.364772	1.32917	0.156475	0.315603	0.265771	148	tags=44%, list=18%, signal=37%	CCL4/TIMP1/CCL2/EIF5A/CCL7/NME1/NPM1/CD74
HALLMARK_APOPTOSIS	28	0.31289	1.32552	0.150709	0.315603	0.265771	107	tags=32%, list=13%, signal=29%	PLAT/CD14/TIMP1/EMP1/SAT1/HMOX1/TNFRSF12A/CDKN1A/LGALS3
HALLMARK_MYOGENESIS	19	0.355195	1.31783	0.15971	0.315603	0.265771	96	tags=26%, list=12%, signal=24%	IGFBP3/IGFBP7/TPM3/COL4A2/CDKN1A
HALLMARK_COAGULATION	15	0.388751	1.31688	0.163227	0.315603	0.265771	62	tags=27%, list=8%, signal=25%	CTSB/PLAT/TIMP1/LGMN
HALLMARK_PI3K_AKT_MTOR_SIGNALING	12	0.409424	1.30383	0.162617	0.315603	0.265771	279	tags=67%, list=35%, signal=44%	TNFRSF1A/CDKN1A/CALR/HSP90B1/RALB/PFN1/ARPC3/ACTR3
HALLMARK_NOTCH_SIGNALING	1	-0.93875	-1.25717	0.129921	0.315603	0.265771	51	tags=100%, list=6%, signal=94%
HALLMARK_GLYCOLYSIS	16	0.381779	1.33277	0.174074	0.322359	0.271461	43	tags=19%, list=5%, signal=18%	IGFBP3/ANGPTL4/HSPA5
HALLMARK_HEDGEHOG_SIGNALING	2	-0.743429	-1.24557	0.181087	0.323369	0.272311	208	tags=100%, list=26%, signal=74%	NRP1
HALLMARK_G2M_CHECKPOINT	9	-0.414444	-1.2155	0.240964	0.415455	0.349857	91	tags=33%, list=11%, signal=30%	STMN1/SLC7A1/SLC7A5
HALLMARK_INFLAMMATORY_RESPONSE	23	0.304465	1.18896	0.254973	0.424955	0.357857	126	tags=35%, list=16%, signal=30%	CD14/PLAUR/TIMP1/IFITM1/CCL2/CDKN1A/C5AR1/CCL7
HALLMARK_IL2_STAT5_SIGNALING	30	0.269231	1.15869	0.276786	0.446429	0.37594	113	tags=23%, list=14%, signal=21%	SPP1/XBP1/EMP1/GLIPR2/PLIN2/ECM1/CTSZ
HALLMARK_DNA_REPAIR	13	0.350635	1.13417	0.303371	0.474017	0.399172	389	tags=85%, list=49%, signal=44%	ERCC1/APRT/NME1/PNP/SDCBP/IMPDH2/BOLA2/SSRP1/ADRM1/TMED2/DAD1
HALLMARK_KRAS_SIGNALING_DN	5	-0.472827	-1.10892	0.356557	0.540238	0.454938	142	tags=60%, list=18%, signal=50%	TGFB2/SLC38A3/RSAD2
HALLMARK_HEME_METABOLISM	19	0.279884	1.03841	0.413793	0.608519	0.512437	69	tags=21%, list=9%, signal=20%	ACKR1/CTSB/NEK7/UCP2
HALLMARK_ANDROGEN_RESPONSE	14	0.301954	1.00514	0.449541	0.642202	0.540802	51	tags=21%, list=6%, signal=20%	ADAMTS1/AKAP12/SAT1
HALLMARK_P53_PATHWAY	25	0.246009	0.989476	0.476277	0.661496	0.55705	236	tags=44%, list=29%, signal=32%	UPP1/SAT1/TM4SF1/HMOX1/CDKN1A/IER5/PPP1R15A/FAS/BTG1/BAX/CTSD
HALLMARK_SPERMATOGENESIS	6	0.390947	0.964112	0.49499	0.668905	0.563289	141	tags=50%, list=18%, signal=42%	TALDO1/GPR182/ACE
HALLMARK_XENOBIOTIC_METABOLISM	16	0.273544	0.954928	0.518519	0.669458	0.563754	82	tags=25%, list=10%, signal=23%	IGFBP4/UPP1/TNFRSF1A/HMOX1
HALLMARK_PROTEIN_SECRETION	7	-0.348775	-0.939804	0.522177	0.669458	0.563754	50	tags=29%, list=6%, signal=27%	SGMS1/CAV2
HALLMARK_PANCREAS_BETA_CELLS	3	-0.501852	-0.954714	0.537815	0.672269	0.566121	54	tags=67%, list=7%, signal=62%	DPP4/LMO2
HALLMARK_ADIPOGENESIS	23	-0.220405	-0.912852	0.581292	0.69564	0.585802	34	tags=13%, list=4%, signal=13%	APOE/ITIH5/SPARCL1
HALLMARK_MITOTIC_SPINDLE	9	-0.301986	-0.885682	0.584337	0.69564	0.585802	311	tags=67%, list=39%, signal=41%	TIAM1/ARF6/NET1/FLNB/SORBS2/SPTBN1
HALLMARK_REACTIVE_OXYGEN_SPECIES_PATHWAY	6	0.338132	0.833864	0.657315	0.764319	0.643637	271	tags=67%, list=34%, signal=44%	PDLIM1/PRDX1/JUNB/CDKN2D
HALLMARK_UV_RESPONSE_UP	20	-0.210225	-0.836789	0.687912	0.781718	0.658289	37	tags=10%, list=5%, signal=10%	TFRC/BSG
HALLMARK_FATTY_ACID_METABOLISM	15	0.23028	0.780068	0.729831	0.810923	0.682883	620	tags=100%, list=77%, signal=23%	HSP90AA1/LGALS1/MDH2/ACAT2/OSTC/MIF/APEX1/YWHAH/LDHA/ALDOA/FMO1/EPHX1/MAOA/PTPRG/GPD2
HALLMARK_TGF_BETA_SIGNALING	7	0.289284	0.753839	0.750988	0.816291	0.687403	18	tags=14%, list=2%, signal=14%	FKBP1A
HALLMARK_WNT_BETA_CATENIN_SIGNALING	4	-0.283563	-0.604875	0.911765	0.969962	0.81681	576	tags=75%, list=72%, signal=21%	TCF7/AXIN2/CTNNB1
HALLMARK_PEROXISOME	6	0.241291	0.595046	0.931864	0.970691	0.817424	49	tags=17%, list=6%, signal=16%	ERCC1

## Sheet: Table S7
Table S7. Differentially expressed gene list of Venous EC between MCAO and sham conditions
gene	p_val	avg_log2FC	pct.1	pct.2	p_val_adj
Spp1	4.84253e-168	3.29749	0.944	0.012	9.33445e-164
AY036118	5.51918e-146	1.80819	0.993	0.748	1.06388e-141
Gm42418	2.23116e-137	1.67633	0.995	0.767	4.30078e-133
Rps27rt	3.66539e-120	-1.73822	0.649	0.976	7.06541e-116
Apoe	3.4755e-108	-1.39397	0.974	1	6.69937e-104
Mt2	5.73496e-108	4.08857	0.856	0.24	1.10547e-103
Mt1	7.48366e-100	3.44503	0.932	0.473	1.44255e-95
Rps27	5.21486e-99	-0.844785	0.993	1	1.00522e-94
Igfbp7	1.80158e-87	1.18784	1	0.984	3.47273e-83
Ccl4	8.03079e-87	1.89161	0.678	0.054	1.54802e-82
Itm2a	4.1925e-80	-1.36297	0.958	1	8.08146e-76
Uba52	7.04592e-73	-0.835696	0.95	0.993	1.35817e-68
Fkbp1a	1.47126e-69	1.28424	0.947	0.821	2.836e-65
Ptn	7.16001e-69	-1.49719	0.47	0.892	1.38016e-64
Rps28	1.13375e-67	-0.861501	0.963	0.993	2.18541e-63
Ctsb	4.55349e-67	1.19918	0.921	0.633	8.7773e-63
Ly6e	1.63371e-66	-0.817138	0.988	1	3.14914e-62
Bsg	9.47368e-66	-0.991401	0.999	1	1.82615e-61
Dbp	2.24776e-65	-1.4434	0.044	0.447	4.33278e-61
Ifit3	6.41026e-62	-1.59347	0.218	0.668	1.23564e-57
Ctla2a	1.20168e-61	1.19403	0.996	0.988	2.31637e-57
Rps29	7.22827e-58	-0.553138	0.997	1	1.39332e-53
B2m	1.28882e-57	-0.674443	0.996	1	2.48432e-53
Pcp4l1	1.01337e-56	-0.992425	0.792	0.948	1.95337e-52
Rpl9-ps6	5.99035e-55	-1.36859	0.245	0.645	1.1547e-50
Ifitm2	2.27011e-53	0.92505	0.993	0.955	4.37587e-49
Gm10076	2.85151e-53	-0.744742	0.926	0.995	5.49657e-49
Cdkn1a	1.95334e-51	1.33591	0.824	0.428	3.76526e-47
Tspan13	1.20481e-50	-1.03667	0.606	0.882	2.3224e-46
Gm26917	1.52316e-50	1.08245	0.868	0.567	2.93605e-46
Itm2b	9.33446e-50	-0.62728	0.984	0.995	1.79931e-45
Slc6a6	1.4591e-49	-1.23527	0.448	0.798	2.81256e-45
Hspa5	1.80633e-48	1.05197	0.92	0.671	3.48189e-44
Hspa8	2.58572e-47	0.697877	0.993	0.974	4.98424e-43
Tubb6	7.86716e-47	1.62566	0.466	0.056	1.51647e-42
Pltp	1.67215e-46	-0.959256	0.707	0.92	3.22324e-42
Vwf	5.79578e-46	-0.921158	0.854	0.967	1.11719e-41
Sparcl1	1.38107e-45	-1.15639	0.518	0.819	2.66215e-41
Eif4a1	2.13178e-45	1.0073	0.917	0.741	4.10922e-41
Ccl12	3.89068e-44	1.20203	0.515	0.099	7.49968e-40
Igfbp3	9.74965e-44	2.18831	0.444	0.054	1.87934e-39
Nek7	7.27642e-42	1.18005	0.621	0.212	1.4026e-37
Slc25a5	7.39e-42	0.797085	0.917	0.769	1.4245e-37
Ifit1	5.8756e-41	-1.31668	0.225	0.579	1.13258e-36
Irf7	1.36607e-40	-1.12879	0.356	0.692	2.63324e-36
Abcb1a	1.95287e-40	-0.983129	0.649	0.847	3.76436e-36
Sparc	1.97746e-40	0.766303	0.989	0.96	3.81176e-36
Tmem252	2.23605e-40	0.917048	0.971	0.856	4.3102e-36
AW112010	9.7479e-40	-1.20137	0.511	0.786	1.87901e-35
Plat	2.10131e-39	1.3966	0.661	0.289	4.05048e-35
Ifit3b	2.74645e-39	-1.19647	0.101	0.424	5.29405e-35
Lrg1	3.53597e-39	1.12049	0.955	0.819	6.81594e-35
Litaf	3.7854e-39	1.10043	0.629	0.233	7.29673e-35
Tpm3	5.92224e-39	0.778729	0.944	0.821	1.14157e-34
Cd63	1.1985e-38	1.13991	0.587	0.188	2.31023e-34
Tsc22d1	6.09635e-36	-0.651929	0.858	0.981	1.17513e-31
Rpl37a	1.17189e-35	-0.473321	0.995	1	2.25893e-31
Rpl35a	2.83109e-35	-0.554385	0.974	0.991	5.45721e-31
Itih5	8.86733e-35	-1.1181	0.298	0.645	1.70927e-30
Serpinh1	1.92112e-34	0.918503	0.811	0.569	3.70315e-30
Adamts9	2.12182e-34	1.05726	0.319	0.014	4.09002e-30
Gsta4	5.46693e-34	-0.929042	0.599	0.814	1.05381e-29
Slco1a4	8.78112e-34	-0.682032	0.902	0.988	1.69265e-29
Gm10709	9.28288e-34	-0.927843	0.059	0.315	1.78937e-29
Adamts1	2.39797e-33	0.995816	0.565	0.198	4.62233e-29
Clec2d	2.66377e-33	-1.01107	0.343	0.668	5.13468e-29
Rps20	2.77201e-33	-0.62254	0.891	0.965	5.34332e-29
Ttr	3.15799e-33	-0.360859	1	1	6.08734e-29
Rpl38	5.43474e-33	-0.431031	0.995	0.998	1.0476e-28
Ftl1	3.29075e-32	0.44229	0.999	0.998	6.34325e-28
Akap12	9.24862e-32	1.35531	0.497	0.16	1.78276e-27
Rpl18a	2.37174e-31	-0.442237	0.996	0.998	4.57177e-27
Ecscr	1.39004e-30	0.773402	0.873	0.72	2.67945e-26
Cst3	2.37232e-30	-0.419995	0.996	1	4.57288e-26
Isg15	2.77216e-30	-1.02711	0.401	0.68	5.34362e-26
Xbp1	3.08636e-30	0.88464	0.887	0.729	5.94927e-26
Col4a1	3.8036e-30	1.01133	0.651	0.341	7.33181e-26
Socs3	4.77814e-30	0.915426	0.661	0.308	9.21035e-26
Cd14	4.84828e-30	1.46358	0.554	0.212	9.34554e-26
Il4ra	5.23795e-30	0.967292	0.403	0.087	1.00967e-25
Pkm	2.36128e-29	0.702845	0.895	0.781	4.5516e-25
Ccl2	2.9085e-29	0.899453	0.312	0.031	5.60643e-25
Lgmn	3.41916e-29	0.847063	0.786	0.501	6.59077e-25
Fau	6.72321e-29	-0.499525	0.973	0.974	1.29597e-24
Vcam1	1.50583e-28	-1.11691	0.599	0.831	2.90264e-24
Dynlt1b	1.72897e-28	-0.849254	0.06	0.289	3.33277e-24
Rpl37	4.63413e-28	-0.42695	0.989	0.998	8.93275e-24
Ccl3	9.63983e-28	0.931771	0.33	0.049	1.85817e-23
Wdr89	1.97635e-27	-0.840733	0.572	0.755	3.80961e-23
Rps14	3.66249e-27	-0.387167	0.993	0.998	7.05983e-23
Rpl13a	4.69565e-27	-0.416395	0.99	0.995	9.05134e-23
Polk	7.7136e-27	-1.02708	0.199	0.471	1.48687e-22
Plaur	1.26542e-26	1.12454	0.432	0.132	2.43923e-22
Gapdh	1.64318e-26	0.747374	0.872	0.704	3.1674e-22
Ctla2b	4.65308e-26	0.955949	0.529	0.212	8.96928e-22
Lcn2	6.13218e-26	1.45206	0.921	0.816	1.18204e-21
Rps23	1.10306e-25	-0.398254	0.989	0.993	2.12625e-21
Gas6	1.9826e-25	-0.976044	0.187	0.452	3.82166e-21
Adh1	2.14269e-25	-0.716342	0.018	0.188	4.13025e-21
Prdx1	2.33295e-25	0.47813	0.982	0.955	4.49699e-21
Rps2	3.41133e-25	0.679309	0.981	0.96	6.57569e-21
Glipr2	4.93752e-25	0.806009	0.279	0.031	9.51757e-21
Pdia6	1.00098e-24	0.784279	0.757	0.499	1.92949e-20
Uchl3	1.23103e-24	0.959744	0.444	0.148	2.37294e-20
Ablim1	1.23743e-24	-0.808711	0.451	0.682	2.38527e-20
Cycs	1.42367e-24	0.718185	0.757	0.532	2.74426e-20
Calr	1.72133e-24	0.755416	0.767	0.511	3.31803e-20
Pglyrp1	1.74624e-24	0.648811	0.99	0.965	3.36604e-20
Serpina3n	4.74023e-24	1.38705	0.369	0.096	9.13728e-20
Psmb8	9.15772e-24	-0.738929	0.526	0.739	1.76524e-19
Crip1	1.00002e-23	-0.811505	0.647	0.821	1.92763e-19
H2-K1	1.22281e-23	-0.576966	0.866	0.946	2.35708e-19
Prom1	1.4642e-23	-0.850899	0.208	0.461	2.8224e-19
Eif5a	2.5057e-23	0.661481	0.864	0.701	4.82998e-19
Atox1	2.84332e-23	-0.438869	0.956	0.984	5.48078e-19
Crip2	5.45758e-23	-0.518988	0.918	0.962	1.052e-18
Sdpr	6.26787e-23	-0.74801	0.542	0.753	1.20819e-18
Cav1	9.32434e-23	-0.916659	0.248	0.492	1.79736e-18
Gm11808	1.34115e-22	-0.751551	0.52	0.729	2.58521e-18
Ran	1.65651e-22	0.73785	0.747	0.539	3.19309e-18
Igfbp4	2.35999e-22	1.03206	0.403	0.129	4.54912e-18
Fxyd5	2.91354e-22	0.5656	0.903	0.751	5.61614e-18
Rpl23a	3.14652e-22	-0.435251	0.974	0.979	6.06522e-18
Gm8797	3.31808e-22	-0.746207	0.636	0.769	6.39592e-18
Ptprb	3.84483e-22	-0.608084	0.678	0.831	7.41129e-18
H3f3a	4.73431e-22	-0.564067	0.807	0.875	9.12585e-18
St3gal6	4.7421e-22	-0.592574	0.741	0.871	9.14086e-18
S100a11	5.89823e-22	0.617572	0.871	0.758	1.13694e-17
Ucp2	6.60364e-22	0.891243	0.718	0.499	1.27292e-17
Col4a2	6.8226e-22	0.860803	0.563	0.287	1.31512e-17
Bst2	8.13374e-22	-0.690393	0.619	0.781	1.56786e-17
Cox7a2l	8.93851e-22	-0.736047	0.572	0.736	1.72299e-17
Hsp90aa1	1.0382e-21	0.761009	0.726	0.475	2.00124e-17
Gbp7	1.19364e-21	-0.84313	0.176	0.416	2.30086e-17
Ccl7	1.48151e-21	0.683319	0.234	0.021	2.85577e-17
Hnrnpa3	1.85039e-21	0.599856	0.891	0.774	3.56681e-17
Clic1	1.95222e-21	0.548669	0.899	0.8	3.76311e-17
Lgals3	1.95345e-21	0.699852	0.264	0.038	3.76547e-17
Tagln2	2.24534e-21	0.684879	0.847	0.713	4.32812e-17
Spock2	2.53621e-21	-0.809606	0.511	0.704	4.88879e-17
Nme1	2.5844e-21	0.782949	0.668	0.428	4.98169e-17
Per3	2.73075e-21	-0.757067	0.074	0.273	5.2638e-17
Gm2000	4.33961e-21	-0.688709	0.47	0.668	8.36504e-17
Cav2	5.21997e-21	-0.824107	0.312	0.546	1.0062e-16
4930578C19Rik	5.25987e-21	-0.627575	0.048	0.228	1.01389e-16
Slc22a8	6.11172e-21	-0.801958	0.274	0.544	1.1781e-16
Gbp4	7.04116e-21	-0.809883	0.162	0.4	1.35725e-16
Tuba1a	8.01869e-21	0.703814	0.819	0.633	1.54568e-16
Cxcl2	1.03999e-20	0.650223	0.219	0.016	2.00469e-16
Gm10073	1.14287e-20	-0.648001	0.602	0.795	2.203e-16
Rps12-ps3	1.31588e-20	-0.787023	0.183	0.402	2.5365e-16
Ercc1	3.59467e-20	0.784478	0.441	0.167	6.92908e-16
Ccl6	4.4312e-20	0.663597	0.234	0.028	8.54159e-16
Gm9843	4.89043e-20	-0.79577	0.298	0.511	9.42678e-16
Tgtp1	6.58923e-20	-0.782646	0.135	0.355	1.27014e-15
Foxp1	8.58188e-20	-0.729157	0.621	0.769	1.65424e-15
Tnfrsf12a	9.53212e-20	0.778803	0.347	0.106	1.83741e-15
Nme2	1.23734e-19	-0.624105	0.605	0.772	2.38509e-15
Timp1	1.26023e-19	0.824785	0.319	0.085	2.42922e-15
Cfh	1.73502e-19	-0.492978	0.811	0.934	3.34442e-15
Gja1	2.05065e-19	0.74237	0.289	0.064	3.95283e-15
Apod	2.56712e-19	-0.160692	0.763	0.927	4.94838e-15
Msn	2.7755e-19	0.638969	0.783	0.6	5.35005e-15
Hmgcs2	2.8218e-19	0.937078	0.405	0.165	5.4393e-15
Eif1	3.05518e-19	0.36228	0.999	0.984	5.88917e-15
Ccl9	4.11104e-19	0.638463	0.213	0.021	7.92445e-15
Impdh2	5.21153e-19	0.705922	0.489	0.216	1.00457e-14
H2afv	5.56932e-19	-0.637096	0.51	0.718	1.07354e-14
Ly6c1	5.80613e-19	0.477034	0.995	0.998	1.11919e-14
Hs3st1	6.46339e-19	-0.738802	0.402	0.616	1.24588e-14
Actg1	6.83595e-19	0.577641	0.975	0.939	1.3177e-14
Ddx39	8.66567e-19	0.718826	0.401	0.146	1.6704e-14
Cpne8	9.44916e-19	0.743255	0.64	0.36	1.82142e-14
Psmb9	9.49506e-19	-0.791106	0.206	0.424	1.83027e-14
Dad1	1.02844e-18	0.539716	0.875	0.767	1.98243e-14
Ybx1	1.10762e-18	0.484259	0.969	0.925	2.13504e-14
Rpl27-ps3	1.27257e-18	-0.756465	0.373	0.574	2.45301e-14
Rpl21	1.55872e-18	-0.396572	0.958	0.974	3.00459e-14
Atp5b	4.34608e-18	0.51559	0.916	0.795	8.37751e-14
Fth1	4.50603e-18	-0.34179	1	1	8.68581e-14
P2ry12	4.5783e-18	-0.709665	0.064	0.233	8.82513e-14
Acadl	4.71359e-18	0.68928	0.448	0.188	9.08591e-14
Ncl	5.63713e-18	0.719816	0.636	0.407	1.08661e-13
Gbp5	6.8714e-18	-0.633466	0.05	0.212	1.32453e-13
Hsp90b1	8.33527e-18	0.596182	0.797	0.619	1.60671e-13
Manf	9.15082e-18	0.744475	0.691	0.459	1.76391e-13
Oasl2	1.15687e-17	-0.758941	0.229	0.447	2.22997e-13
Tuba1c	1.29453e-17	0.612251	0.262	0.054	2.49535e-13
Sptbn1	1.38139e-17	-0.54852	0.83	0.878	2.66277e-13
Clec14a	1.66237e-17	-0.708308	0.526	0.711	3.20439e-13
Sepp1	1.96519e-17	-0.359399	0.95	0.984	3.7881e-13
Emp1	2.4676e-17	0.673425	0.266	0.059	4.75656e-13
Net1	2.71287e-17	-0.625882	0.411	0.626	5.22932e-13
Rpl39	2.81495e-17	-0.429377	0.917	0.965	5.42609e-13
Abcg2	2.82052e-17	-0.498723	0.866	0.929	5.43684e-13
Rpl26	3.32411e-17	-0.383349	0.954	0.988	6.40755e-13
Tpd52l1	3.4966e-17	-0.760038	0.183	0.379	6.74005e-13
Gbp3	4.38541e-17	-0.71745	0.124	0.318	8.45331e-13
Tpt1	4.85745e-17	-0.399551	0.956	0.962	9.36322e-13
H2-Q4	5.09968e-17	-0.683497	0.45	0.635	9.83014e-13
Rps4x	6.98072e-17	-0.393977	0.958	0.979	1.3456e-12
Rpl36-ps3	1.1138e-16	-0.596524	0.049	0.2	2.14696e-12
Sat1	1.14319e-16	0.784252	0.743	0.544	2.20362e-12
Lilrb4a	1.15691e-16	0.493938	0.158	0.005	2.23006e-12
Tgtp2	1.83039e-16	-0.803555	0.114	0.299	3.52826e-12
Dbi	2.62306e-16	0.541512	0.853	0.692	5.05622e-12
Ier5	2.62948e-16	0.6152	0.768	0.56	5.06858e-12
Grcc10	2.68098e-16	-0.550616	0.624	0.751	5.16786e-12
9430020K01Rik	2.86449e-16	-0.630802	0.42	0.612	5.5216e-12
Grrp1	3.61192e-16	0.659032	0.807	0.621	6.96234e-12
Gbp2	3.99162e-16	-0.681195	0.204	0.421	7.69425e-12
Car14	4.09388e-16	-0.731856	0.157	0.351	7.89136e-12
Rtp4	4.25972e-16	-0.671709	0.364	0.567	8.21104e-12
Rps24	4.35487e-16	-0.394448	0.929	0.965	8.39445e-12
Ldha	4.60624e-16	0.423449	0.95	0.882	8.879e-12
Eif2s2	4.95224e-16	0.588402	0.801	0.656	9.54593e-12
Rps12	5.06102e-16	-0.482277	0.809	0.894	9.75562e-12
Eif2s1	6.11183e-16	0.598818	0.435	0.188	1.17812e-11
Rps15	8.49928e-16	-0.36263	0.965	0.988	1.63832e-11
Ubc	1.05679e-15	0.380793	0.989	0.96	2.03707e-11
Rps25	1.05917e-15	-0.362637	0.954	0.976	2.04166e-11
Ms4a6d	1.07319e-15	0.537443	0.178	0.019	2.06867e-11
Fbl	1.2156e-15	0.625033	0.416	0.186	2.34318e-11
Gpr182	1.28598e-15	0.652839	0.574	0.325	2.47886e-11
Ranbp1	1.37516e-15	0.529338	0.753	0.56	2.65076e-11
Selp	1.49097e-15	0.811676	0.177	0.019	2.87399e-11
Arpc1b	1.49982e-15	0.403715	0.936	0.885	2.89106e-11
C5ar1	2.02947e-15	0.528565	0.185	0.024	3.91202e-11
H2-T23	2.13771e-15	-0.649206	0.394	0.595	4.12065e-11
Rhoc	2.22592e-15	0.616533	0.772	0.588	4.29068e-11
Arpc3	2.5067e-15	0.46291	0.909	0.821	4.83192e-11
H3f3b	3.06146e-15	0.293953	1	0.995	5.90127e-11
Tfrc	5.18775e-15	-0.72985	0.142	0.322	9.99991e-11
Rpl23a-ps3	5.42179e-15	-0.623665	0.533	0.673	1.04511e-10
Nrp2	5.51019e-15	-0.689745	0.196	0.384	1.06214e-10
Hsp90ab1	5.56048e-15	0.414757	0.943	0.915	1.07184e-10
Rps3a1	5.76995e-15	-0.332706	0.959	0.974	1.11222e-10
Slc7a5	8.49511e-15	-0.664151	0.42	0.609	1.63752e-10
Maoa	8.79615e-15	-0.559845	0.59	0.715	1.69555e-10
Ptrf	8.9995e-15	-0.664994	0.425	0.593	1.73474e-10
Rpl34	9.98374e-15	-0.320245	0.97	0.988	1.92447e-10
Tnfsf10	1.09495e-14	-0.583695	0.068	0.219	2.11063e-10
Ctsz	1.20452e-14	0.608922	0.663	0.433	2.32183e-10
Anxa2	1.24968e-14	0.567651	0.826	0.741	2.40888e-10
Fcgrt	1.24974e-14	-0.585511	0.608	0.741	2.40899e-10
Ctsd	1.30162e-14	0.429863	0.868	0.729	2.50899e-10
Gm2564	1.31839e-14	-0.65928	0.106	0.275	2.54132e-10
Pdia3	1.34741e-14	0.481123	0.869	0.699	2.59727e-10
Lyz2	1.73478e-14	0.55978	0.549	0.296	3.34396e-10
Slc38a5	1.78841e-14	-0.457799	0.751	0.899	3.44733e-10
Atp1a1	1.79826e-14	0.557208	0.65	0.409	3.46632e-10
Rpn2	1.86737e-14	0.544804	0.698	0.487	3.59955e-10
Nebl	1.88763e-14	-0.693467	0.411	0.581	3.6386e-10
Ly6a	1.98713e-14	0.293909	0.997	0.998	3.8304e-10
Wbp5	2.16734e-14	0.742983	0.706	0.522	4.17777e-10
Angptl4	2.19898e-14	0.786852	0.396	0.179	4.23876e-10
Upp1	2.28131e-14	0.654771	0.257	0.073	4.39746e-10
Ecm1	3.13509e-14	0.65092	0.557	0.332	6.04319e-10
Eif4ebp1	3.65195e-14	0.656238	0.482	0.254	7.03951e-10
Xaf1	3.98157e-14	-0.657439	0.356	0.532	7.67487e-10
Atp5g1	5.35022e-14	0.514901	0.743	0.565	1.03131e-09
Rps15a	5.80457e-14	-0.343934	0.954	0.955	1.11889e-09
Sgms1	6.7403e-14	-0.557381	0.685	0.812	1.29926e-09
Pfdn5	6.85979e-14	-0.389369	0.864	0.906	1.32229e-09
Ptprr	7.10972e-14	-0.730628	0.294	0.492	1.37047e-09
Slc1a1	7.98804e-14	0.674605	0.341	0.141	1.53977e-09
Hbb-bs	8.47234e-14	0.496968	0.218	0.049	1.63313e-09
Cfl1	8.8627e-14	0.389328	0.959	0.887	1.70837e-09
Tmsb4x	1.01145e-13	-0.22063	1	1	1.94968e-09
Eif3f	1.03115e-13	-0.459008	0.745	0.831	1.98764e-09
Rpl9	1.18972e-13	-0.324808	0.986	0.984	2.29331e-09
Tspan4	1.19906e-13	-0.592173	0.563	0.692	2.31131e-09
Ccdc85b	1.25131e-13	-0.549777	0.406	0.576	2.41202e-09
Qsox1	1.26517e-13	0.582923	0.49	0.268	2.43874e-09
Gm10116	1.33259e-13	-0.698955	0.193	0.36	2.5687e-09
Rasip1	1.34008e-13	0.557267	0.76	0.586	2.58313e-09
Prss23	1.51821e-13	-0.650141	0.241	0.424	2.9265e-09
Rps26-ps1	1.55383e-13	-0.674189	0.11	0.264	2.99516e-09
Tef	1.69801e-13	-0.575687	0.056	0.188	3.27309e-09
Ahnak	1.83121e-13	-0.484918	0.624	0.762	3.52984e-09
Sp100	2.9774e-13	-0.653249	0.236	0.414	5.73923e-09
Lmna	4.30975e-13	0.607288	0.38	0.176	8.30748e-09
Dnaja1	4.40656e-13	0.509923	0.815	0.656	8.49409e-09
Adamts4	4.80197e-13	0.416025	0.125	0.005	9.25628e-09
Gadd45b	4.99036e-13	0.53901	0.24	0.068	9.61941e-09
Pir	5.9101e-13	-0.607939	0.331	0.506	1.13923e-08
Myof	6.691e-13	-0.679087	0.178	0.344	1.28976e-08
H13	7.76916e-13	0.558877	0.55	0.322	1.49758e-08
Rpl7	9.40873e-13	-0.345485	0.932	0.967	1.81363e-08
Psmb10	1.042e-12	-0.660334	0.388	0.551	2.00855e-08
Rexo2	1.19012e-12	0.517026	0.59	0.369	2.29408e-08
Tmem45a	1.20115e-12	0.511798	0.223	0.061	2.31533e-08
App	1.26707e-12	-0.370419	0.842	0.875	2.4424e-08
Tubb4b	1.27749e-12	0.515018	0.668	0.456	2.46248e-08
Eno1	1.34551e-12	0.504312	0.763	0.6	2.59361e-08
Rpl31	1.91039e-12	-0.339302	0.935	0.974	3.68247e-08
Ostc	2.09136e-12	0.505932	0.628	0.391	4.0313e-08
Cct8	2.11795e-12	0.54018	0.493	0.287	4.08256e-08
Vcp	2.12776e-12	0.505387	0.696	0.515	4.10147e-08
Cyb561	2.22781e-12	0.557008	0.368	0.167	4.29433e-08
Aldoa	2.3108e-12	0.377565	0.901	0.809	4.45429e-08
Slc16a2	2.38477e-12	-0.582433	0.213	0.384	4.59689e-08
Slc40a1	3.43166e-12	-0.675165	0.289	0.459	6.61488e-08
Neat1	4.17369e-12	0.618263	0.632	0.438	8.04521e-08
Cdc42ep4	4.80804e-12	0.529868	0.396	0.193	9.26798e-08
Il17ra	4.85298e-12	0.488593	0.238	0.075	9.35461e-08
Cct7	5.16266e-12	0.473524	0.657	0.438	9.95155e-08
Tyrobp	5.7698e-12	0.539216	0.428	0.214	1.11219e-07
Ppa1	6.17288e-12	0.498054	0.315	0.129	1.18988e-07
Pik3ip1	6.18794e-12	-0.54799	0.271	0.454	1.19279e-07
Iigp1	6.3257e-12	-0.71542	0.266	0.442	1.21934e-07
Irgm1	7.94744e-12	-0.576799	0.165	0.329	1.53195e-07
Ehd4	8.35687e-12	0.555343	0.518	0.313	1.61087e-07
Aplp2	1.00307e-11	-0.501321	0.654	0.744	1.93352e-07
Rassf1	1.10268e-11	0.436773	0.503	0.275	2.12553e-07
AA467197	1.45849e-11	0.400487	0.106	0.002	2.81139e-07
Usp50	1.51492e-11	-0.620438	0.282	0.435	2.92015e-07
Tpm4	1.55551e-11	0.421454	0.873	0.791	2.99841e-07
Plek	1.75169e-11	0.351949	0.121	0.009	3.37657e-07
Sgk1	1.81412e-11	0.495392	0.605	0.384	3.49689e-07
C3ar1	1.84934e-11	0.372546	0.131	0.014	3.56478e-07
Scgb3a1	1.85296e-11	1.37718	0.587	0.412	3.57176e-07
Krtcap2	2.16169e-11	0.41154	0.831	0.671	4.16687e-07
Synpo	2.41724e-11	0.417521	0.153	0.026	4.65947e-07
Wnt5a	2.58701e-11	-0.553298	0.192	0.36	4.98673e-07
Tcea3	2.59195e-11	-0.436275	0.053	0.172	4.99623e-07
Ccl19	2.83336e-11	-0.623258	0.086	0.221	5.46159e-07
Mdh2	3.09674e-11	0.461786	0.708	0.551	5.96928e-07
Lpl	3.12508e-11	0.412445	0.147	0.024	6.02391e-07
Eif1a	3.21027e-11	0.447831	0.417	0.205	6.18811e-07
Hrct1	3.31949e-11	0.533605	0.444	0.24	6.39864e-07
Trim30a	3.6944e-11	-0.464758	0.155	0.32	7.12132e-07
Rps21	3.77569e-11	-0.382078	0.811	0.899	7.27801e-07
2200002D01Rik	3.80331e-11	0.666954	0.307	0.139	7.33126e-07
Stat1	4.34977e-11	-0.631819	0.185	0.339	8.38463e-07
Hmgb1	4.3589e-11	-0.329701	0.909	0.934	8.40222e-07
Plin2	4.44542e-11	0.556241	0.471	0.264	8.56899e-07
Ndnf	4.526e-11	-0.516342	0.075	0.202	8.72432e-07
Adgrf5	4.95638e-11	-0.505312	0.632	0.744	9.55392e-07
Uqcrh	4.98904e-11	-0.411246	0.79	0.838	9.61687e-07
Pfn1	5.08117e-11	0.313344	0.97	0.939	9.79447e-07
Usp18	5.08323e-11	-0.599178	0.189	0.351	9.79843e-07
Aig1	5.25581e-11	0.446587	0.36	0.167	1.01311e-06
Tomm40	5.77898e-11	0.404766	0.341	0.151	1.11396e-06
Ctsl	6.63344e-11	0.558912	0.598	0.393	1.27866e-06
Tnfrsf19	6.71628e-11	-0.612894	0.189	0.341	1.29463e-06
Gm8186	8.06101e-11	-0.583802	0.312	0.454	1.55384e-06
Pdlim1	8.12608e-11	0.395975	0.12	0.012	1.56638e-06
Cd81	8.40253e-11	0.374777	0.941	0.927	1.61967e-06
Ifitm1	9.21172e-11	0.942315	0.579	0.391	1.77565e-06
Trim34a	9.28912e-11	-0.478184	0.052	0.165	1.79057e-06
Laptm4a	9.92161e-11	-0.296426	0.936	0.969	1.91249e-06
Cd74	1.05773e-10	0.471408	0.392	0.2	2.03889e-06
Tmsb10	1.06643e-10	-0.235453	1	0.998	2.05566e-06
Nid1	1.15297e-10	0.447764	0.183	0.047	2.22247e-06
Agrn	1.19968e-10	-0.463867	0.14	0.292	2.31251e-06
Psme2b	1.28394e-10	-0.53283	0.089	0.214	2.47493e-06
Fam13a	1.50531e-10	-0.575084	0.124	0.264	2.90163e-06
Cxcl12	1.55707e-10	-0.571034	0.162	0.313	3.0014e-06
Adgrg6	1.57153e-10	-0.5498	0.093	0.224	3.02929e-06
Tubb2a	1.65995e-10	0.482097	0.466	0.273	3.19972e-06
Rplp0	2.75077e-10	0.324709	0.984	0.967	5.30238e-06
Ramp2	2.87831e-10	-0.366522	0.862	0.925	5.54823e-06
Mybbp1a	2.97047e-10	0.363048	0.181	0.049	5.72589e-06
Gars	3.04776e-10	0.440974	0.308	0.136	5.87485e-06
Mrpl17	3.06226e-10	0.504773	0.549	0.355	5.90281e-06
Myc	3.23013e-10	0.402234	0.123	0.016	6.22639e-06
Acat2	3.58608e-10	0.450757	0.255	0.099	6.91253e-06
Lrrc8a	4.04601e-10	0.639086	0.454	0.271	7.79909e-06
Plpp3	4.24531e-10	0.409059	0.241	0.087	8.18326e-06
Psmb5	4.60387e-10	0.44493	0.64	0.452	8.87443e-06
Tek	4.64995e-10	-0.550414	0.36	0.501	8.96324e-06
Degs2	5.1947e-10	-0.528318	0.534	0.659	1.00133e-05
Sod2	5.40595e-10	0.707837	0.548	0.384	1.04205e-05
Rpn1	5.57006e-10	0.432136	0.474	0.275	1.07368e-05
Canx	5.93009e-10	0.475367	0.647	0.466	1.14308e-05
1810009A15Rik	6.74579e-10	-0.512832	0.138	0.275	1.30032e-05
Hmox1	6.77305e-10	0.455405	0.229	0.082	1.30557e-05
Rnd1	6.99438e-10	0.750718	0.296	0.136	1.34824e-05
Hilpda	7.31597e-10	0.452589	0.29	0.125	1.41023e-05
Card19	7.5845e-10	0.436613	0.556	0.355	1.46199e-05
Arg1	7.62269e-10	0.318722	0.084	0	1.46935e-05
Ppp1r15a	7.88361e-10	0.564973	0.485	0.294	1.51964e-05
Tnfsf8	8.36715e-10	0.745503	0.176	0.049	1.61285e-05
Pcmtd1	8.69764e-10	-0.528809	0.395	0.522	1.67656e-05
Ephx1	9.52524e-10	-0.408577	0.089	0.212	1.83609e-05
Ackr1	1.02487e-09	1.38745	0.627	0.544	1.97554e-05
H2-D1	1.12776e-09	-0.243676	0.993	1	2.17387e-05
Idh3a	1.16534e-09	0.356727	0.26	0.104	2.24631e-05
S100a6	1.23347e-09	0.584277	0.161	0.042	2.37764e-05
Gpcpd1	1.24315e-09	-0.466201	0.61	0.715	2.3963e-05
Egr1	1.36015e-09	0.325741	0.678	0.442	2.62182e-05
Mthfd2	1.37695e-09	0.413014	0.117	0.016	2.65422e-05
Fmo1	1.38902e-09	-0.504965	0.114	0.247	2.67747e-05
Gpx4	1.4479e-09	-0.338774	0.785	0.845	2.79097e-05
Nxpe4	1.48249e-09	-0.544225	0.192	0.336	2.85766e-05
Ecm2	1.5783e-09	-0.318877	0.014	0.085	3.04233e-05
Akap2	1.59845e-09	0.537365	0.282	0.127	3.08117e-05
Esam	1.62774e-09	0.3075	0.97	0.932	3.13763e-05
Aen	1.80336e-09	0.3737	0.192	0.061	3.47615e-05
Phb	1.82486e-09	0.466552	0.495	0.313	3.51759e-05
Eef1e1	1.8527e-09	0.380581	0.195	0.064	3.57127e-05
Fkbp5	1.93517e-09	0.395708	0.204	0.068	3.73023e-05
Nop58	1.95722e-09	0.426499	0.234	0.089	3.77275e-05
Prmt1	2.01012e-09	0.453034	0.537	0.369	3.87471e-05
Gar1	2.14468e-09	0.419902	0.326	0.158	4.13409e-05
Adm	2.16282e-09	0.871789	0.233	0.094	4.16904e-05
Rbm39	2.21079e-09	-0.290404	0.876	0.929	4.26151e-05
Mars	2.35788e-09	0.392298	0.159	0.042	4.54505e-05
H2-T22	2.46205e-09	-0.47533	0.354	0.508	4.74585e-05
Epas1	2.48272e-09	-0.387902	0.689	0.776	4.78569e-05
Lfng	2.52024e-09	-0.552754	0.131	0.261	4.85802e-05
Srm	2.54834e-09	0.470101	0.267	0.118	4.91219e-05
C1qb	2.59432e-09	0.443304	0.789	0.645	5.0008e-05
Igf1r	2.64921e-09	-0.576826	0.388	0.518	5.10662e-05
Ebf1	2.72122e-09	-0.538743	0.327	0.468	5.24542e-05
Tjp1	2.7858e-09	-0.498551	0.436	0.576	5.36991e-05
Rps19	3.126e-09	-0.194454	0.993	0.998	6.02569e-05
Gnl3	3.27657e-09	0.389271	0.183	0.056	6.31592e-05
Fn1	3.29734e-09	0.603893	0.85	0.751	6.35595e-05
Hspd1	3.4931e-09	0.471382	0.356	0.188	6.7333e-05
Morf4l2	3.70469e-09	0.424535	0.589	0.407	7.14116e-05
Atp10a	3.77214e-09	-0.455947	0.134	0.271	7.27119e-05
Rpl36a	3.98623e-09	-0.291022	0.922	0.951	7.68385e-05
Auts2	4.03906e-09	-0.488654	0.199	0.334	7.78568e-05
Casp12	4.12105e-09	-0.451023	0.086	0.202	7.94374e-05
H2afj	4.29967e-09	0.490039	0.668	0.489	8.28804e-05
Ifi27l2a	4.42259e-09	-1.05855	0.189	0.315	8.52499e-05
Fryl	4.4387e-09	-0.491472	0.286	0.438	8.55605e-05
Creld2	4.57051e-09	0.420657	0.322	0.151	8.81012e-05
Praf2	4.58846e-09	0.326936	0.233	0.089	8.84472e-05
Nop56	4.74876e-09	0.442621	0.33	0.165	9.15371e-05
Chmp4b	4.94394e-09	0.450999	0.508	0.332	9.52994e-05
Atf4	5.08755e-09	0.469332	0.45	0.268	9.80676e-05
Ifrd1	5.23978e-09	0.43981	0.289	0.134	0.000101002
Zbp1	5.87559e-09	-0.445895	0.09	0.209	0.000113258
Ssr3	5.87626e-09	0.454723	0.391	0.216	0.000113271
Nrarp	6.06278e-09	0.334664	0.142	0.033	0.000116866
Nek6	6.12846e-09	0.389404	0.202	0.071	0.000118132
Bax	6.15843e-09	0.441508	0.62	0.456	0.00011871
Kdr	6.32801e-09	-0.518104	0.406	0.527	0.000121979
Bst1	6.38988e-09	0.49127	0.327	0.165	0.000123171
Ssr2	6.69526e-09	0.405113	0.689	0.511	0.000129058
Pde2a	6.90297e-09	-0.523283	0.272	0.421	0.000133062
B3gnt3	6.94148e-09	0.398762	0.264	0.115	0.000133804
Ppp1r2	7.40921e-09	0.534691	0.749	0.638	0.00014282
Gadd45g	7.42615e-09	0.38142	0.582	0.395	0.000143146
Rbp1	7.80235e-09	-0.478809	0.402	0.532	0.000150398
Sult5a1	8.5068e-09	-0.226785	0.005	0.061	0.000163977
Gmpr	8.60469e-09	0.505643	0.29	0.141	0.000165864
Apex1	8.92631e-09	0.336623	0.176	0.054	0.000172064
Pisd	9.18729e-09	0.360726	0.281	0.125	0.000177094
Snrpa1	9.5794e-09	0.41964	0.372	0.202	0.000184653
Slco1c1	9.66309e-09	-0.529875	0.469	0.598	0.000186266
Rpl17	9.88728e-09	-0.27661	0.944	0.984	0.000190587
Ywhae	1.04792e-08	0.320759	0.865	0.8	0.000201998
Thbs1	1.08489e-08	0.27528	0.084	0.005	0.000209123
Rpl36al	1.08837e-08	0.367441	0.812	0.722	0.000209795
Slc16a4	1.11733e-08	-0.510257	0.207	0.341	0.000215377
Aldoc	1.15055e-08	0.409985	0.268	0.12	0.00022178
Gm26825	1.19107e-08	0.336039	0.146	0.038	0.000229591
Efhd2	1.27757e-08	0.33975	0.243	0.099	0.000246264
Cnn3	1.3326e-08	0.410567	0.715	0.569	0.000256872
Pla2g16	1.37093e-08	-0.5266	0.252	0.381	0.00026426
Cd68	1.39245e-08	0.436352	0.256	0.115	0.000268409
Hbegf	1.45289e-08	0.363277	0.199	0.071	0.000280059
Erh	1.54393e-08	0.359048	0.763	0.638	0.000297607
Dnajb11	1.6455e-08	0.41381	0.496	0.315	0.000317186
Rpap3	1.64956e-08	0.388653	0.36	0.191	0.000317969
Psmd7	1.68886e-08	0.384272	0.662	0.492	0.000325545
Cct3	1.69703e-08	0.445559	0.454	0.28	0.000327119
Rab5c	1.70729e-08	0.411073	0.729	0.553	0.000329098
Mrps28	1.71193e-08	0.378774	0.222	0.089	0.000329992
Ifnar2	1.75378e-08	-0.47974	0.406	0.532	0.00033806
Samhd1	1.82941e-08	-0.455008	0.298	0.44	0.000352637
Hpcal1	1.90409e-08	0.392501	0.365	0.193	0.000367033
Hacd4	1.93825e-08	-0.409647	0.059	0.155	0.000373616
Npm1	1.94914e-08	0.431101	0.696	0.551	0.000375717
Cd72	1.95461e-08	0.302086	0.087	0.007	0.000376771
Ppfibp1	2.00028e-08	0.430311	0.437	0.261	0.000385573
Actr3	2.00663e-08	0.410152	0.565	0.381	0.000386798
Dnajc3	2.25788e-08	0.411603	0.484	0.304	0.000435228
Ebna1bp2	2.27935e-08	0.414437	0.42	0.242	0.000439368
Aprt	2.46784e-08	0.534018	0.454	0.296	0.0004757
Abhd11	2.4885e-08	0.329845	0.207	0.078	0.000479684
Bhlhe40	2.67063e-08	0.427225	0.313	0.16	0.000514791
Pole4	2.82183e-08	0.36209	0.342	0.176	0.000543936
Cd52	2.8648e-08	0.330669	0.15	0.042	0.000552218
Nr3c1	2.88623e-08	-0.471747	0.198	0.332	0.00055635
Spry1	2.92627e-08	0.45892	0.18	0.064	0.000564068
Lpcat3	3.03713e-08	0.40564	0.443	0.268	0.000585438
Erdr1	3.10812e-08	0.349863	0.142	0.038	0.000599122
Adgrl4	3.13199e-08	-0.324303	0.651	0.753	0.000603721
Mcam	3.27428e-08	0.253281	0.105	0.016	0.00063115
Ms4a6c	3.34634e-08	0.321788	0.153	0.045	0.00064504
Clu	3.463e-08	0.468169	0.489	0.313	0.000667528
Itga5	3.53815e-08	0.337033	0.202	0.075	0.000682015
Timm10b	3.66732e-08	0.368792	0.646	0.471	0.000706913
Sp110	3.66939e-08	-0.467668	0.099	0.207	0.000707312
Notum	3.69038e-08	-0.358895	0.034	0.115	0.000711358
Csf3	3.88166e-08	0.997153	0.068	0	0.000748228
Fmo2	3.91385e-08	-0.342326	0.097	0.214	0.000754433
Map3k6	3.92082e-08	0.402083	0.316	0.162	0.000755778
Sec61a1	4.06402e-08	0.343215	0.327	0.172	0.000783381
Trmt61a	4.16814e-08	0.247435	0.094	0.012	0.000803451
Ypel3	4.29806e-08	-0.452459	0.373	0.506	0.000828494
Midn	4.3656e-08	0.377887	0.307	0.155	0.000841514
Hsd17b12	4.64876e-08	0.376916	0.332	0.176	0.000896095
Plxna2	4.7432e-08	0.397098	0.29	0.144	0.0009143
Spop	4.8189e-08	0.360701	0.527	0.339	0.00092889
Orai1	4.94762e-08	0.433418	0.463	0.296	0.000953703
Ppid	5.19872e-08	0.387389	0.324	0.169	0.00100211
Pvr	5.22417e-08	0.331155	0.174	0.059	0.00100701
Jam2	5.22738e-08	-0.345432	0.53	0.642	0.00100763
Trim47	5.23661e-08	0.476144	0.459	0.294	0.00100941
Esyt2	5.44258e-08	-0.461232	0.144	0.268	0.00104911
Vimp	5.56942e-08	0.495926	0.469	0.304	0.00107356
Cct5	6.14159e-08	0.366514	0.594	0.416	0.00118385
Tmem98	6.21977e-08	-0.44395	0.136	0.256	0.00119892
Ipo4	6.66463e-08	0.252305	0.132	0.033	0.00128467
Bola2	7.18278e-08	0.436663	0.54	0.386	0.00138455
Dnm3	7.18972e-08	-0.461848	0.296	0.428	0.00138589
Rrp9	7.36976e-08	0.302037	0.161	0.052	0.0014206
Agpat5	7.55895e-08	0.436652	0.225	0.096	0.00145706
Ccdc86	7.65207e-08	0.285106	0.162	0.052	0.00147501
Ifnar1	7.90708e-08	-0.490059	0.275	0.405	0.00152417
Palm	8.22968e-08	-0.484427	0.178	0.304	0.00158635
Srpr	8.25858e-08	0.391808	0.422	0.254	0.00159192
Bzw1	8.4316e-08	0.324287	0.556	0.362	0.00162527
Psme1	9.50041e-08	-0.40261	0.579	0.678	0.0018313
Fcer1g	9.9883e-08	0.399292	0.531	0.353	0.00192534
Saa3	1.02794e-07	0.44369	0.064	0	0.00198146
Asap2	1.03201e-07	0.29197	0.125	0.031	0.00198931
Dusp2	1.05277e-07	0.344994	0.11	0.024	0.00202931
Ptms	1.07575e-07	-0.417774	0.531	0.628	0.00207362
Grwd1	1.07884e-07	0.28057	0.124	0.031	0.00207958
C130074G19Rik	1.12572e-07	-0.41612	0.114	0.228	0.00216994
Smarca2	1.15767e-07	-0.396744	0.14	0.261	0.00223153
Tkt	1.17386e-07	0.388774	0.349	0.198	0.00226273
Gusb	1.19788e-07	0.362576	0.236	0.106	0.00230903
Hspa9	1.20111e-07	0.372275	0.388	0.219	0.00231527
Rps11	1.24071e-07	-0.230912	0.982	0.991	0.00239159
Gpr37l1	1.30214e-07	0.322263	0.135	0.038	0.00251001
Ubb	1.31116e-07	0.17294	1	0.998	0.0025274
Snrpg	1.32969e-07	-0.328768	0.726	0.809	0.00256311
Ostf1	1.42183e-07	-0.347471	0.796	0.852	0.00274072
Igtp	1.44146e-07	-0.459946	0.244	0.376	0.00277855
Sptssa	1.46178e-07	-0.386707	0.496	0.602	0.00281772
Myl12b	1.47324e-07	-0.350223	0.764	0.816	0.00283982
Adgre5	1.50588e-07	-0.471944	0.117	0.224	0.00290274
Hn1	1.54411e-07	0.359684	0.32	0.172	0.00297642
Lman1	1.67179e-07	0.362967	0.391	0.226	0.00322254
Psmd14	1.71847e-07	0.309665	0.342	0.184	0.00331252
Tceb1	1.74304e-07	0.385766	0.616	0.468	0.00335988
Cct2	1.79882e-07	0.373494	0.317	0.169	0.0034674
Acat3	1.84812e-07	0.308526	0.134	0.038	0.00356244
Nupr1	1.85425e-07	0.33551	0.078	0.007	0.00357425
Plod3	1.93034e-07	0.336218	0.253	0.12	0.00372092
Rab8a	1.96762e-07	0.295113	0.305	0.155	0.00379279
Psmd12	2.03763e-07	0.362173	0.432	0.259	0.00392773
Nsg1	2.10201e-07	0.360057	0.243	0.113	0.00405184
Rnf213	2.11784e-07	-0.381288	0.11	0.216	0.00408234
Eml6	2.19891e-07	-0.194196	0.011	0.066	0.00423862
Tnfsf12	2.22272e-07	-0.392421	0.083	0.184	0.00428452
Cd2ap	2.25872e-07	-0.441291	0.244	0.367	0.0043539
Arpc2	2.2788e-07	0.265715	0.869	0.795	0.00439262
Rpl27a	2.32743e-07	-0.213926	0.956	0.969	0.00448635
Nr1d2	2.3309e-07	-0.34275	0.056	0.144	0.00449304
Marcksl1	2.3953e-07	0.314307	0.151	0.049	0.00461718
Sar1a	2.39533e-07	0.38969	0.52	0.348	0.00461724
Txn1	2.41965e-07	0.329244	0.828	0.744	0.00466412
Tmed10	2.49304e-07	0.319649	0.781	0.675	0.00480558
Slc1a2	2.55589e-07	0.364998	0.181	0.071	0.00492673
Lsm4	2.57384e-07	0.327791	0.486	0.311	0.00496133
Glrx5	2.73878e-07	0.31197	0.437	0.264	0.00527927
Nans	2.79768e-07	0.326153	0.256	0.122	0.0053928
Lbr	2.83639e-07	-0.417496	0.228	0.353	0.00546742
Ifi30	2.89174e-07	0.278923	0.08	0.009	0.00557412
Ergic1	2.90636e-07	0.274249	0.155	0.052	0.00560231
Mrto4	2.93812e-07	0.300666	0.222	0.096	0.00566353
Gpr146	3.14537e-07	0.374877	0.462	0.299	0.00606302
Calu	3.17501e-07	0.419926	0.302	0.162	0.00612014
Npdc1	3.22657e-07	0.36794	0.531	0.367	0.00621953
Usp53	3.23154e-07	-0.433064	0.431	0.539	0.00622912
Fam101b	3.27002e-07	0.410721	0.335	0.188	0.0063033
Clic4	3.3657e-07	0.340047	0.74	0.602	0.00648772
Rad23b	3.62987e-07	0.343179	0.326	0.172	0.00699695
Aimp2	3.72455e-07	0.290147	0.221	0.096	0.00717944
Cd3eap	3.75916e-07	0.301364	0.129	0.038	0.00724617
Hprt	3.85909e-07	-0.425464	0.501	0.598	0.00743879
Npm3	3.86943e-07	0.322172	0.219	0.096	0.00745871
Stmn1	3.9262e-07	-0.363529	0.544	0.656	0.00756815
Msr1	3.98481e-07	0.281813	0.064	0.002	0.00768113
Flrt2	4.2242e-07	-0.384046	0.101	0.202	0.00814257
Nsmce1	4.23821e-07	0.380092	0.563	0.402	0.00816958
Ptpre	4.32808e-07	0.280054	0.105	0.024	0.0083428
Fas	4.41536e-07	0.377104	0.548	0.369	0.00851105
Pabpc1	4.52308e-07	0.376154	0.714	0.572	0.00871868
Eif5	4.68449e-07	0.369008	0.647	0.506	0.00902982
Eif3b	4.68954e-07	0.337841	0.406	0.245	0.00903956
Nudc	4.7539e-07	0.299614	0.522	0.351	0.00916361
Ada	4.84685e-07	0.336382	0.087	0.014	0.00934278
Pitpnc1	4.8482e-07	0.429051	0.369	0.219	0.00934539
C1qbp	4.95811e-07	0.355564	0.33	0.186	0.00955726
Snrpd3	5.06401e-07	0.350805	0.51	0.353	0.00976139
Zfp593	5.1654e-07	0.25545	0.146	0.047	0.00995682
Nars	5.41159e-07	0.380478	0.38	0.228	0.0104314
Steap3	5.47383e-07	0.311665	0.136	0.042	0.0105514
Ddx5	5.55661e-07	-0.241414	0.901	0.927	0.0107109
Nolc1	5.65864e-07	0.278401	0.215	0.094	0.0109076
Tmed5	5.66855e-07	0.365391	0.482	0.32	0.0109267
Psmc2	5.68194e-07	0.371084	0.488	0.332	0.0109525
Rpl13	5.80307e-07	-0.148603	0.999	1	0.011186
Vdac3	5.93585e-07	0.300828	0.651	0.501	0.0114419
BC028528	6.09963e-07	-0.363171	0.56	0.673	0.0117576
Adam15	6.25974e-07	0.412293	0.575	0.426	0.0120663
Ctsf	6.31166e-07	-0.34591	0.078	0.172	0.0121664
Gfap	6.37037e-07	0.232488	0.072	0.007	0.0122795
Plscr1	6.47786e-07	0.419369	0.298	0.165	0.0124867
Tapbp	6.80426e-07	-0.408612	0.488	0.584	0.0131159
Ifi44	6.89985e-07	-0.354731	0.093	0.193	0.0133002
Lilr4b	7.55775e-07	0.20509	0.061	0.002	0.0145683
Eif6	7.60944e-07	0.355649	0.612	0.473	0.014668
Cops6	7.6635e-07	0.308741	0.605	0.428	0.0147722
Gpr84	8.17382e-07	0.232586	0.076	0.009	0.0157559
Cd53	8.46325e-07	0.349344	0.192	0.082	0.0163138
Tnfrsf1a	8.61142e-07	0.394977	0.548	0.4	0.0165994
Stx12	8.6351e-07	0.33091	0.446	0.289	0.016645
Tgfbi	8.77391e-07	0.219512	0.08	0.012	0.0169126
Sertad1	8.81554e-07	0.346712	0.446	0.28	0.0169928
Plp2	8.82506e-07	0.325386	0.238	0.115	0.0170112
Ngp	9.33194e-07	-0.257884	0.02	0.08	0.0179882
Lgals1	9.3442e-07	0.294992	0.23	0.108	0.0180119
Psmb3	9.42763e-07	0.295522	0.787	0.696	0.0181727
Abi3	9.49575e-07	0.267314	0.339	0.186	0.018304
Ctps	9.51515e-07	0.361451	0.292	0.158	0.0183414
Hapln3	9.6109e-07	-0.200039	0.004	0.045	0.018526
Osm	9.77701e-07	0.2383	0.065	0.005	0.0188462
Sema6a	1.00586e-06	-0.362154	0.257	0.379	0.019389
Nfia	1.00836e-06	-0.435832	0.188	0.301	0.0194372
Rnh1	1.01156e-06	0.354956	0.474	0.313	0.0194987
Csgalnact1	1.01294e-06	-0.302795	0.046	0.125	0.0195255
Odc1	1.01805e-06	0.349633	0.228	0.108	0.0196239
5430416O09Rik	1.03915e-06	0.333582	0.185	0.078	0.0200307
Cct4	1.05271e-06	0.372376	0.584	0.447	0.0202921
Rab11a	1.05464e-06	0.255521	0.914	0.864	0.0203293
Ndufa6	1.05554e-06	-0.338122	0.714	0.755	0.0203466
Zfp532	1.07054e-06	-0.237657	0.023	0.085	0.0206356
Cox5a	1.07164e-06	0.290228	0.851	0.76	0.020657
Nipsnap3b	1.1173e-06	0.293217	0.264	0.134	0.0215371
Gclm	1.15587e-06	-0.47339	0.418	0.506	0.0222805
Fkbp2	1.17469e-06	0.374916	0.542	0.388	0.0226433
Alox5ap	1.20461e-06	0.272293	0.136	0.045	0.02322
Gm5148	1.21556e-06	-0.205509	0.014	0.066	0.0234311
Il1b	1.2213e-06	0.232944	0.069	0.007	0.0235418
Psmc3	1.23157e-06	0.318958	0.64	0.494	0.0237398
Pa2g4	1.25633e-06	0.383606	0.38	0.238	0.024217
Banf1	1.26812e-06	0.330202	0.49	0.322	0.0244443
Gm26870	1.31374e-06	0.278367	0.097	0.021	0.0253236
Cyr61	1.33196e-06	0.57512	0.383	0.245	0.0256748
Hba-a1	1.35165e-06	0.264854	0.091	0.019	0.0260545
Pnp	1.36361e-06	0.33262	0.525	0.36	0.026285
Arf1	1.3756e-06	0.304406	0.817	0.734	0.026516
Ptgds	1.38176e-06	0.367757	0.597	0.424	0.0266347
Asns	1.39018e-06	0.318391	0.225	0.106	0.0267971
Fcgr2b	1.39495e-06	0.291762	0.116	0.033	0.0268891
Psmc4	1.40504e-06	0.33505	0.542	0.381	0.0270836
Lmo2	1.41523e-06	-0.452017	0.346	0.464	0.02728
Sdc4	1.42124e-06	0.3587	0.15	0.056	0.0273959
Mapk3	1.4303e-06	-0.404892	0.3	0.402	0.0275705
Tmem173	1.44552e-06	0.279625	0.187	0.078	0.0278638
Pim1	1.46986e-06	0.431736	0.222	0.111	0.0283331
Tubb5	1.53249e-06	0.338614	0.85	0.845	0.0295403
Mydgf	1.55104e-06	0.347042	0.497	0.334	0.0298979
Tmtc2	1.65673e-06	-0.360221	0.069	0.155	0.0319352
Mfsd10	1.66588e-06	0.301895	0.272	0.141	0.0321114
Parvb	1.6728e-06	0.377034	0.48	0.327	0.0322448
Wsb1	1.67757e-06	0.282605	0.251	0.125	0.0323368
Gm28727	1.68828e-06	-0.253354	0.018	0.073	0.0325433
Spcs2	1.77472e-06	0.328916	0.796	0.696	0.0342096
Trim12c	1.78659e-06	-0.316193	0.064	0.148	0.0344383
Grb14	1.79547e-06	-0.329474	0.104	0.202	0.0346095
Col4a3bp	1.81346e-06	-0.475913	0.196	0.306	0.0349563
H2-Q6	1.818e-06	-0.405451	0.079	0.167	0.0350438
Hist2h2aa1	1.83833e-06	-0.505433	0.162	0.264	0.0354356
Ola1	1.90996e-06	0.31274	0.213	0.101	0.0368164
Btg1	1.94284e-06	0.366749	0.745	0.602	0.0374502
Ak2	2.01992e-06	0.317747	0.26	0.136	0.038936
Fus	2.021e-06	0.331709	0.778	0.647	0.0389568
Adam8	2.02163e-06	0.219026	0.057	0.002	0.0389689
Farsa	2.02812e-06	0.266189	0.198	0.087	0.039094
Pitpna	2.09442e-06	0.353007	0.418	0.268	0.040372
Rpl36	2.10964e-06	-0.178958	0.986	0.988	0.0406655
Mrps18b	2.15607e-06	0.301562	0.203	0.094	0.0415604
Prr5l	2.17796e-06	-0.37332	0.121	0.221	0.0419824
Swap70	2.18265e-06	0.322855	0.33	0.191	0.0420727
Tcf15	2.21116e-06	-0.211175	0.018	0.073	0.0426222
Shisa5	2.24914e-06	0.291699	0.793	0.675	0.0433543
Wdr18	2.25209e-06	0.296315	0.226	0.108	0.0434114
Rsl1d1	2.27568e-06	0.258895	0.309	0.167	0.0438661
Sepw1	2.31704e-06	-0.246036	0.875	0.901	0.0446633
CR974586.5	2.33183e-06	-0.290537	0.038	0.108	0.0449484
Zranb1	2.35224e-06	-0.347542	0.094	0.188	0.0453418
Gngt2	2.39864e-06	0.263616	0.569	0.384	0.0462363
Gbp9	2.51103e-06	-0.435917	0.104	0.195	0.0484027
Angpt2	2.5402e-06	0.27493	0.089	0.019	0.0489648
Alg3	2.54841e-06	0.182844	0.143	0.049	0.0491231
Tuba1b	2.5506e-06	0.266899	0.884	0.821	0.0491655
Itgb1	2.57385e-06	0.360829	0.584	0.449	0.0496135
Il1rn	2.58738e-06	0.190469	0.05	0	0.0498743
Ssr4	2.60923e-06	0.291241	0.677	0.56	0.0502956
Chic2	2.61319e-06	0.331282	0.426	0.275	0.0503719
Cd9	2.65043e-06	0.446083	0.812	0.751	0.0510896
Nus1	2.67794e-06	0.292528	0.241	0.122	0.05162
Ciart	2.74127e-06	-0.295401	0.041	0.111	0.0528408
Lef1	2.78137e-06	-0.364928	0.466	0.565	0.0536137
Slc31a1	2.78633e-06	-0.451433	0.594	0.652	0.0537092
Serp1	2.78838e-06	0.316536	0.424	0.273	0.0537488
Phlda1	2.86177e-06	0.365302	0.278	0.151	0.0551634
P4ha1	2.87557e-06	0.262489	0.154	0.059	0.0554294
Gm44029	2.89546e-06	-0.267689	0.014	0.064	0.0558129
Atp1b2	2.92056e-06	0.270974	0.12	0.038	0.0562966
Nxt1	2.92059e-06	0.273188	0.244	0.122	0.0562973
Chmp2a	2.92678e-06	0.287591	0.77	0.616	0.0564165
Snrpb	3.03454e-06	0.27122	0.793	0.692	0.0584938
Sbspon	3.18282e-06	-0.249641	0.018	0.071	0.061352
Pdia4	3.18345e-06	0.317675	0.409	0.259	0.0613642
Pgm1	3.19661e-06	0.324947	0.232	0.118	0.0616179
Brix1	3.24133e-06	0.27726	0.245	0.125	0.0624799
Gadd45gip1	3.2569e-06	0.256494	0.387	0.231	0.0627799
Selm	3.32981e-06	-0.422459	0.541	0.614	0.0641853
Cnot6l	3.39616e-06	-0.417565	0.192	0.301	0.0654643
Irf9	3.44719e-06	-0.433213	0.236	0.341	0.0664481
Mettl1	3.47074e-06	0.228032	0.147	0.054	0.0669021
Ech1	3.4708e-06	0.344985	0.708	0.562	0.0669031
Ngdn	3.48719e-06	0.314362	0.346	0.205	0.0672191
Tspan9	3.53852e-06	0.262125	0.304	0.169	0.0682086
Rnf7	3.61496e-06	-0.391094	0.563	0.645	0.0696821
St6galnac2	3.62993e-06	0.390978	0.508	0.365	0.0699705
Cat	3.70099e-06	-0.442182	0.158	0.256	0.0713402
Crlf2	3.70545e-06	0.299502	0.349	0.205	0.0714263
Pim3	3.72858e-06	0.401591	0.661	0.536	0.0718721
Adrm1	3.81623e-06	0.275829	0.477	0.32	0.0735616
Mtf1	3.84558e-06	0.286638	0.154	0.061	0.0741275
Gpaa1	3.85268e-06	0.281735	0.232	0.118	0.0742643
Fubp1	3.92068e-06	0.301244	0.402	0.238	0.075575
Rpl30	3.97962e-06	-0.317159	0.82	0.838	0.0767113
Carhsp1	3.98303e-06	0.34373	0.387	0.245	0.0767769
Psmb2	3.98421e-06	0.283734	0.817	0.682	0.0767997
Bcl2a1b	4.04809e-06	0.241693	0.099	0.026	0.0780309
Ube2g1	4.0853e-06	0.303851	0.45	0.292	0.0787483
Wfdc17	4.13646e-06	0.271085	0.11	0.033	0.0797344
Prkcsh	4.14598e-06	0.273742	0.247	0.127	0.079918
Gatm	4.22851e-06	-0.330714	0.666	0.736	0.0815087
4930486L24Rik	4.27567e-06	0.252607	0.114	0.035	0.0824178
Klf13	4.31187e-06	0.31385	0.471	0.318	0.0831157
Ece2	4.33011e-06	0.227844	0.119	0.038	0.0834671
Psmc5	4.36114e-06	0.34768	0.546	0.402	0.0840653
Hacd1	4.43656e-06	0.208201	0.091	0.021	0.0855191
Rars	4.58184e-06	0.292544	0.21	0.101	0.0883196
Eif3j1	4.62339e-06	0.300832	0.424	0.271	0.0891205
Map1b	4.65332e-06	0.245757	0.155	0.061	0.0896975
Ywhaz	4.68008e-06	0.310989	0.546	0.386	0.0902132
Slc1a3	4.76089e-06	0.282315	0.157	0.064	0.0917709
Etf1	4.76869e-06	0.290356	0.3	0.165	0.0919212
Tpr	4.87933e-06	0.30758	0.44	0.289	0.0940539
Fkbp11	4.96893e-06	0.173656	0.059	0.005	0.0957811
Ddx21	5.00095e-06	0.260811	0.237	0.118	0.0963983
Arhgdia	5.07176e-06	0.278345	0.764	0.654	0.0977632
Tma16	5.07487e-06	0.2029	0.119	0.038	0.0978231
Vmp1	5.14669e-06	0.302097	0.38	0.235	0.0992075
Fkbp10	5.23202e-06	0.251602	0.189	0.085	0.100852
Cdk12	5.32008e-06	0.277882	0.204	0.096	0.10255
Maff	5.34508e-06	0.275509	0.204	0.096	0.103032
Mmp12	5.34842e-06	0.17009	0.053	0.002	0.103096
Mat2a	5.41639e-06	0.371009	0.736	0.586	0.104406
C1qa	5.4957e-06	0.34605	0.7	0.551	0.105935
Timm17a	5.6116e-06	0.326657	0.485	0.334	0.108169
Pdzk1ip1	5.89144e-06	-0.160307	0.004	0.04	0.113563
Tgfb2	5.97361e-06	-0.319809	0.052	0.125	0.115147
Rplp2	6.00233e-06	-0.219393	0.956	0.974	0.115701
Mgat2	6.07261e-06	0.299552	0.396	0.254	0.117056
Mtss1	6.08738e-06	-0.360424	0.099	0.188	0.11734
Atf3	6.15239e-06	0.377811	0.294	0.174	0.118593
Mustn1	6.21798e-06	0.794124	0.481	0.388	0.119858
Nhp2	6.33077e-06	0.346896	0.379	0.245	0.122032
Sdf2l1	6.63099e-06	0.331477	0.266	0.148	0.127819
Tnf	6.6669e-06	0.230824	0.076	0.014	0.128511
Psmb6	6.67732e-06	0.265562	0.811	0.725	0.128712
4430402I18Rik	6.73192e-06	0.377165	0.193	0.094	0.129764
Yars	6.94745e-06	0.235934	0.153	0.061	0.133919
Meox1	7.10248e-06	0.17868	0.052	0.002	0.136907
Cttn	7.1477e-06	0.300292	0.372	0.228	0.137779
Ncoa1	7.27729e-06	-0.336417	0.053	0.125	0.140277
Tsc22d4	7.57512e-06	0.258566	0.198	0.094	0.146018
Pxdc1	7.57787e-06	0.348113	0.203	0.099	0.146071
Ltv1	7.67685e-06	0.246008	0.138	0.052	0.147979
Tmed9	7.68124e-06	0.284852	0.835	0.753	0.148063
Eif3d	7.84977e-06	0.291465	0.394	0.249	0.151312
Cited2	7.94018e-06	0.297255	0.219	0.113	0.153055
Hn1l	7.96328e-06	0.22416	0.138	0.052	0.1535
Tapbpl	8.17057e-06	-0.378054	0.102	0.191	0.157496
Ndufa3	8.44856e-06	-0.267466	0.808	0.852	0.162854
Nop16	8.48547e-06	0.266643	0.174	0.078	0.163566
Pomp	8.49369e-06	0.218435	0.947	0.896	0.163724
Ap2m1	8.73675e-06	0.248189	0.753	0.621	0.168409
Stt3a	8.83837e-06	0.279556	0.392	0.245	0.170368
Gm11713	8.94943e-06	0.317837	0.149	0.061	0.172509
Sephs2	9.14051e-06	0.247558	0.151	0.061	0.176192
Emp2	9.3115e-06	-0.422586	0.125	0.216	0.179488
Ube2g2	9.31496e-06	0.288231	0.249	0.134	0.179555
Rpl7a	9.57828e-06	0.288011	0.839	0.819	0.184631
Mctp2	9.59097e-06	0.164361	0.056	0.005	0.184876
Ube2d3	9.63785e-06	0.231132	0.853	0.751	0.185779
Elovl6	9.96002e-06	0.186028	0.05	0.002	0.191989
Gps1	1.00602e-05	0.28266	0.319	0.186	0.19392
Wdr12	1.00782e-05	0.192149	0.134	0.049	0.194266
Bccip	1.01793e-05	0.319534	0.437	0.287	0.196217
C530008M17Rik	1.01875e-05	-0.219195	0.029	0.087	0.196374
Pgm5	1.02202e-05	-0.32457	0.084	0.167	0.197005
Rnps1	1.05533e-05	0.27442	0.301	0.174	0.203425
Fcrls	1.11142e-05	0.338194	0.327	0.198	0.214238
Ccl5	1.12244e-05	0.21029	0.06	0.007	0.216362
Tshz1	1.12426e-05	-0.345099	0.091	0.174	0.216711
Slco2a1	1.12618e-05	0.300051	0.132	0.049	0.217083
Ndufb6	1.14057e-05	0.292711	0.568	0.407	0.219856
Chn2	1.14341e-05	-0.391945	0.173	0.273	0.220403
Gm694	1.158e-05	0.37173	0.808	0.732	0.223216
Frem2	1.17565e-05	-0.16228	0.011	0.054	0.226619
Gsto1	1.19988e-05	0.2029	0.106	0.033	0.231289
Psme2	1.20589e-05	-0.37581	0.635	0.682	0.232447
Idnk	1.22167e-05	-0.382557	0.168	0.264	0.235488
Ube2n	1.22941e-05	0.29878	0.595	0.445	0.236982
Hspe1	1.23143e-05	0.368119	0.481	0.358	0.23737
Os9	1.2536e-05	0.24645	0.334	0.198	0.241643
Ssrp1	1.26438e-05	0.283055	0.338	0.202	0.243722
Atp8b1	1.27704e-05	0.200887	0.14	0.054	0.246163
Cotl1	1.28906e-05	0.285471	0.154	0.066	0.248479
Rps5	1.32393e-05	-0.175967	0.981	0.995	0.255201
Metrnl	1.35773e-05	0.165374	0.064	0.009	0.261715
Lims2	1.36144e-05	-0.381486	0.46	0.541	0.262431
Bcar3	1.36803e-05	0.230634	0.124	0.045	0.263702
Copb1	1.37757e-05	0.268783	0.279	0.158	0.265541
Syncrip	1.37812e-05	0.295279	0.229	0.122	0.265647
Ccnd3	1.40102e-05	0.361294	0.516	0.384	0.270061
Cmtm3	1.42041e-05	0.24096	0.183	0.085	0.273798
Spag7	1.43409e-05	0.195485	0.48	0.308	0.276435
Ddx60	1.459e-05	-0.268914	0.033	0.092	0.281237
Hba-a2	1.46579e-05	0.190816	0.059	0.007	0.282546
Saraf	1.47331e-05	0.245886	0.67	0.522	0.283995
Stip1	1.49626e-05	0.303265	0.29	0.169	0.288419
Fxyd6	1.50665e-05	-0.327242	0.05	0.12	0.290422
Serpina3f	1.51586e-05	0.358343	0.112	0.038	0.292197
Edn3	1.54355e-05	-0.323191	0.079	0.16	0.297534
Kdelr2	1.57242e-05	0.310538	0.443	0.299	0.3031
Il13ra1	1.57424e-05	0.241592	0.149	0.061	0.30345
Rpf2	1.60114e-05	0.228243	0.131	0.049	0.308636
Ece1	1.60339e-05	0.395677	0.56	0.44	0.309069
Tnip1	1.61023e-05	0.271974	0.154	0.066	0.310389
Pdlim7	1.62498e-05	0.228332	0.286	0.16	0.313232
Tulp4	1.63104e-05	0.277088	0.259	0.144	0.3144
Psat1	1.69231e-05	0.205508	0.089	0.024	0.32621
Sh3rf1	1.71709e-05	-0.230721	0.027	0.082	0.330986
Ppp1r14b	1.74779e-05	0.233965	0.143	0.059	0.336905
Bysl	1.77964e-05	0.23696	0.158	0.068	0.343044
Psmd1	1.78379e-05	0.276443	0.41	0.268	0.343844
Hip1r	1.78666e-05	-0.344635	0.079	0.158	0.344396
Mrpl32	1.8035e-05	0.216301	0.331	0.202	0.347642
Fam111a	1.81642e-05	0.189532	0.123	0.045	0.350133
Shmt2	1.85263e-05	0.200679	0.116	0.04	0.357113
Sult1a1	1.86987e-05	-0.323056	0.287	0.405	0.360436
Gm9844	1.88426e-05	-0.268526	0.041	0.104	0.36321
Gstm1	1.8894e-05	-0.36802	0.465	0.548	0.364201
Mxi1	1.95648e-05	-0.199762	0.041	0.106	0.377131
Minos1	1.95962e-05	0.273105	0.775	0.692	0.377737
Sgpp2	1.97296e-05	-0.185935	0.026	0.08	0.380307
Nol11	1.9746e-05	0.213391	0.136	0.054	0.380623
Fendrr	1.97894e-05	-0.26255	0.042	0.106	0.381461
Cdc42ep2	2.08351e-05	0.262433	0.177	0.082	0.401618
Actb	2.09268e-05	0.363836	0.997	0.988	0.403384
Tspan5	2.11827e-05	-0.371175	0.365	0.454	0.408317
Rpl13-ps3	2.13118e-05	-0.458021	0.279	0.367	0.410807
Acer3	2.15308e-05	0.218219	0.129	0.049	0.415027
Plscr4	2.15649e-05	-0.361605	0.099	0.184	0.415686
Mrpl12	2.16418e-05	0.274518	0.406	0.266	0.417168
Amer1	2.25149e-05	-0.276652	0.038	0.099	0.433997
Cers4	2.26613e-05	-0.367006	0.237	0.339	0.43682
Trim12a	2.32286e-05	-0.320932	0.121	0.212	0.447755
Mrpl33	2.36637e-05	0.295624	0.561	0.407	0.456141
Coro1a	2.4347e-05	0.217923	0.143	0.059	0.469313
Evi5	2.44476e-05	-0.38574	0.157	0.247	0.471253
Plac8	2.46928e-05	0.205523	0.087	0.024	0.475978
Serpine1	2.49334e-05	0.2601	0.046	0.002	0.480616
Ddx56	2.52845e-05	0.224698	0.178	0.085	0.487384
Psmc6	2.54733e-05	0.262209	0.398	0.256	0.491024
Pfkp	2.56749e-05	0.235624	0.134	0.054	0.494909
Gspt1	2.57131e-05	0.254374	0.268	0.153	0.495646
Tie1	2.57184e-05	-0.402247	0.388	0.466	0.495747
Cdk2ap2	2.70069e-05	0.309682	0.364	0.233	0.520585
Mphosph6	2.71141e-05	0.243857	0.178	0.085	0.522652
Plk3	2.79693e-05	0.24933	0.147	0.064	0.539136
Leo1	2.83842e-05	0.19446	0.098	0.031	0.547134
Sema6d	2.84705e-05	0.182773	0.069	0.014	0.548798
2022-09-07	2.9094e-05	0.27187	0.696	0.553	0.560815
Sptan1	2.99758e-05	-0.377596	0.33	0.419	0.577814
Gm43042	3.02716e-05	-0.0876675	0	0.024	0.583514
Gale	3.12742e-05	0.156152	0.069	0.014	0.602842
Dgcr6	3.147e-05	-0.386243	0.229	0.322	0.606616
Uchl4	3.15968e-05	0.111556	0.056	0.007	0.60906
Map2k3	3.17457e-05	0.24969	0.301	0.176	0.611929
Pgp	3.1803e-05	0.272124	0.312	0.191	0.613034
Gstm2	3.24196e-05	-0.36882	0.078	0.151	0.624919
Ube2m	3.31148e-05	0.222443	0.168	0.078	0.63832
Chil3	3.34931e-05	0.241218	0.093	0.028	0.645612
Slc2a5	3.38076e-05	-0.169713	0.008	0.045	0.651675
Psma6	3.42787e-05	0.266846	0.802	0.706	0.660756
Cobll1	3.44197e-05	-0.342672	0.091	0.169	0.663474
Lgals9	3.48283e-05	-0.35938	0.42	0.501	0.67135
Eva1a	3.48689e-05	0.138513	0.05	0.005	0.672133
Atpif1	3.50997e-05	-0.277896	0.526	0.614	0.676582
Nfe2l2	3.54621e-05	0.319271	0.405	0.273	0.683568
C1qc	3.54671e-05	0.261867	0.643	0.504	0.683663
Ilf2	3.56522e-05	0.295013	0.328	0.209	0.687232
Ets1	3.57953e-05	0.284748	0.384	0.252	0.68999
Actn1	3.58726e-05	0.32034	0.496	0.369	0.69148
Cp	3.58984e-05	-0.284855	0.601	0.704	0.691977
Psmd2	3.60188e-05	0.263565	0.455	0.318	0.694299
Abhd2	3.63094e-05	-0.492314	0.42	0.496	0.699899
Sumo1	3.69704e-05	-0.303075	0.655	0.664	0.712641
Dnah2os	3.69827e-05	0.287902	0.138	0.059	0.712879
Lzic	3.72669e-05	0.206786	0.089	0.026	0.718356
Rpp38	3.76453e-05	0.177317	0.068	0.014	0.725651
Arhgap31	3.93553e-05	-0.336661	0.62	0.671	0.758614
Ltbr	3.96587e-05	0.259907	0.237	0.132	0.764461
Serbp1	4.16812e-05	0.281534	0.79	0.722	0.803446
Hif1a	4.18312e-05	0.288445	0.441	0.304	0.806339
Pak1ip1	4.21239e-05	0.265513	0.343	0.214	0.81198
Mad2l2	4.23753e-05	0.257808	0.387	0.249	0.816827
Metap2	4.28878e-05	0.22322	0.616	0.473	0.826706
Psmd11	4.32034e-05	0.300121	0.541	0.402	0.832789
Rrp8	4.34826e-05	0.200433	0.125	0.049	0.83817
Gtf2i	4.40208e-05	-0.402149	0.183	0.268	0.848545
Pcca	4.40297e-05	-0.375189	0.112	0.191	0.848716
Irf8	4.44137e-05	0.253726	0.113	0.042	0.856118
Ushbp1	4.49128e-05	-0.424827	0.226	0.315	0.86574
Fam171a2	4.5074e-05	0.122407	0.049	0.005	0.868847
Fos	4.50838e-05	0.25748	0.895	0.791	0.869035
Nol12	4.5396e-05	0.205964	0.143	0.061	0.875053
Mak16	4.58804e-05	0.146926	0.123	0.047	0.88439
Tbcb	4.77306e-05	0.257219	0.61	0.473	0.920056
Mvp	4.81982e-05	0.250936	0.316	0.193	0.929069
Ralgapa1	4.85894e-05	-0.333562	0.101	0.179	0.936609
Serpine2	4.90368e-05	0.337914	0.304	0.186	0.945233
Aars	4.92284e-05	0.219059	0.339	0.209	0.948927
Tmem14a	5.00171e-05	-0.13685	0.005	0.038	0.964129
Gcsh	5.02021e-05	0.207714	0.23	0.125	0.967696
Polr1e	5.09841e-05	0.137487	0.063	0.012	0.98277
2700046A07Rik	5.11219e-05	0.194605	0.075	0.019	0.985425
Vapa	5.2167e-05	0.273317	0.704	0.572	1
Polr3d	5.2953e-05	0.206557	0.102	0.035	1
Grb7	5.3116e-05	-0.251315	0.045	0.106	1
Tor2a	5.31652e-05	0.286905	0.334	0.212	1
Cd79a	5.32203e-05	-0.132642	0.005	0.038	1
Leprotl1	5.36843e-05	0.258665	0.21	0.113	1
Pdcl3	5.37416e-05	0.272775	0.46	0.315	1
Igsf5	5.37833e-05	-0.279451	0.059	0.125	1
Gng12	5.57194e-05	0.279689	0.338	0.219	1
Tgfa	5.61955e-05	0.210414	0.172	0.082	1
Uqcrb	5.64822e-05	0.189368	0.935	0.927	1
Gimap8	5.66136e-05	-0.338469	0.054	0.118	1
Eif3i	5.72112e-05	0.3043	0.452	0.325	1
Vsig2	5.80313e-05	0.279575	0.173	0.087	1
Def6	5.82973e-05	0.213634	0.203	0.106	1
Tmem44	5.87049e-05	-0.373309	0.161	0.245	1
Anxa7	5.87769e-05	0.291848	0.62	0.496	1
Calcrl	5.90009e-05	-0.374813	0.174	0.261	1
Jmjd6	5.94262e-05	0.285656	0.237	0.136	1
Hlf	5.96261e-05	-0.230505	0.034	0.089	1
Nelfe	5.98876e-05	0.218314	0.206	0.108	1
Smim14	6.0253e-05	-0.335892	0.613	0.661	1
Slc35f6	6.04788e-05	0.206305	0.105	0.038	1
Rpl23	6.11684e-05	-0.192956	0.952	0.967	1
Fcf1	6.22997e-05	0.237887	0.338	0.216	1
Jagn1	6.4512e-05	0.192015	0.271	0.153	1
Csf1	6.55853e-05	-0.46033	0.189	0.28	1
Dhx58	6.60184e-05	-0.270835	0.038	0.094	1
Slpi	6.65323e-05	0.140504	0.042	0.002	1
Ninj1	6.75757e-05	0.25584	0.469	0.327	1
Slc10a6	6.7803e-05	0.14112	0.042	0.002	1
Gcnt2	6.79813e-05	0.274438	0.176	0.089	1
Polr1a	6.95842e-05	0.20046	0.082	0.024	1
Gpatch4	7.00034e-05	0.159665	0.131	0.054	1
Lifr	7.08593e-05	-0.265275	0.064	0.132	1
Mapk11	7.1688e-05	0.164512	0.09	0.028	1
Hint1	7.26685e-05	0.207135	0.866	0.814	1
Prickle1	7.27734e-05	-0.29135	0.059	0.122	1
Abcf2	7.29819e-05	0.220913	0.198	0.104	1
Nenf	7.55062e-05	-0.354096	0.422	0.487	1
Klhdc4	7.57514e-05	0.186784	0.125	0.052	1
Ace	7.58228e-05	0.263796	0.249	0.144	1
Trib1	7.75884e-05	0.274255	0.144	0.066	1
Sec62	7.76029e-05	-0.237409	0.831	0.856	1
Rabggtb	7.93034e-05	0.238521	0.185	0.094	1
Rtn4	7.96903e-05	0.274759	0.53	0.395	1
Bnip2	7.97894e-05	0.274066	0.497	0.353	1
Utrn	8.04772e-05	-0.368611	0.256	0.341	1
Fam32a	8.05904e-05	-0.384925	0.398	0.466	1
Adpgk	8.20438e-05	0.177414	0.108	0.04	1
Acot7	8.44426e-05	0.119446	0.094	0.031	1
Myeov2	8.46353e-05	-0.329107	0.538	0.6	1
Tsc22d3	8.48594e-05	-0.162146	0.733	0.807	1
Runx1	8.54407e-05	0.141329	0.046	0.005	1
Ptges	8.57132e-05	0.260276	0.199	0.106	1
Dpm3	8.58085e-05	-0.302067	0.515	0.605	1
Lrp1	8.70669e-05	0.226736	0.099	0.035	1
Plpp1	8.74247e-05	0.320313	0.319	0.205	1
Ube2l6	8.81315e-05	-0.347077	0.262	0.358	1
Tcp1	8.98989e-05	0.304332	0.429	0.311	1
Ywhah	8.99418e-05	0.274831	0.737	0.64	1
Rbm28	9.00752e-05	0.174579	0.172	0.082	1
Dhh	9.02024e-05	0.1171	0.041	0.002	1
Sod3	9.25258e-05	0.178333	0.06	0.012	1
Smim3	9.28798e-05	0.196186	0.084	0.026	1
Pxn	9.32979e-05	0.274852	0.339	0.221	1
Kpnb1	9.64754e-05	0.176724	0.184	0.092	1
Snrpf	9.83606e-05	0.252341	0.595	0.482	1
Gnb2l1	9.88119e-05	0.220629	0.733	0.633	1
Ocln	9.89412e-05	-0.321759	0.576	0.624	1
Gm4951	9.93086e-05	-0.24247	0.034	0.087	1
Coq6	0.000100252	0.144326	0.076	0.021	1
Galnt18	0.000101172	0.267529	0.172	0.087	1
Aatf	0.000102687	0.178575	0.106	0.04	1
Gpx3	0.00010273	0.170292	0.064	0.014	1
Rrp15	0.000103228	0.190715	0.184	0.094	1
Mrpl21	0.000104218	0.224283	0.316	0.195	1
Nop14	0.000105825	0.181349	0.135	0.059	1
Cox14	0.000109642	-0.302546	0.433	0.506	1
B930036N10Rik	0.000109709	0.231727	0.094	0.033	1
Flot1	0.000109886	0.272513	0.437	0.313	1
Pmaip1	0.000110008	0.211234	0.054	0.009	1
Pdcd6	0.000112866	0.256342	0.475	0.336	1
Trabd	0.000113076	0.273342	0.222	0.127	1
Arf4	0.000113729	0.287086	0.646	0.527	1
Sf3a2	0.000114368	0.241775	0.226	0.127	1
Mecom	0.000114684	-0.316458	0.553	0.612	1
Vdac2	0.000117561	0.264946	0.579	0.445	1
Ftsj3	0.000117954	0.177635	0.098	0.035	1
Grin2c	0.000117982	-0.135248	0.005	0.035	1
Cast	0.000122	0.163083	0.222	0.12	1
Ubxn4	0.000122221	0.210142	0.414	0.282	1
Zpr1	0.000126013	0.238682	0.18	0.094	1
Sdcbp2	0.00012665	0.099925	0.04	0.002	1
Igfbp6	0.000128399	0.211495	0.153	0.073	1
Sh3bp5	0.000129147	0.176705	0.18	0.092	1
Nudcd1	0.000129512	0.134326	0.059	0.012	1
Mmadhc	0.000129818	0.183989	0.215	0.118	1
Dda1	0.000130669	0.230087	0.262	0.155	1
Rgs19	0.000131011	0.162397	0.158	0.075	1
Cs	0.000131122	0.186162	0.187	0.096	1
Cdc42	0.000131183	0.255839	0.872	0.819	1
Cnot6	0.000133031	-0.267465	0.208	0.301	1
Nip7	0.000134275	0.207899	0.208	0.113	1
Tes	0.000135188	0.278821	0.191	0.104	1
Lsm6	0.000135936	0.228566	0.448	0.325	1
Txndc5	0.000136647	0.26115	0.181	0.096	1
Rnf126	0.000137611	0.122056	0.095	0.033	1
Far2	0.000139202	-0.365153	0.127	0.202	1
Fcgr3	0.000139788	0.222247	0.255	0.148	1
Plod1	0.000140814	0.206824	0.237	0.136	1
5930430L01Rik	0.000141809	-0.163724	0.016	0.056	1
Ppp1r11	0.000144865	0.245471	0.53	0.395	1
Thyn1	0.000145154	0.183735	0.173	0.087	1
Sorbs2	0.000146415	-0.335027	0.326	0.402	1
Rer1	0.000146416	0.276821	0.511	0.384	1
Syne1	0.000149632	0.234411	0.143	0.068	1
Pkn3	0.000150942	0.162301	0.109	0.042	1
Ceacam1	0.000150976	0.195766	0.185	0.096	1
Parp14	0.000151983	-0.299274	0.099	0.172	1
Cdk6	0.000153444	-0.408689	0.151	0.228	1
Gstt1	0.000155408	-0.164897	0.02	0.064	1
Wdr46	0.000156691	0.154116	0.112	0.045	1
Nfil3	0.000158946	0.198007	0.061	0.014	1
Fam71a	0.000158966	0.243355	0.102	0.04	1
Tspan14	0.000161324	0.200601	0.266	0.158	1
Ndufa12	0.000161667	0.273453	0.684	0.584	1
Mthfd1	0.000164862	0.144786	0.078	0.024	1
Cisd3	0.000166026	0.187344	0.135	0.061	1
Man1a2	0.000166189	0.226785	0.188	0.101	1
Cd300lf	0.000166727	0.119573	0.033	0	1
Cyba	0.000168222	0.220489	0.745	0.628	1
Rac1	0.000168523	0.246342	0.794	0.732	1
Doc2b	0.000168948	0.165356	0.038	0.002	1
Hars	0.000170453	0.159185	0.226	0.125	1
Rps18-ps3	0.000170547	-0.299901	0.074	0.136	1
Prdm16	0.000173	-0.199471	0.034	0.085	1
Gstp1	0.000175719	-0.307397	0.354	0.44	1
Cldnd1	0.000177684	0.255075	0.279	0.174	1
Atp6ap2	0.000180981	0.262811	0.338	0.221	1
Uxs1	0.000181985	0.165432	0.146	0.068	1
Selplg	0.00018286	-0.294315	0.157	0.24	1
Stc1	0.000187002	0.259801	0.048	0.007	1
Hnrnpab	0.000187604	0.256008	0.407	0.289	1
Actr10	0.000188382	0.238667	0.342	0.226	1
Nde1	0.000189181	0.267758	0.251	0.153	1
Wdr1	0.00019033	0.254564	0.458	0.329	1
Arf5	0.000191822	0.211549	0.796	0.696	1
Ndfip1	0.000192565	0.229812	0.347	0.228	1
Rims2	0.000193256	-0.0769579	0	0.019	1
Gm11127	0.000193256	-0.0831237	0	0.019	1
Aldh18a1	0.000193546	0.13176	0.069	0.019	1
Trf	0.000194274	0.333594	0.294	0.191	1
Kitl	0.000196688	-0.320426	0.18	0.261	1
Il18bp	0.000197073	-0.306814	0.101	0.172	1
Dll1	0.000197623	0.121515	0.069	0.019	1
Slc39a10	0.000198807	-0.33752	0.317	0.402	1
Emg1	0.000199857	0.225895	0.516	0.386	1
Rpl22	0.000199927	-0.19621	0.79	0.847	1
Alg5	0.000201405	0.217331	0.3	0.188	1
Thoc1	0.000204244	0.130508	0.132	0.059	1
Osmr	0.00020783	0.335007	0.36	0.249	1
Anks1	0.000208348	-0.313171	0.101	0.169	1
Nucb2	0.000208595	0.299539	0.279	0.181	1
Hmox2	0.000210926	0.252249	0.331	0.216	1
Ddx54	0.000211446	0.205898	0.247	0.146	1
Mbnl2	0.000213025	-0.365091	0.343	0.419	1
Clint1	0.000213252	-0.238899	0.294	0.384	1
Tprgl	0.000213515	-0.284699	0.572	0.631	1
Dcun1d1	0.000213973	0.193493	0.181	0.096	1
Ankrd12	0.000214035	-0.396581	0.215	0.294	1
Iars	0.000218528	0.167803	0.091	0.033	1
Slc25a22	0.000219328	0.157818	0.052	0.009	1
Tlcd1	0.000220437	0.124006	0.042	0.005	1
Lamp2	0.000220608	0.263658	0.496	0.369	1
Snap29	0.000220983	0.187708	0.101	0.04	1
Car4	0.000221616	-0.458639	0.56	0.605	1
Stk38	0.000222406	-0.318626	0.159	0.238	1
Klf9	0.000227665	-0.407011	0.375	0.44	1
Srsf2	0.00022832	0.264612	0.688	0.581	1
Zmpste24	0.00022942	0.183893	0.241	0.141	1
Naa50	0.000230017	0.250026	0.237	0.141	1
Pum3	0.000230547	0.17609	0.14	0.066	1
Ralb	0.000230616	0.221788	0.48	0.332	1
Btbd10	0.000232088	0.180692	0.116	0.049	1
P4hb	0.000233612	0.241307	0.495	0.351	1
Hsph1	0.000234191	0.180352	0.15	0.073	1
Dtnbp1	0.00023561	0.203165	0.128	0.059	1
CAAA01147332.1	0.000236207	-0.157601	0.029	0.075	1
Psma7	0.000236353	0.183685	0.864	0.776	1
Slc41a1	0.000236618	0.146948	0.064	0.016	1
Polr2g	0.000238069	0.202304	0.432	0.304	1
Hcfc1r1	0.000241098	-0.34333	0.293	0.367	1
Nhp2l1	0.00024154	0.189967	0.601	0.454	1
Pus1	0.000242054	0.122421	0.106	0.042	1
Ubl4a	0.000242577	0.172034	0.256	0.151	1
Tpm3-rs7	0.000243705	0.234199	0.241	0.146	1
Myo1b	0.000248106	0.260612	0.36	0.247	1
Psme3	0.000248249	0.24557	0.199	0.113	1
Elovl1	0.000248738	0.202221	0.467	0.334	1
Plekho2	0.0002499	0.128235	0.064	0.016	1
Colgalt1	0.000253458	0.207006	0.241	0.146	1
Bloc1s1	0.000256466	-0.30936	0.436	0.506	1
C1galt1c1	0.000256598	0.211351	0.196	0.108	1
Dennd4c	0.000257839	-0.287662	0.083	0.151	1
Cmtm6	0.000257911	0.241733	0.354	0.24	1
Tax1bp1	0.000262806	0.24166	0.504	0.367	1
Acadvl	0.000264396	0.220047	0.32	0.209	1
Sec23b	0.000265345	0.168497	0.192	0.104	1
Aco2	0.000265973	0.288126	0.376	0.264	1
2810004N23Rik	0.000266061	0.205363	0.154	0.078	1
Polr2c	0.000270822	0.22371	0.5	0.36	1
Ppat	0.000272313	0.155617	0.054	0.012	1
Ppp2r1a	0.000272666	0.228775	0.379	0.259	1
Atp5a1	0.00027423	0.24164	0.707	0.591	1
Abce1	0.000274868	0.153561	0.15	0.073	1
Cyc1	0.000278914	0.221707	0.522	0.384	1
Mina	0.00027939	0.167991	0.097	0.038	1
Nudt21	0.000279838	0.13914	0.253	0.148	1
Erp44	0.000284657	0.220001	0.396	0.275	1
Ldlrad3	0.000285669	-0.335057	0.102	0.172	1
Zbtb18	0.000290559	-0.139603	0.015	0.052	1
Zbtb20	0.000293064	-0.290658	0.475	0.539	1
Rcan1	0.00029375	0.191378	0.163	0.085	1
Mtus1	0.000294353	-0.314419	0.444	0.522	1
Ctu2	0.000295486	0.129425	0.079	0.026	1
Ifi27	0.00029558	-0.284547	0.68	0.713	1
Gtpbp4	0.000297041	0.217269	0.211	0.122	1
Exosc3	0.000297537	0.199417	0.234	0.139	1
Pgd	0.000298141	0.174865	0.155	0.078	1
Wdr4	0.000300002	0.149182	0.067	0.019	1
Mif	0.000300022	0.238023	0.696	0.6	1
Kpna2	0.000300082	0.150291	0.163	0.082	1
Mall	0.000300183	0.183922	0.203	0.113	1
Stat3	0.000301182	0.274557	0.485	0.36	1
Neu1	0.000304056	0.20085	0.12	0.054	1
Pde7b	0.000306067	-0.174808	0.023	0.066	1
Slc39a1	0.000309476	0.355125	0.448	0.334	1
Tbl3	0.000311706	0.211062	0.129	0.061	1
Ccdc124	0.000312789	0.182623	0.414	0.278	1
Synm	0.000315104	0.323482	0.301	0.2	1
Gimap4	0.000316572	0.190463	0.138	0.066	1
Ttc28	0.000317523	-0.263583	0.08	0.146	1
Sec22b	0.00032002	0.250682	0.292	0.191	1
Scarf2	0.000320138	-0.0904552	0.003	0.026	1
Dnajb1	0.000320717	0.323201	0.458	0.339	1
Zcrb1	0.000322569	0.266081	0.444	0.327	1
Lmntd1	0.000322918	-0.110276	0.007	0.035	1
Pafah1b1	0.000333539	0.235836	0.455	0.327	1
Serinc3	0.000337719	-0.167737	0.967	0.967	1
Mrpl2	0.000338505	0.173965	0.294	0.186	1
Ckb	0.000339271	0.238714	0.447	0.327	1
Scfd1	0.000339525	0.200948	0.196	0.111	1
Usp25	0.000340104	-0.265102	0.064	0.122	1
Ovgp1	0.000343544	-0.13259	0.007	0.035	1
Skap2	0.000347531	0.20713	0.142	0.071	1
Lsm2	0.000350483	0.206633	0.403	0.285	1
Cysltr1	0.000353967	0.24875	0.094	0.038	1
Ndufaf4	0.000354633	0.182872	0.238	0.141	1
Fxr1	0.000355838	0.171806	0.234	0.139	1
Hspa1a	0.000355977	0.383287	0.85	0.769	1
Afg3l1	0.0003568	0.209427	0.202	0.113	1
Bambi	0.000358685	-0.345771	0.144	0.219	1
Tlr2	0.000362327	0.197111	0.069	0.021	1
Rpl22l1	0.00036394	-0.242159	0.723	0.779	1
Zfp36l1	0.000366375	0.224467	0.772	0.649	1
Dazap1	0.000366773	0.22328	0.379	0.259	1
Nmrk1	0.000366784	-0.256109	0.061	0.12	1
Bag3	0.000371539	0.151346	0.124	0.056	1
Agpat4	0.000372053	0.216005	0.3	0.193	1
Ppia	0.00037299	0.13353	0.995	0.991	1
Mtap	0.000373591	0.132345	0.078	0.026	1
Mesdc1	0.00037642	0.228245	0.251	0.153	1
Prkcdbp	0.000378168	0.260273	0.77	0.713	1
Atp5e	0.000379038	-0.190623	0.826	0.821	1
Exosc7	0.000380998	0.227104	0.308	0.2	1
Dnaja3	0.000381202	0.205646	0.165	0.087	1
Capzb	0.000385195	0.210541	0.783	0.687	1
Errfi1	0.000385322	0.159884	0.12	0.054	1
Cxx1c	0.000385702	-0.140955	0.008	0.038	1
Nubp2	0.00038619	0.194271	0.193	0.111	1
Kansl1l	0.000388334	0.220288	0.147	0.075	1
Ch25h	0.000392885	0.296576	0.725	0.616	1
Cry2	0.000394732	-0.194836	0.026	0.068	1
Snx3	0.000400466	-0.234483	0.779	0.826	1
Pycrl	0.000400606	0.136206	0.143	0.071	1
Svbp	0.000400608	0.245759	0.425	0.306	1
Nufip1	0.000401223	0.150773	0.089	0.033	1
Gba	0.000405818	0.14945	0.131	0.061	1
Hoga1	0.000406225	0.127404	0.04	0.005	1
Slc48a1	0.000408928	0.189148	0.247	0.151	1
Fam104a	0.000409507	0.209629	0.391	0.271	1
Epn2	0.000413744	-0.276469	0.128	0.202	1
Slc2a1	0.00041457	0.223632	0.99	0.993	1
Hnrnpa2b1	0.000418162	0.190499	0.805	0.711	1
Ift57	0.000423767	0.153269	0.106	0.045	1
Gm3839	0.000423965	0.160496	0.15	0.075	1
Fcgr4	0.000424638	0.125733	0.04	0.005	1
Cadps2	0.000435197	-0.0797157	0.001	0.021	1
Gkn3	0.000435197	-0.243404	0.001	0.021	1
Gm8394	0.000435197	-0.113975	0.001	0.021	1
Garem	0.000437065	-0.0865071	0.001	0.021	1
Itgb2	0.000437762	0.137536	0.065	0.019	1
Apol9b	0.000439453	-0.111023	0.004	0.028	1
Prmt7	0.000444273	0.196665	0.117	0.054	1
Glmn	0.000445058	0.137113	0.061	0.016	1
Rtn3	0.000450052	0.217652	0.481	0.36	1
Prex2	0.000450667	0.361055	0.522	0.414	1
Hnrnpl	0.000451811	0.168341	0.356	0.233	1
Ifrd2	0.000452821	0.157503	0.112	0.049	1
Tmem59	0.000454103	-0.219711	0.823	0.838	1
Psma3	0.000457071	0.213301	0.785	0.692	1
Slc35g2	0.00045787	0.115764	0.089	0.033	1
Upp2	0.000459895	-0.112667	0.004	0.028	1
Gjb6	0.000460352	0.152917	0.072	0.024	1
Bop1	0.000464183	0.209183	0.131	0.064	1
Ppt2	0.000471099	0.245707	0.215	0.129	1
Appl1	0.000472416	0.202729	0.147	0.075	1
Dctpp1	0.000473581	0.194779	0.213	0.125	1
Tmed2	0.000475057	0.247558	0.732	0.664	1
Eci2	0.000476569	0.250196	0.505	0.379	1
U2af1	0.000477177	0.242781	0.609	0.492	1
Apold1	0.000486275	0.278356	0.386	0.278	1
Zfp260	0.000490616	-0.249901	0.059	0.113	1
Abhd17a	0.000490757	-0.319004	0.128	0.198	1
Gm9922	0.000491537	-0.0665865	0	0.016	1
Msmo1	0.000493516	0.242905	0.233	0.144	1
Synpo2	0.000495594	-0.191612	0.037	0.085	1
Eftud2	0.000498835	0.228292	0.309	0.202	1
Gosr2	0.000501163	0.206322	0.286	0.186	1
Sc5d	0.000502357	0.182301	0.131	0.064	1
Gpm6b	0.00050514	0.196944	0.086	0.033	1
Surf4	0.000505559	0.251478	0.345	0.238	1
Mphosph10	0.000509873	0.172981	0.168	0.089	1
Itgb1bp1	0.000513526	0.207602	0.226	0.136	1
G6pc3	0.00051506	0.206864	0.185	0.104	1
Cnbp	0.000515532	0.206417	0.872	0.824	1
Klhl6	0.000516188	0.242117	0.112	0.052	1
Irx3	0.000516739	0.135691	0.048	0.009	1
S100a16	0.000519279	-0.234993	0.772	0.786	1
Immt	0.000520924	0.221075	0.294	0.191	1
Arf2	0.000522331	0.274067	0.266	0.174	1
Med19	0.000526614	0.190519	0.214	0.125	1
Ifi47	0.00052725	-0.314056	0.213	0.301	1
Tmem214	0.000529605	0.2891	0.236	0.151	1
Ino80c	0.000529617	0.136727	0.128	0.061	1
Nabp1	0.000531519	0.129714	0.048	0.009	1
Ndel1	0.00053157	0.207356	0.279	0.176	1
Ppm1g	0.000535366	0.188463	0.274	0.174	1
Jund	0.000536625	0.287658	0.816	0.744	1
Alad	0.000538834	0.16871	0.365	0.247	1
Smn1	0.000545608	0.193399	0.166	0.089	1
Tmem185b	0.000549	0.177787	0.165	0.089	1
Ptpn1	0.000551029	0.174312	0.253	0.158	1
Rell1	0.000552364	0.288062	0.278	0.186	1
Fuz	0.000553786	-0.213249	0.031	0.075	1
Lpin3	0.000556153	0.116529	0.052	0.012	1
Pnkd	0.000557261	-0.301879	0.38	0.452	1
Zfp760	0.000558236	-0.116984	0.012	0.045	1
Mcf2l	0.000558572	-0.296649	0.228	0.308	1
Sdcbp	0.000561491	0.220777	0.809	0.727	1
Bcr	0.000570866	0.328309	0.129	0.066	1
Adgrg3	0.000572257	0.118495	0.056	0.014	1
Nisch	0.000572493	-0.295188	0.418	0.475	1
Mrpl57	0.000572833	0.215227	0.312	0.207	1
Fam98a	0.000577711	0.123331	0.087	0.033	1
Farsb	0.00057923	0.20605	0.207	0.122	1
Gpr34	0.000579462	-0.272204	0.052	0.104	1
Usp10	0.000579504	0.0959003	0.087	0.033	1
Cdc37l1	0.00058018	0.235209	0.129	0.064	1
Retnlg	0.000582533	0.141082	0.101	0.042	1
Zbtb16	0.000586342	0.221395	0.142	0.073	1
Prkacb	0.000589669	-0.272076	0.093	0.155	1
Nmt2	0.000596179	-0.308215	0.157	0.228	1
Fam96b	0.000600121	0.180493	0.351	0.238	1
Lrp10	0.000601446	0.244881	0.376	0.261	1
Serpinb9	0.000602833	-0.391824	0.375	0.454	1
Atp5f1	0.00060396	0.231127	0.713	0.638	1
G0s2	0.000604121	0.143609	0.033	0.002	1
Cd86	0.000604761	0.180358	0.071	0.024	1
Rnf167	0.000606775	-0.327231	0.187	0.264	1
Hdlbp	0.000614534	0.208631	0.271	0.172	1
Vdac1	0.000615153	0.218783	0.343	0.235	1
Ehd1	0.000616153	0.262657	0.287	0.188	1
Kbtbd7	0.00061866	-0.0832689	0.005	0.031	1
Set	0.000619482	0.204398	0.414	0.301	1
Ccdc117	0.000620813	0.229756	0.178	0.101	1
Pbdc1	0.000623414	0.15926	0.229	0.136	1
Tnfaip1	0.000624392	0.240847	0.406	0.278	1
Ccnl1	0.000638512	0.265027	0.402	0.292	1
Nudt19	0.000643041	0.124795	0.127	0.061	1
Mri1	0.000644626	0.102479	0.125	0.059	1
Pdxk	0.000644911	-0.305516	0.129	0.198	1
Rasd1	0.000647879	0.186565	0.285	0.186	1
Lyar	0.000648698	0.181606	0.327	0.216	1
Irak1	0.000651722	-0.278304	0.128	0.198	1
Pomc	0.000653414	-0.338325	0.064	0.118	1
Id3	0.000653506	-0.177602	0.952	0.969	1
Diaph1	0.000653729	0.198323	0.135	0.068	1
Ptprg	0.000655897	-0.327291	0.407	0.466	1
Mrpl19	0.000661096	0.156838	0.166	0.089	1
Ruvbl1	0.000662213	0.199564	0.23	0.144	1
Ndrg1	0.000663441	-0.281062	0.51	0.565	1
Ccni	0.000665739	-0.298069	0.168	0.242	1
Nadk	0.000670758	0.208831	0.283	0.186	1
Atp6v1g1	0.000675754	0.209492	0.808	0.722	1
Mff	0.000677689	-0.321994	0.324	0.398	1
Zfand5	0.000678888	0.27568	0.35	0.252	1
Map3k8	0.000688516	0.268545	0.274	0.184	1
Nfu1	0.000694876	0.183209	0.313	0.207	1
Tmem115	0.000696739	0.20995	0.181	0.104	1
D1Ertd622e	0.000703617	0.170363	0.142	0.073	1
S100a8	0.000711949	-0.308017	0.219	0.292	1
Got2	0.000713468	0.17031	0.188	0.106	1
Cope	0.000714011	0.222593	0.687	0.574	1
Sdc2	0.000724506	0.135192	0.037	0.005	1
Slc38a3	0.000725239	-0.313658	0.3	0.376	1
Hist1h3e	0.000727	-0.121366	0.003	0.024	1
Wdr43	0.000727387	0.184368	0.187	0.108	1
Zfp799	0.000728093	-0.122527	0.007	0.033	1
Srp72	0.000748927	0.24482	0.298	0.205	1
Hmga1	0.000753147	0.151664	0.106	0.047	1
Mrpl52	0.000753199	0.209341	0.653	0.562	1
Ctsw	0.000756687	0.191709	0.065	0.021	1
Cers2	0.000756911	0.178182	0.471	0.346	1
Ntrk2	0.000759251	0.172875	0.069	0.024	1
Wdr74	0.000767265	0.143502	0.153	0.08	1
Gm10036	0.000767981	-0.161268	0.027	0.068	1
Nipa2	0.000780521	0.166334	0.17	0.094	1
Tbrg4	0.000792139	0.118375	0.059	0.016	1
Arntl	0.000805441	0.156671	0.065	0.021	1
Zic2	0.000808354	-0.29109	0.094	0.155	1
Fam43a	0.000809635	0.23345	0.346	0.24	1
Slc1a5	0.000810325	0.108347	0.074	0.026	1
Utp18	0.000815518	0.144252	0.168	0.092	1
Fosl2	0.00081679	0.155346	0.178	0.101	1
Tax1bp3	0.000819704	0.244186	0.523	0.405	1
Zcchc3	0.000825578	-0.216683	0.044	0.092	1
Car13	0.00083073	0.0657829	0.026	0	1
Akr1b8	0.00083073	0.104648	0.026	0	1
Pigp	0.000833717	-0.367244	0.275	0.341	1
Sema3c	0.00084824	-0.217022	0.38	0.475	1
Zfos1	0.000851343	0.200575	0.372	0.256	1
Pex3	0.000852074	0.192546	0.136	0.071	1
Snd1	0.000856314	0.15658	0.162	0.089	1
Rhobtb1	0.000857272	-0.272401	0.157	0.233	1
Slc6a11	0.000857323	0.0996305	0.031	0.002	1
Fyb	0.000861101	0.147478	0.119	0.056	1
Prnp	0.00086311	0.299446	0.546	0.44	1
Tram2	0.000866572	0.154964	0.112	0.052	1
Rps19bp1	0.000867117	0.168027	0.252	0.158	1
Atxn10	0.000873467	0.200842	0.238	0.151	1
Itga2b	0.000873555	0.130472	0.098	0.042	1
Bik	0.000874319	-0.158868	0.023	0.061	1
Lxn	0.000874379	0.180498	0.327	0.224	1
Ikzf2	0.00088161	-0.110806	0.008	0.035	1
H2-T24	0.000886323	-0.196335	0.034	0.078	1
Bicd2	0.000887532	0.151812	0.135	0.068	1
Gdi2	0.000891492	0.196718	0.634	0.501	1
Bcap31	0.000892735	0.238351	0.604	0.494	1
Rps27a	0.000899191	-0.117487	0.985	0.986	1
Grem1	0.000899221	-0.112731	0.008	0.035	1
P4ha2	0.000900128	0.125781	0.074	0.026	1
Rpl3	0.00090361	-0.139291	0.988	0.991	1
Lmnb1	0.000907818	0.191394	0.106	0.049	1
Klf7	0.000909774	0.196189	0.475	0.348	1
Afap1l2	0.000910899	-0.37219	0.177	0.245	1
Eva1c	0.000917036	0.0877579	0.041	0.007	1
Dnajc25	0.000920728	0.160135	0.108	0.049	1
Nr2c2ap	0.000926116	0.112327	0.153	0.08	1
Cenpt	0.000932086	0.132604	0.08	0.031	1
Ppm1l	0.000938294	-0.163602	0.033	0.075	1
Cox10	0.000939156	0.160483	0.079	0.031	1
Klhl2	0.000941994	0.196564	0.129	0.066	1
Ccdc47	0.000947462	0.187377	0.304	0.2	1
Mgst1	0.000947962	-0.298021	0.335	0.409	1
Zfp39	0.000956161	-0.130802	0.011	0.04	1
Tars	0.000966481	0.162945	0.169	0.094	1
Mrpl20	0.000969685	0.25085	0.47	0.36	1
Dnajc15	0.000970671	0.171536	0.3	0.195	1
Anp32a	0.000971489	-0.226469	0.725	0.746	1
Myo1e	0.00097356	0.0830769	0.069	0.024	1
Samd12	0.00097441	-0.137452	0.022	0.059	1
Mfng	0.000984247	0.164499	0.312	0.209	1
Dazap2	0.000991942	-0.289	0.489	0.548	1
Hk1	0.000996125	0.20384	0.245	0.158	1
Tsta3	0.000996405	0.132869	0.144	0.075	1
Gtf3c6	0.000997616	0.162239	0.262	0.167	1
Dph5	0.000998739	0.133259	0.108	0.049	1
Pam	0.00100153	-0.378571	0.174	0.242	1
Sec61g	0.00100648	0.170873	0.914	0.904	1
Arl4a	0.0010146	-0.182991	0.77	0.802	1
Atp1b3	0.00101487	0.212441	0.753	0.654	1
Tgfbr3	0.00101828	-0.286021	0.102	0.162	1
Cds2	0.00102441	0.200807	0.294	0.198	1
Cebpz	0.00102543	0.158048	0.23	0.141	1
Psma4	0.00102782	0.265511	0.619	0.529	1
Psmd3	0.00103047	0.196966	0.354	0.24	1
Cfap45	0.00103117	0.096441	0.049	0.012	1
Slc25a25	0.00104343	0.184638	0.095	0.042	1
Adipor1	0.00106146	0.196406	0.621	0.494	1
Tmx2	0.00106838	0.180592	0.277	0.181	1
Il15	0.0010699	-0.25024	0.063	0.115	1
Gm26510	0.00107514	-0.129372	0.014	0.045	1
Ift43	0.0010854	0.152745	0.11	0.052	1
Pam16	0.00108925	0.190463	0.332	0.224	1
Mfhas1	0.00109052	-0.207133	0.082	0.141	1
Tmem120a	0.00109209	0.138835	0.097	0.042	1
Tusc3	0.00110104	0.178275	0.163	0.092	1
Kctd5	0.00110421	0.116493	0.135	0.068	1
St6gal1	0.00111783	-0.238399	0.112	0.179	1
H2-Ab1	0.00112266	0.127023	0.162	0.092	1
Acin1	0.00113956	0.175105	0.358	0.245	1
Srgn	0.00114045	-0.146074	0.887	0.922	1
Psma2	0.00114166	0.208624	0.7	0.605	1
Figf	0.00114343	-0.101513	0.012	0.042	1
Spsb1	0.00114407	0.12026	0.04	0.007	1
Afg3l2	0.00114525	0.153734	0.099	0.045	1
9530068E07Rik	0.00114638	0.201373	0.26	0.172	1
Adamts8	0.00114689	0.100395	0.025	0	1
Fermt2	0.00114996	0.174341	0.567	0.431	1
Tmem11	0.00115275	0.159449	0.262	0.165	1
Swi5	0.00115484	0.175137	0.698	0.569	1
Ccng2	0.00115879	-0.217406	0.086	0.146	1
Mtdh	0.00116065	0.190169	0.388	0.278	1
Edem1	0.0011614	0.139497	0.12	0.059	1
Tor1a	0.00116532	0.210924	0.218	0.136	1
Psmd6	0.00116625	0.20007	0.395	0.275	1
Nsa2	0.00116807	-0.292618	0.26	0.336	1
Il33	0.00116909	0.170287	0.044	0.009	1
Actr1a	0.00116997	0.161426	0.229	0.139	1
Fblim1	0.00118174	0.0844153	0.03	0.002	1
Rbm8a	0.00118249	0.217301	0.678	0.567	1
Yrdc	0.00119235	0.18045	0.257	0.165	1
Batf	0.00119618	0.108212	0.064	0.021	1
Ptges3	0.00119645	0.215676	0.444	0.336	1
Plekho1	0.00120821	0.134205	0.146	0.078	1
Rac2	0.00122353	0.159566	0.06	0.019	1
Spint2	0.00123372	-0.28457	0.113	0.176	1
Mrpl16	0.00123759	0.121887	0.131	0.066	1
Bud31	0.00123768	0.183417	0.459	0.351	1
Slc50a1	0.00123885	-0.27058	0.469	0.52	1
Slc16a3	0.00123946	0.152692	0.048	0.012	1
Sdhb	0.00124052	0.187112	0.601	0.473	1
Sirpa	0.0012425	0.130704	0.093	0.04	1
Il10rb	0.00124481	-0.290356	0.346	0.416	1
Akirin1	0.0012507	0.187406	0.233	0.146	1
Hacd2	0.00125261	0.170809	0.308	0.207	1
Gm16183	0.00125847	-0.0767195	0	0.014	1
Usp39	0.0012665	0.165648	0.112	0.054	1
Hjurp	0.00127105	-0.246579	0.075	0.129	1
Sfr1	0.00127874	0.181747	0.481	0.353	1
Ndufv2	0.00127898	0.200616	0.544	0.424	1
Ndufv1	0.00129398	0.21583	0.351	0.247	1
Mfap1b	0.00129868	-0.269212	0.168	0.235	1
Snhg20	0.00130001	-0.229483	0.061	0.113	1
Prr13	0.00131099	0.251496	0.371	0.271	1
Aifm1	0.00131259	0.143614	0.144	0.078	1
Sf3b4	0.00131273	0.171623	0.342	0.238	1
Prr3	0.00131413	0.108223	0.052	0.014	1
Ppp1r7	0.00131544	0.159418	0.204	0.122	1
Slc7a7	0.00132145	0.12098	0.075	0.028	1
Gtf2f1	0.00133533	0.170273	0.2	0.12	1
Rpp40	0.00133595	0.0947836	0.044	0.009	1
Noa1	0.00133952	0.111275	0.052	0.014	1
Ubqln1	0.00134548	0.20015	0.2	0.122	1
Mfsd7c	0.00135134	-0.293327	0.106	0.167	1
Ube2s	0.00135195	0.172082	0.268	0.174	1
Siglech	0.00136084	-0.242692	0.048	0.094	1
Arl2bp	0.00137039	-0.289946	0.561	0.591	1
Rsad2	0.00137051	-0.182858	0.045	0.092	1
Mrps21	0.00138402	-0.233551	0.546	0.586	1
Ifi204	0.00138926	0.113691	0.034	0.005	1
AI607873	0.00139263	0.0986236	0.034	0.005	1
Rpsa	0.00139729	0.271739	0.843	0.826	1
Slc15a3	0.00140138	0.0959447	0.056	0.016	1
Zfand2a	0.00140359	0.161381	0.084	0.035	1
Cops5	0.00140495	0.180677	0.275	0.179	1
Myd88	0.00141204	0.193166	0.151	0.085	1
Cdkl5	0.00141321	-0.0946248	0.005	0.028	1
Tuba4a	0.0014169	0.10867	0.099	0.045	1
Naa25	0.0014284	0.125382	0.084	0.035	1
Tpm1	0.00143198	-0.316566	0.411	0.468	1
Idi1	0.001436	0.13558	0.091	0.04	1
Yif1b	0.00144277	0.195781	0.456	0.334	1
Mtch2	0.00144776	0.216039	0.375	0.268	1
Crebrf	0.00146091	-0.27623	0.072	0.125	1
Tmem107	0.00146181	0.138477	0.063	0.021	1
Rnf121	0.00147022	0.185723	0.178	0.106	1
Tomm7	0.00147153	-0.208166	0.723	0.734	1
Preb	0.00147183	0.21643	0.342	0.238	1
Fbxl5	0.00148165	0.196208	0.297	0.202	1
Strap	0.00148175	0.15215	0.387	0.273	1
Slc16a6	0.00148182	0.174515	0.069	0.026	1
Nckap5	0.00148834	-0.121645	0.007	0.031	1
Dpy19l1	0.00148992	-0.173344	0.037	0.08	1
Rdm1	0.00149111	-0.259954	0.113	0.174	1
Ube2r2	0.00149816	-0.278883	0.271	0.341	1
Grb2	0.00150757	0.126141	0.151	0.082	1
Nsun2	0.00152254	0.135197	0.202	0.122	1
Fdps	0.00153361	0.22932	0.282	0.193	1
Mgst2	0.0015506	-0.11287	0.007	0.031	1
Elovl7	0.00155513	-0.278593	0.323	0.395	1
Ppp5c	0.00155514	0.226871	0.237	0.155	1
Galnt1	0.00155813	0.145929	0.159	0.089	1
Nucb1	0.00156069	0.200471	0.462	0.348	1
Rpl10-ps3	0.00156704	-0.261766	0.704	0.734	1
Utp14a	0.00157122	0.200892	0.116	0.059	1
Rpl41	0.00157202	-0.0660733	1	1	1
Asb13	0.00157668	-0.190207	0.041	0.085	1
Rad18	0.00158269	0.109196	0.029	0.002	1
Trim9	0.00158269	0.10761	0.029	0.002	1
Eps15	0.00158275	-0.272006	0.114	0.174	1
Cxcl16	0.00160321	0.125855	0.098	0.045	1
Cdk19	0.00160667	-0.146512	0.026	0.064	1
Kdelr3	0.00161586	0.110836	0.042	0.009	1
B230307C23Rik	0.00161648	0.0865578	0.029	0.002	1
Atic	0.00163412	0.0915957	0.067	0.024	1
Ddx27	0.0016368	0.134025	0.154	0.085	1
Slc1a4	0.00164673	0.134987	0.042	0.009	1
Commd3	0.00165172	0.196541	0.392	0.285	1
Rab20	0.00165492	0.097309	0.038	0.007	1
Ipmk	0.0016694	0.167097	0.086	0.038	1
Timmdc1	0.00167226	-0.188502	0.046	0.092	1
Cisd1	0.00167795	0.228242	0.386	0.282	1
Wbp1	0.001691	-0.309842	0.106	0.162	1
Serpina3i	0.00169939	0.11881	0.042	0.009	1
Hist1h1c	0.00170649	-0.299097	0.183	0.249	1
Acer2	0.00170981	0.277081	0.537	0.452	1
Slc30a1	0.00172035	-0.274196	0.251	0.327	1
Sh3bgrl2	0.00172404	0.0987844	0.059	0.019	1
U2af1l4	0.00172667	-0.21956	0.042	0.085	1
Dbn1	0.00173236	0.0957242	0.05	0.014	1
Prkar1a	0.00173803	0.209524	0.713	0.602	1
Entpd1	0.00174097	0.155353	0.364	0.256	1
Pdap1	0.00174442	0.186407	0.443	0.327	1
Mdfic	0.00174863	-0.21533	0.05	0.096	1
Trmt10a	0.00175128	0.11956	0.094	0.042	1
Gulp1	0.00175497	-0.168243	0.02	0.054	1
Lactb2	0.00176176	0.101141	0.046	0.012	1
Hnrnpc	0.00176484	0.206371	0.5	0.386	1
Hdhd3	0.00176852	0.0990409	0.054	0.016	1
Eng	0.00177011	0.173645	0.828	0.765	1
Adssl1	0.00177943	0.115452	0.042	0.009	1
Parp2	0.00178286	0.178545	0.128	0.068	1
Atad1	0.00178457	0.136897	0.159	0.089	1
Pttg1ip	0.00178861	0.264901	0.624	0.546	1
Tbc1d4	0.00178963	0.247109	0.264	0.181	1
Cstf2t	0.0018003	0.143037	0.083	0.035	1
C1qtnf9	0.0018006	-0.112013	0.003	0.021	1
Dnttip2	0.00181238	0.169233	0.219	0.139	1
Ipo5	0.00182181	0.100021	0.098	0.045	1
Cyb5r3	0.00183211	-0.346803	0.342	0.4	1
C2cd2	0.00183324	0.197862	0.114	0.059	1
Supt20	0.00183828	0.170191	0.154	0.087	1
Cox4i1	0.00184469	-0.132932	0.952	0.948	1
Idh3g	0.00185416	0.133005	0.327	0.224	1
Ifitm3	0.00187395	-0.0840403	1	1	1
Ptgis	0.00188611	-0.303728	0.146	0.209	1
Caskin1	0.00190927	-0.143414	0.011	0.038	1
Rpl6	0.00191171	-0.114481	0.974	0.981	1
Rnaset2b	0.00192164	-0.30971	0.364	0.421	1
Slc20a1	0.00192188	0.137216	0.057	0.019	1
Gmps	0.00195705	0.142806	0.158	0.089	1
Cpq	0.0019572	-0.203628	0.093	0.151	1
Rgcc	0.00197723	0.232193	0.302	0.212	1
Syngr2	0.00199479	0.213123	0.371	0.268	1
Rpl11	0.00200348	-0.134132	0.963	0.976	1
Bclaf1	0.00200694	0.176208	0.259	0.169	1
Minpp1	0.00200752	0.148315	0.169	0.099	1
Sec61b	0.00200813	0.180707	0.771	0.668	1
Zfp870	0.00201895	-0.0974649	0.01	0.035	1
Fam214a	0.002032	-0.139369	0.014	0.042	1
Akap13	0.00203421	0.194961	0.292	0.202	1
Tmem180	0.00206062	0.121704	0.057	0.019	1
Itih4	0.00207823	0.21341	0.037	0.007	1
Otub1	0.00208457	0.145833	0.29	0.193	1
Gclc	0.00208545	0.0942258	0.065	0.024	1
Ddx6	0.00208859	-0.30781	0.168	0.231	1
Rnase4	0.00210064	-0.133521	0.593	0.682	1
Rph3al	0.00210508	0.106288	0.072	0.028	1
Cyyr1	0.00210571	0.226155	0.621	0.506	1
Evi2a	0.00210874	0.124741	0.053	0.016	1
Nob1	0.00210892	0.106628	0.129	0.068	1
Klhl4	0.00211339	-0.268262	0.083	0.136	1
Sqle	0.00212133	0.171917	0.098	0.047	1
Trip6	0.00212829	0.141155	0.135	0.073	1
Nudcd2	0.00212945	0.169157	0.245	0.16	1
Taldo1	0.00213896	0.191807	0.602	0.466	1
Srp9	0.00215724	0.221253	0.604	0.496	1
Ube2j2	0.00216512	0.178035	0.366	0.261	1
Pon2	0.00217157	0.16684	0.455	0.344	1
Slc44a1	0.00217537	-0.274119	0.114	0.174	1
Slc11a1	0.00217914	0.110168	0.041	0.009	1
Sesn2	0.00219064	0.0765425	0.022	0	1
Nt5e	0.00219064	0.0956192	0.022	0	1
Ccnjl	0.00219064	0.115479	0.022	0	1
Pycr1	0.00219064	0.0756096	0.022	0	1
Ms4a4a	0.00219064	0.0844516	0.022	0	1
Copb2	0.00219594	0.168667	0.272	0.179	1
Rgl1	0.00220995	0.151468	0.089	0.04	1
Rnf152	0.00221357	-0.17672	0.027	0.064	1
Nfic	0.00222241	-0.305625	0.221	0.28	1
Rgs16	0.00222337	0.217575	0.139	0.078	1
Capg	0.00222574	0.207377	0.575	0.461	1
Ctnnb1	0.00224527	-0.344316	0.452	0.48	1
Selt	0.00224648	0.181091	0.454	0.339	1
Lrrk1	0.00225039	-0.301179	0.187	0.249	1
Clptm1	0.00225698	0.182901	0.402	0.301	1
Mgat1	0.00226246	0.163098	0.211	0.134	1
Puf60	0.00227281	0.21038	0.512	0.4	1
Slc39a8	0.00229367	-0.270805	0.289	0.353	1
Rps9	0.00229893	-0.129787	0.973	0.981	1
Sco2	0.00230879	0.173283	0.101	0.049	1
Phlda3	0.00232198	0.119701	0.093	0.042	1
Cfp	0.00232408	0.100313	0.041	0.009	1
Suclg1	0.0023381	0.148812	0.346	0.24	1
Ogt	0.00233945	-0.337908	0.337	0.393	1
Parp9	0.00234186	-0.256277	0.08	0.134	1
1110034G24Rik	0.00234765	-0.298732	0.217	0.285	1
Gbe1	0.00235046	-0.306617	0.163	0.226	1
Vma21	0.00238617	0.153457	0.192	0.118	1
Txndc12	0.00238684	0.15461	0.38	0.268	1
Cpd	0.00239715	-0.329269	0.172	0.231	1
Chd6	0.00240113	-0.210726	0.094	0.151	1
Ogfrl1	0.00240213	-0.237401	0.057	0.104	1
H1f0	0.00241869	-0.219797	0.431	0.501	1
Llph	0.00242359	0.187255	0.375	0.271	1
1110004E09Rik	0.00242731	0.144129	0.196	0.12	1
Txnl1	0.00243336	0.195988	0.46	0.344	1
Gart	0.00244076	0.128616	0.114	0.059	1
Fam174a	0.00245101	-0.301685	0.308	0.369	1
Med24	0.00245604	0.114868	0.064	0.024	1
Synj2bp	0.00245847	-0.27979	0.204	0.271	1
Akt1s1	0.00246831	0.12336	0.257	0.169	1
Rps27l	0.00248848	0.196784	0.824	0.781	1
Jarid2	0.00248936	-0.20968	0.06	0.108	1
Rpl27	0.0025135	-0.14199	0.951	0.958	1
Pea15a	0.00251545	0.198893	0.417	0.318	1
Sssca1	0.00252861	0.089954	0.195	0.118	1
Fam69b	0.00253442	0.112908	0.082	0.035	1
Zfp292	0.00254464	-0.266649	0.123	0.184	1
Eps8l2	0.00255132	-0.253961	0.091	0.146	1
Bcl2	0.00255623	0.163673	0.091	0.042	1
Bmpr2	0.00255683	-0.216335	0.454	0.515	1
3222401L13Rik	0.00256425	-0.21213	0.042	0.085	1
Nelfb	0.00256551	0.196204	0.272	0.184	1
Ctdsp2	0.00257155	-0.225409	0.177	0.247	1
Psen1	0.00258695	0.189866	0.14	0.08	1
Dkc1	0.0025879	0.150469	0.173	0.104	1
Sox7	0.00259313	-0.280873	0.089	0.141	1
Sergef	0.00263401	0.0832994	0.031	0.005	1
Nop2	0.00263464	0.127053	0.098	0.047	1
Soat2	0.00265289	0.110415	0.031	0.005	1
Ipo7	0.00265299	0.1581	0.129	0.071	1
Aldh4a1	0.00265807	-0.15273	0.025	0.059	1
Zfp423	0.00266161	0.109982	0.095	0.045	1
Pdlim4	0.00267911	0.112318	0.06	0.021	1
Hk2	0.00271026	0.108767	0.031	0.005	1
Dctd	0.0027167	0.0722738	0.031	0.005	1
Lmf2	0.00273073	0.170949	0.172	0.104	1
B3gat3	0.00275951	0.165557	0.14	0.08	1
Atp13a3	0.00277939	0.119618	0.056	0.019	1
Tmem222	0.00278204	0.148289	0.193	0.12	1
Kank3	0.00280384	-0.157414	0.76	0.793	1
Ube2l3	0.00280428	0.17743	0.508	0.402	1
Arhgap26	0.00280865	0.140641	0.143	0.08	1
Cdh26	0.00281412	-0.0571761	0.001	0.016	1
Manba	0.00283045	-0.204983	0.031	0.068	1
Rrp7a	0.00284708	0.174277	0.229	0.151	1
Hdhd2	0.00284786	0.121906	0.172	0.101	1
Ddx1	0.00290118	0.115814	0.249	0.16	1
Rassf9	0.00291536	-0.304337	0.128	0.186	1
Rpl6l	0.00291605	-0.29749	0.128	0.184	1
Prdm11	0.00291904	-0.104948	0.005	0.026	1
Nmd3	0.002923	0.158304	0.132	0.073	1
Lmbr1l	0.00292734	-0.21398	0.044	0.085	1
Kank1	0.00292853	0.1413	0.069	0.028	1
Eif3g	0.00294462	0.208701	0.54	0.442	1
Coro1c	0.00294465	0.181409	0.213	0.141	1
Wdr60	0.0029693	-0.182123	0.019	0.049	1
2410002F23Rik	0.0029697	0.122096	0.074	0.031	1
Il17rd	0.00298059	-0.166163	0.033	0.071	1
Tatdn1	0.00298998	0.129727	0.063	0.024	1
Mbp	0.00299659	0.290342	0.225	0.151	1
Slc20a2	0.00299686	0.108114	0.048	0.014	1
Phb2	0.00300306	0.203571	0.47	0.365	1
Bpnt1	0.00300471	0.137212	0.117	0.061	1
Pgk1	0.00300636	0.182772	0.324	0.231	1
Fpgs	0.00301372	0.146265	0.069	0.028	1
Cd36	0.00303165	0.056625	0.02	0	1
B4galnt1	0.00303165	0.0621381	0.02	0	1
Snx22	0.00303165	0.0645678	0.02	0	1
Rmdn1	0.00304133	-0.265724	0.093	0.146	1
Ccr5	0.00304154	0.123336	0.048	0.014	1
Eif2b2	0.00305957	0.155835	0.21	0.134	1
B4gat1	0.00306003	0.155924	0.202	0.127	1
Pno1	0.00306468	0.141762	0.154	0.089	1
Gm10263	0.00307166	-0.162164	0.02	0.052	1
Nup93	0.00307325	0.112371	0.11	0.056	1
Rnf128	0.00307618	0.0894656	0.026	0.002	1
Ddc	0.00308017	-0.249187	0.082	0.134	1
Slmo2	0.00308795	0.191381	0.189	0.12	1
Smim7	0.00311117	0.153264	0.433	0.311	1
Psmd4	0.00311478	0.18209	0.575	0.447	1
Exoc3l4	0.00311673	0.0642977	0.026	0.002	1
Clmp	0.00312811	0.101303	0.04	0.009	1
Uxt	0.00312945	0.140841	0.178	0.108	1
Lhfpl2	0.00313234	-0.191418	0.061	0.108	1
Qk	0.00313449	-0.287727	0.361	0.419	1
Nudt14	0.00314618	-0.27703	0.163	0.226	1
Glrx	0.00314958	0.18923	0.215	0.141	1
Mrps24	0.0031499	0.181691	0.604	0.478	1
Ppig	0.00315311	0.200195	0.399	0.299	1
Ptp4a1	0.00315548	0.21714	0.29	0.207	1
Slc9a3r2	0.00315589	-0.188164	0.771	0.819	1
Psmb4	0.00315888	0.172019	0.556	0.435	1
Stox1	0.00316694	-0.157933	0.031	0.068	1
Pde12	0.00316952	0.11205	0.108	0.054	1
Ap2b1	0.00317737	-0.271887	0.245	0.306	1
1810058I24Rik	0.00318993	-0.336522	0.277	0.334	1
Scamp3	0.00319553	0.153728	0.307	0.212	1
Dtymk	0.00320262	0.143676	0.252	0.167	1
Tdrp	0.00320478	-0.291002	0.17	0.233	1
Mogs	0.00321901	0.083547	0.04	0.009	1
Fcgr1	0.00323491	0.0992037	0.094	0.045	1
Apol10b	0.00323603	-0.266088	0.06	0.106	1
Gatsl3	0.00324571	-0.32789	0.169	0.226	1
Apol7d	0.00325191	-0.0539861	0	0.012	1
Gm13594	0.00325191	-0.0337382	0	0.012	1
Ubxn10	0.00325191	-0.057272	0	0.012	1
Lmtk3	0.00325191	-0.0535985	0	0.012	1
1810062O18Rik	0.00325191	-0.0535801	0	0.012	1
3110052M02Rik	0.00325191	-0.038428	0	0.012	1
Fbxw2	0.00327483	0.116851	0.448	0.334	1
Cltb	0.00327692	0.198492	0.755	0.671	1
Lamtor5	0.00328119	-0.24124	0.557	0.598	1
Eif3h	0.0032857	-0.196223	0.629	0.645	1
Pald1	0.00328915	0.164012	0.114	0.061	1
Mlec	0.0032895	0.163671	0.079	0.035	1
Clip1	0.00332442	0.225345	0.259	0.181	1
Adar	0.00332714	-0.216899	0.079	0.129	1
Ipo11	0.00332761	0.190476	0.255	0.172	1
Nod1	0.00334851	-0.252459	0.125	0.184	1
Por	0.00335463	0.361305	0.349	0.259	1
Gm38399	0.00335743	0.115588	0.069	0.028	1
Dars	0.00337391	0.138653	0.154	0.089	1
Smagp	0.00339546	-0.304864	0.364	0.412	1
Cfap36	0.0033976	0.12985	0.178	0.108	1
Fuca2	0.00340117	0.16581	0.187	0.118	1
Clasp2	0.00340769	-0.209775	0.035	0.073	1
Smad7	0.00340788	0.11147	0.154	0.089	1
Prpf4b	0.00341719	0.156393	0.236	0.155	1
Atp6v1b2	0.00343858	0.14982	0.192	0.12	1
Cdkn2d	0.00344912	0.204402	0.371	0.275	1
Dusp6	0.00345588	0.241291	0.251	0.174	1
Cr1l	0.00346954	0.220481	0.492	0.4	1
Wac	0.00347108	-0.27536	0.218	0.278	1
Pid1	0.0034787	0.131414	0.065	0.026	1
Uqcc3	0.00348276	-0.232647	0.475	0.515	1
C1ra	0.00348783	-0.163626	0.029	0.064	1
Phf20	0.00349422	-0.278413	0.146	0.202	1
Rab11fip1	0.00351101	-0.167704	0.079	0.134	1
Akr1b3	0.00351938	0.108158	0.256	0.167	1
Prr5	0.00354528	0.088794	0.059	0.021	1
Cxx1a	0.00355579	0.200919	0.621	0.504	1
Shc1	0.00355674	0.0995905	0.178	0.108	1
Tsr2	0.00356084	0.140791	0.079	0.035	1
Srsf7	0.00358637	0.185047	0.495	0.388	1
Prpf38a	0.0035893	0.165708	0.255	0.172	1
Paqr7	0.00359322	-0.286779	0.203	0.268	1
Alas1	0.00359597	0.254825	0.854	0.812	1
9530082P21Rik	0.00361028	-0.226827	0.075	0.125	1
Cd84	0.00361998	0.113313	0.054	0.019	1
Gm10053	0.00362039	0.14457	0.166	0.099	1
Mmp14	0.00363333	0.0842342	0.03	0.005	1
Itm2c	0.00363787	0.233826	0.797	0.727	1
Hist3h2a	0.00364	-0.292232	0.139	0.195	1
Cthrc1	0.00368818	-0.148488	0.016	0.045	1
Zfp937	0.00369689	-0.139817	0.015	0.042	1
4930556M19Rik.1	0.00369929	-0.202172	0.041	0.08	1
Tmem208	0.00370128	0.1794	0.347	0.252	1
Pepd	0.00370334	0.131454	0.138	0.078	1
Srp19	0.00370877	0.181629	0.353	0.254	1
Junb	0.00371175	0.160299	0.939	0.878	1
Zdhhc12	0.00371282	0.186317	0.15	0.089	1
Ak4	0.00372393	-0.101074	0.008	0.031	1
Egflam	0.00373412	-0.118233	0.01	0.033	1
Wdr91	0.00374748	0.127716	0.061	0.024	1
Ing2	0.00376011	0.216099	0.211	0.141	1
Ube2f	0.00376125	0.181923	0.236	0.158	1
Srek1ip1	0.00377951	-0.304167	0.124	0.176	1
Sbno2	0.00378378	0.133509	0.075	0.033	1
Tmem87b	0.00381235	0.155423	0.132	0.075	1
Kansl3	0.00381405	0.138954	0.202	0.129	1
Htra1	0.00381934	0.153243	0.155	0.092	1
Rfx5	0.00383871	-0.0988441	0.01	0.033	1
Adgrg1	0.00385611	0.185956	0.33	0.24	1
Letm1	0.00385925	0.12072	0.189	0.118	1
Mdh1	0.00386326	0.186553	0.489	0.376	1
Ntmt1	0.00387787	0.109744	0.168	0.101	1
Eif4e2	0.00388267	0.142671	0.287	0.195	1
H2afz	0.00388369	-0.185876	0.751	0.779	1
Arl3	0.00390059	0.203936	0.349	0.252	1
Znfx1	0.00390134	-0.219492	0.091	0.144	1
Trpv4	0.00391136	0.12946	0.128	0.071	1
Hsd17b7	0.00391534	0.0934593	0.034	0.007	1
Ttll12	0.00391779	0.13658	0.068	0.028	1
Gss	0.00392013	0.129755	0.082	0.038	1
H2-DMb1	0.00392494	0.115409	0.046	0.014	1
Zxdb	0.00392506	-0.097882	0.016	0.045	1
Tmem94	0.00393249	-0.114925	0.031	0.068	1
4930555A03Rik	0.00393581	-0.0881962	0.008	0.031	1
Tril	0.00394327	-0.146172	0.035	0.073	1
Fndc3b	0.00394473	0.102812	0.125	0.068	1
Zfp449	0.00394617	-0.0932523	0.008	0.031	1
Fign	0.00396656	-0.146532	0.014	0.04	1
Fkbp14	0.00397506	0.111848	0.061	0.024	1
H2afy2	0.00397715	-0.275834	0.176	0.238	1
Btf3	0.00398778	0.159855	0.884	0.864	1
Zyx	0.00400953	0.121768	0.161	0.096	1
Park7	0.00401292	0.171212	0.759	0.671	1
Abhd5	0.00403369	0.138594	0.169	0.104	1
Gm17056	0.0040567	0.207677	0.106	0.056	1
Tmem119	0.00405712	-0.246684	0.155	0.214	1
Zranb2	0.00406057	0.150785	0.223	0.146	1
Tmem256	0.00407549	0.199109	0.659	0.579	1
Hspg2	0.00408745	0.137183	0.136	0.078	1
Gabbr1	0.00409524	-0.21405	0.053	0.096	1
Ap3s1	0.00410527	0.193445	0.396	0.299	1
Nap1l4	0.00411363	0.132048	0.406	0.301	1
Tmem37	0.00411732	0.163458	0.162	0.099	1
Gm26532	0.0041335	0.21347	0.193	0.125	1
Gm11716	0.00413689	0.0856888	0.025	0.002	1
Mrps11	0.00413927	0.14585	0.228	0.151	1
Ggct	0.00414802	0.105334	0.095	0.047	1
Dync1i1	0.00420026	0.0527942	0.019	0	1
Klk6	0.00420026	0.079452	0.019	0	1
Fosl1	0.00420026	0.0541682	0.019	0	1
Rexo4	0.00421338	0.136831	0.124	0.068	1
2900026A02Rik	0.00421479	-0.306768	0.108	0.16	1
Crispld1	0.00421747	-0.141887	0.026	0.059	1
Pigt	0.00423766	0.149567	0.312	0.216	1
Srgap1	0.00423868	-0.164213	0.025	0.056	1
Chst1	0.00424005	0.0979296	0.042	0.012	1
Bcl2a1d	0.00424643	0.0840815	0.025	0.002	1
Pawr	0.00424733	0.0893316	0.038	0.009	1
Slc30a7	0.0042474	0.0986522	0.102	0.052	1
Rpl28	0.00425102	-0.131122	0.886	0.894	1
Thop1	0.00426045	0.122634	0.082	0.038	1
Cdc123	0.00426625	0.141559	0.214	0.139	1
Syap1	0.00427043	0.176804	0.169	0.106	1
N4bp2l2	0.00427396	0.13591	0.281	0.195	1
Tbrg1	0.00427399	0.208049	0.508	0.398	1
Ufm1	0.00427698	0.192985	0.358	0.264	1
Kif5b	0.00428129	0.166933	0.708	0.621	1
Bbip1	0.00428794	-0.354874	0.296	0.346	1
Wipf3	0.00430175	-0.115033	0.015	0.042	1
Kdm3b	0.00431355	-0.123322	0.027	0.061	1
Mettl5	0.00435503	0.177756	0.138	0.08	1
Sars	0.0043796	0.155787	0.315	0.221	1
Senp2	0.00438989	0.124778	0.071	0.031	1
Eif2b5	0.00439507	0.129599	0.168	0.101	1
Fam179b	0.00439778	-0.186598	0.031	0.066	1
Fyttd1	0.00443728	0.1169	0.18	0.111	1
Lmf1	0.00443895	0.0891869	0.116	0.061	1
Mafb	0.00444711	0.226888	0.187	0.122	1
Bub3	0.00447657	0.141312	0.462	0.355	1
2410022M11Rik	0.00447761	-0.156724	0.025	0.056	1
Layn	0.00448876	-0.226001	0.108	0.162	1
Ost4	0.00449159	-0.260576	0.606	0.612	1
Igsf8	0.00450899	0.110295	0.082	0.038	1
Dcun1d5	0.00451277	0.143602	0.413	0.306	1
Tmem50a	0.00452016	-0.18249	0.608	0.661	1
Wdr36	0.00452955	0.121898	0.064	0.026	1
Ndufc1	0.00453177	0.155691	0.636	0.515	1
Atp6ap1	0.00454466	0.173561	0.519	0.4	1
Vps35	0.00455545	0.153288	0.253	0.172	1
Mfsd6	0.00458414	-0.113986	0.027	0.061	1
Cebpb	0.00458785	0.127418	0.084	0.04	1
Suclg2	0.00461553	0.14743	0.157	0.094	1
Gprasp1	0.00461833	-0.165403	0.022	0.052	1
Apobec3	0.00464909	-0.265884	0.391	0.449	1
Tpd52	0.00466713	0.228402	0.572	0.473	1
Lrch1	0.00468493	-0.258119	0.097	0.148	1
Son	0.00469089	-0.18731	0.785	0.795	1
Gng11	0.0046989	-0.128962	0.851	0.871	1
Golga1	0.00470867	0.123704	0.071	0.031	1
Phpt1	0.00471037	-0.252838	0.264	0.32	1
Ppp6r1	0.00471766	-0.159154	0.038	0.075	1
B9d2	0.00472412	0.15564	0.135	0.078	1
Snhg6	0.00476599	0.105399	0.155	0.092	1
Rbms1	0.00477237	-0.259826	0.5	0.536	1
Lsm12	0.00479204	0.117086	0.172	0.106	1
Nup54	0.00480752	0.168818	0.114	0.064	1
Hnrnpk	0.00481428	0.164016	0.892	0.84	1
Specc1l	0.00482972	-0.200818	0.072	0.12	1
Mgst3	0.00484501	-0.240767	0.208	0.268	1
Cwf19l2	0.00486684	-0.233896	0.105	0.158	1
Sox17	0.00486703	-0.255462	0.493	0.529	1
Rps26	0.00488041	-0.149537	0.876	0.925	1
Med7	0.0048865	0.17935	0.188	0.12	1
Stoml2	0.00489738	0.148812	0.319	0.224	1
Srsf6	0.00489893	0.17074	0.354	0.266	1
Tmem9b	0.00493057	0.110557	0.439	0.32	1
Cx3cl1	0.00493753	-0.248271	0.053	0.094	1
Aimp1	0.00494458	0.115031	0.326	0.226	1
Nsun5	0.00494649	0.0834391	0.089	0.042	1
Ppp2r5a	0.00494964	-0.281724	0.139	0.193	1
Flt4	0.00497706	0.194359	0.147	0.089	1
Snx18	0.00498408	0.105511	0.108	0.056	1
Git2	0.0049878	-0.219613	0.301	0.369	1
Lrwd1	0.00499218	0.106672	0.084	0.04	1
Syn3	0.00499782	0.0707704	0.029	0.005	1
Scyl1	0.00505038	0.137705	0.161	0.099	1
Nkd2	0.00506662	-0.248976	0.086	0.136	1
Gnai3	0.00508463	0.15766	0.29	0.205	1
Exosc5	0.0050849	0.144493	0.187	0.12	1
Uck2	0.00508566	0.0996988	0.045	0.014	1
1810037I17Rik	0.005096	-0.122604	0.913	0.918	1
Glul	0.00510165	0.137571	0.857	0.807	1
Stk4	0.00510753	-0.201883	0.035	0.071	1
Pdcd6ip	0.00513722	0.153375	0.268	0.186	1
Rd3	0.00518419	0.0910738	0.049	0.016	1
Pnpla2	0.00518432	0.16868	0.305	0.216	1
Tcp11l2	0.00521036	-0.22093	0.154	0.216	1
Mllt3	0.00521088	-0.206918	0.075	0.122	1
Lrrc49	0.00523153	-0.195063	0.05	0.092	1
Emc7	0.0052329	0.178923	0.546	0.445	1
Prkd3	0.00526795	-0.213167	0.123	0.179	1
Fitm2	0.00528587	0.114155	0.041	0.012	1
Snrpa	0.00530284	0.179082	0.319	0.231	1
Aebp1	0.00531978	0.140028	0.056	0.021	1
Ms4a4c	0.00532454	0.107107	0.037	0.009	1
Chd1	0.00532599	0.127504	0.187	0.118	1
Lmo7	0.00534952	-0.17216	0.02	0.049	1
Alkbh6	0.00535154	0.129934	0.195	0.125	1
Acot1	0.00537781	0.103525	0.045	0.014	1
Tlr13	0.00541673	0.0953532	0.033	0.007	1
Eif4e3	0.00541747	-0.168855	0.057	0.101	1
[truncated: 8,209 more rows]

## Sheet: Table S8
Table S8. Gene sets enrichment analysis in Venous EC by comparing MCAO and sham condition
ID	setSize	enrichmentScore	NES	pvalue	p.adjust	qvalues	rank	leading_edge	core_enrichment
HALLMARK_EPITHELIAL_MESENCHYMAL_TRANSITION	31	0.55422	2.33503	9.41296e-05	0.00470648	0.00346793	116	tags=48%, list=16%, signal=42%	SPP1/IGFBP3/PLAUR/IGFBP4/COL4A1/SERPINH1/COL4A2/TIMP1/SAT1/TNFRSF12A/SPARC/GJA1/ECM1/FN1/QSOX1
HALLMARK_INTERFERON_ALPHA_RESPONSE	21	-0.544082	-2.19695	0.000453394	0.0108155	0.00796932	108	tags=57%, list=15%, signal=50%	USP18/RTP4/B2M/GBP2/BST2/PSMB8/PSMB9/GBP4/LY6E/ISG15/IRF7/IFIT3
HALLMARK_MYC_TARGETS_V1	51	0.426043	2.04767	0.00064893	0.0108155	0.00796932	399	tags=94%, list=56%, signal=44%	EIF4A1/NME1/RAN/IMPDH2/RPS2/FBL/HNRNPA3/EIF2S1/EIF2S2/RANBP1/CANX/CCT7/HSPD1/SRM/PHB/CCT3/NOP56/IFRD1/NPM1/LDHA/SNRPA1/HSP90AB1/MYC/GNL3/PSMD7/PA2G4/PABPC1/CCT2/CCT4/CCT5/ERH/C1QBP/SNRPD3/ODC1/RAD23B/EIF3B/APEX1/PSMC4/RPLP0/YWHAE/PSMD14/RRP9/MRPS18B/VDAC3/PSMB3/COX5A/AIMP2/NOLC1
HALLMARK_TNFA_SIGNALING_VIA_NFKB	27	0.491747	1.99702	0.00287915	0.0359894	0.0265185	165	tags=52%, list=23%, signal=41%	CCL4/CDKN1A/PLAUR/LITAF/SOCS3/CCL2/SAT1/SOD2/CXCL2/IER5/PPP1R15A/GADD45B/SGK1/TUBB2A
HALLMARK_APOPTOSIS	22	0.520315	1.99475	0.00504722	0.0495583	0.0365166	196	tags=68%, list=28%, signal=51%	CD14/PLAT/CDKN1A/TIMP1/SAT1/TNFRSF12A/SOD2/LGALS3/EMP1/LMNA/GADD45B/DNAJA1/CLU/HMOX1/BAX
HALLMARK_CHOLESTEROL_HOMEOSTASIS	12	0.628506	1.97748	0.00594699	0.0495583	0.0365166	235	tags=92%, list=33%, signal=62%	PLAUR/LGMN/TNFRSF12A/LGALS3/S100A11/ACTG1/CLU/ACAT2/PLSCR1/LPL/ALDOC
HALLMARK_INTERFERON_GAMMA_RESPONSE	43	-0.358365	-1.81396	0.00761946	0.0544247	0.0401024	185	tags=53%, list=26%, signal=42%	ZBP1/SAMHD1/SP110/IFNAR2/AUTS2/CFH/TNFSF10/USP18/STAT1/XAF1/PSMB10/RTP4/B2M/BST2/PSMB8/PSMB9/GBP4/LY6E/ISG15/VCAM1/IRF7/IFIT1/IFIT3
HALLMARK_KRAS_SIGNALING_UP	22	0.483555	1.85382	0.0112192	0.0701197	0.0516672	24	tags=23%, list=3%, signal=23%	SPP1/IGFBP3/PLAT/AKAP12/PLAUR
HALLMARK_NOTCH_SIGNALING	3	-0.824611	-1.62988	0.0151047	0.0839151	0.0618322	128	tags=100%, list=18%, signal=82%	WNT5A/ST3GAL6
HALLMARK_ANGIOGENESIS	5	0.724292	1.69546	0.0197237	0.0986184	0.0726662	98	tags=60%, list=14%, signal=52%	SPP1/TIMP1/PGLYRP1
HALLMARK_HYPOXIA	27	0.432681	1.75714	0.0241776	0.102287	0.0753695	214	tags=63%, list=30%, signal=46%	IGFBP3/AKAP12/CDKN1A/PLAUR/HSPA5/ADM/ANGPTL4/GAPDH/ANXA2/PPP1R15A/PLIN2/TMEM45A/ENO1/HMOX1/PIM1/BHLHE40/LDHA
HALLMARK_MTORC1_SIGNALING	39	0.374437	1.68005	0.0245489	0.102287	0.0753695	283	tags=72%, list=40%, signal=46%	CDKN1A/HSPA5/SERPINH1/XBP1/LGMN/CALR/GAPDH/HSP90B1/EIF2S2/PPP1R15A/ENO1/PPA1/PRDX1/CANX/HSPD1/PSMB5/IFRD1/RPN1/BHLHE40/LDHA/MTHFD2/ACTR3/TOMM40/EEF1E1/ALDOA/FKBP2/HSPA9/PSMC2
HALLMARK_MYOGENESIS	18	0.478514	1.71795	0.0305092	0.117343	0.0864634	63	tags=33%, list=9%, signal=31%	IGFBP3/CDKN1A/IGFBP7/COL4A2/TPM3/SPARC
HALLMARK_INFLAMMATORY_RESPONSE	27	0.415897	1.68898	0.0378551	0.135197	0.0996187	51	tags=30%, list=7%, signal=29%	CD14/CDKN1A/PLAUR/CSF3/IFITM1/CCL2/ADM/TIMP1
HALLMARK_MYC_TARGETS_V2	18	0.426301	1.53049	0.0457038	0.152346	0.112255	415	tags=100%, list=58%, signal=43%	HSPD1/SRM/PHB/NOP56/NPM1/MYC/MAP3K6/GNL3/PA2G4/MYBBP1A/DUSP2/RRP9/MRTO4/AIMP2/GRWD1/NOLC1/FARSA/IPO4
HALLMARK_COMPLEMENT	23	0.411868	1.5853	0.0546448	0.170765	0.125827	123	tags=43%, list=17%, signal=37%	PLAT/CTSB/PLAUR/HSPA5/COL4A2/LGMN/TIMP1/LGALS3/FN1/CTSL
HALLMARK_COAGULATION	14	0.500439	1.64963	0.0646709	0.190209	0.140154	63	tags=43%, list=9%, signal=40%	PLAT/CTSB/HMGCS2/LGMN/TIMP1/SPARC
HALLMARK_GLYCOLYSIS	15	0.440095	1.48308	0.0871985	0.242218	0.178476	296	tags=73%, list=42%, signal=44%	IGFBP3/HSPA5/ANGPTL4/PKM/QSOX1/ENO1/MDH2/LDHA/B3GNT3/ALDOA/GUSB
HALLMARK_PI3K_AKT_MTOR_SIGNALING	9	0.521739	1.47685	0.0982318	0.242674	0.178812	255	tags=78%, list=36%, signal=50%	CDKN1A/CALR/HSP90B1/ARPC3/ACTR3/TNFRSF1A/CFL1
HALLMARK_HEME_METABOLISM	12	0.462873	1.45634	0.101923	0.242674	0.178812	46	tags=33%, list=6%, signal=32%	ACKR1/CTSB/NEK7/UCP2
HALLMARK_UNFOLDED_PROTEIN_RESPONSE	25	0.368646	1.45149	0.0992647	0.242674	0.178812	229	tags=60%, list=32%, signal=42%	HSPA5/EIF4A1/CCL2/XBP1/PDIA6/CALR/EIF4EBP1/EIF2S1/HSP90B1/TUBB2A/ATF4/NOP56/NPM1/MTHFD2/DNAJC3
HALLMARK_DNA_REPAIR	11	0.471989	1.44481	0.112621	0.255958	0.1886	336	tags=91%, list=47%, signal=49%	ERCC1/NME1/IMPDH2/DAD1/APRT/BOLA2/POLE4/SEC61A1/ADA/PNP
HALLMARK_ESTROGEN_RESPONSE_LATE	13	-0.401281	-1.39842	0.119342	0.259438	0.191165	121	tags=54%, list=17%, signal=46%	CXCL12/PRSS23/SLC7A5/MYOF/TPD52L1/CAV1/TSPAN13
HALLMARK_IL2_STAT5_SIGNALING	25	0.350205	1.37888	0.125	0.260417	0.191886	136	tags=36%, list=19%, signal=30%	SPP1/XBP1/SELP/GLIPR2/EMP1/ECM1/CTSZ/PLIN2/GADD45B
HALLMARK_IL6_JAK_STAT3_SIGNALING	12	0.440156	1.38487	0.140385	0.273669	0.201651	271	tags=75%, list=38%, signal=47%	CD14/SOCS3/TNFRSF12A/CCL7/IL17RA/HMOX1/PIM1/TNFRSF1A/FAS
HALLMARK_BILE_ACID_METABOLISM	3	-0.674682	-1.33354	0.142308	0.273669	0.201651	234	tags=100%, list=33%, signal=67%	GCLM/RBP1
HALLMARK_HEDGEHOG_SIGNALING	1	-0.899859	-1.19104	0.20751	0.384278	0.283152	73	tags=100%, list=10%, signal=90%
HALLMARK_ANDROGEN_RESPONSE	10	0.408267	1.2021	0.269685	0.43956	0.323887	159	tags=50%, list=22%, signal=39%	AKAP12/ADAMTS1/SAT1/DBI/SGK1
HALLMARK_APICAL_SURFACE	2	0.719735	1.19494	0.26078	0.43956	0.323887	24	tags=50%, list=3%, signal=48%	PLAUR
HALLMARK_ESTROGEN_RESPONSE_EARLY	15	-0.32641	-1.17307	0.24622	0.43956	0.323887	121	tags=47%, list=17%, signal=40%	CXCL12/IGF1R/PRSS23/SLC7A5/MYOF/TPD52L1/ABLIM1
HALLMARK_ADIPOGENESIS	18	-0.301858	-1.15485	0.272527	0.43956	0.323887	15	tags=17%, list=2%, signal=17%	ITIH5/SPARCL1/APOE
HALLMARK_PEROXISOME	5	0.49516	1.1591	0.300781	0.469971	0.346294	167	tags=60%, list=24%, signal=46%	ERCC1/SOD2/PRDX1
HALLMARK_ALLOGRAFT_REJECTION	22	0.293117	1.12373	0.315884	0.478613	0.352662	91	tags=27%, list=13%, signal=25%	CCL4/CCL2/TIMP1/NME1/CCL7/EIF5A
HALLMARK_E2F_TARGETS	15	0.330971	1.11534	0.346939	0.510204	0.37594	262	tags=60%, list=37%, signal=39%	CDKN1A/NME1/RAN/EIF2S1/RANBP1/NOP56/MTHFD2/MYC/PA2G4
HALLMARK_APICAL_JUNCTION	12	-0.28794	-0.981029	0.443983	0.634262	0.467351	29	tags=33%, list=4%, signal=33%	TJP1/TSPAN4/VWF/VCAM1
HALLMARK_XENOBIOTIC_METABOLISM	15	-0.276801	-0.99478	0.483801	0.665118	0.490087	10	tags=33%, list=1%, signal=34%	FMO1/MAOA/PSMB10/SLC6A6/APOE
HALLMARK_TGF_BETA_SIGNALING	5	0.414267	0.969736	0.492188	0.665118	0.490087	121	tags=40%, list=17%, signal=33%	FKBP1A/PPP1R15A
HALLMARK_PANCREAS_BETA_CELLS	1	-0.744711	-0.98569	0.547431	0.720304	0.53075	183	tags=100%, list=26%, signal=74%
HALLMARK_SPERMATOGENESIS	2	0.551788	0.916105	0.591376	0.73922	0.544688	95	tags=50%, list=13%, signal=43%	GPR182
HALLMARK_FATTY_ACID_METABOLISM	15	0.268776	0.905751	0.588126	0.73922	0.544688	214	tags=47%, list=30%, signal=33%	HMGCS2/HSP90AA1/ACADL/OSTC/MDH2/ACAT2/LDHA
HALLMARK_P53_PATHWAY	27	0.217169	0.881938	0.6125	0.74221	0.546892	332	tags=63%, list=47%, signal=35%	CDKN1A/SAT1/UPP1/IER5/PPP1R15A/HMOX1/BAX/CTSD/PITPNC1/FAS/CD81/AEN/BTG1/HBEGF/SEC61A1/ADA/NUPR1
HALLMARK_UV_RESPONSE_DN	13	-0.244269	-0.851252	0.623457	0.74221	0.546892	30	tags=38%, list=4%, signal=38%	NR3C1/TJP1/IGF1R/CAV1/DBP
HALLMARK_WNT_BETA_CATENIN_SIGNALING	1	0.661495	0.886037	0.647177	0.752532	0.554497	241	tags=100%, list=34%, signal=66%	MYC
HALLMARK_MITOTIC_SPINDLE	6	-0.298894	-0.77923	0.705051	0.801194	0.590353	188	tags=50%, list=26%, signal=37%	CD2AP/SPTBN1/NET1
HALLMARK_PROTEIN_SECRETION	8	0.227936	0.63129	0.894636	0.955785	0.704262	23	tags=12%, list=3%, signal=12%	CD63
HALLMARK_G2M_CHECKPOINT	9	0.22053	0.624236	0.882122	0.955785	0.704262	82	tags=22%, list=12%, signal=20%	NCL/HSPA8
HALLMARK_REACTIVE_OXYGEN_SPECIES_PATHWAY	7	0.234708	0.618256	0.898438	0.955785	0.704262	545	tags=100%, list=77%, signal=23%	SOD2/PRDX1/PDLIM1/NDUFA6/GPX4/ATOX1/GCLM
HALLMARK_KRAS_SIGNALING_DN	3	0.313105	0.604167	0.939959	0.961082	0.708166	221	tags=67%, list=31%, signal=46%	SGK1/SYNPO
HALLMARK_OXIDATIVE_PHOSPHORYLATION	13	0.174899	0.561419	0.94186	0.961082	0.708166	214	tags=38%, list=30%, signal=27%	SLC25A5/CYCS/MDH2/BAX/LDHA
HALLMARK_UV_RESPONSE_UP	16	0.131242	0.450465	0.974074	0.974074	0.717739	289	tags=56%, list=41%, signal=34%	SOD2/CXCL2/PPP1R2/DNAJA1/HMOX1/RPN1/ALDOA/EIF5/BTG1
